# Supplementary material for: Comparative genomics of 26 complete circular genomes of 18 different serotypes of Actinobacillus pleuropneumoniae
Source: Microb Genom. 2022 Feb 23;8(2):000776. doi: 10.1099/mgen.0.000776 (PMC8942016; doi:10.1099/mgen.0.000776)
Supplement: Supplementary material 2 [file mgen-8-0776-s002.xlsx]

## Sheet: gene_presence_absence
Table S1:
Gene	Non-unique Gene name	Annotation	No. isolates	No. sequences	Avg sequences per isolate	Genome Fragment	Order within Fragment	Accessory Fragment	Accessory Order with Fragment	QC	Min group size nuc	Max group size nuc	Avg group size nuc	KL16	HK361	P1875	JL03	ORG1224	AP76	MIDG2331	S4074	D13039	56153	8329	N273	3906	HS143	A-85/14	16287-1	7311555	S1536	S1421	M62	K17	L20	femø	WF83	405	CVJ13261
lipB		lipoate-protein ligase B	26	26	1	1	1970				656	692	660	PNBCHNMA_00662	FLMIEJPD_01738	EGCNFADG_01497	HFKHGFNI_01665	BPJOANPD_01655	KPECLFOE_01746	BPHGHODF_01753	APT1_00534	AP10_00015	AP11_02023	AP12_00655	AP13_01543	AP14_00427	AP15_00912	AP16_01835	AP17_00507	AP18_00290	APT2_01394	APT3_00923	APT4_00735	CILBEFPL_01723	AP5b_01731	IFOCMGAL_02079	APT7_00933	APT8_01560	APT9_00359
rsfS		Plant Iojap-like protein	26	26	1	1	1977				314	314	314	PNBCHNMA_00669	FLMIEJPD_01745	EGCNFADG_01504	HFKHGFNI_01672	BPJOANPD_01662	KPECLFOE_01753	BPHGHODF_01760	APT1_00527	AP10_00022	AP11_02030	AP12_00662	AP13_01536	AP14_00434	AP15_00905	AP16_01842	AP17_00514	AP18_00283	APT2_01401	APT3_00916	APT4_00728	CILBEFPL_01730	AP5b_01738	IFOCMGAL_02072	APT7_00940	APT8_01553	APT9_00352
group_1003		hypothetical protein	26	26	1	1	1985				290	290	290	PNBCHNMA_00676	FLMIEJPD_01753	EGCNFADG_01512	HFKHGFNI_01679	BPJOANPD_01669	KPECLFOE_01760	BPHGHODF_01767	APT1_00519	AP10_00029	AP11_02037	AP12_00669	AP13_01529	AP14_00441	AP15_00898	AP16_01849	AP17_00521	AP18_00276	APT2_01409	APT3_00909	APT4_00709	CILBEFPL_01737	AP5b_01745	IFOCMGAL_02065	APT7_00947	APT8_01546	APT9_00345
ycnE		antibiotic biosynthesis monooxygenase	26	26	1	1	1987				293	293	293	PNBCHNMA_00678	FLMIEJPD_01755	EGCNFADG_01514	HFKHGFNI_01681	BPJOANPD_01671	KPECLFOE_01762	BPHGHODF_01769	APT1_00517	AP10_00031	AP11_02039	AP12_00671	AP13_01527	AP14_00443	AP15_00896	AP16_01851	AP17_00523	AP18_00274	APT2_01411	APT3_00907	APT4_00707	CILBEFPL_01739	AP5b_01747	IFOCMGAL_02063	APT7_00949	APT8_01544	APT9_00343
gst_2		UreX	26	26	1	1	1992				617	617	617	PNBCHNMA_00683	FLMIEJPD_01760	EGCNFADG_01519	HFKHGFNI_01686	BPJOANPD_01676	KPECLFOE_01767	BPHGHODF_01774	APT1_00512	AP10_00036	AP11_02044	AP12_00676	AP13_01522	AP14_00448	AP15_00891	AP16_01856	AP17_00528	AP18_00269	APT2_01416	APT3_00902	APT4_00702	CILBEFPL_01744	AP5b_01752	IFOCMGAL_02058	APT7_00954	APT8_01539	APT9_00338
ureB		Urease subunit beta	26	26	1	1	1994				305	305	305	PNBCHNMA_00685	FLMIEJPD_01762	EGCNFADG_01521	HFKHGFNI_01688	BPJOANPD_01678	KPECLFOE_01769	BPHGHODF_01776	APT1_00509	AP10_00039	AP11_02047	AP12_00679	AP13_01519	AP14_00451	AP15_00888	AP16_01859	AP17_00531	AP18_00266	APT2_01419	APT3_00899	APT4_00699	CILBEFPL_01746	AP5b_01755	IFOCMGAL_02056	APT7_00957	APT8_01536	APT9_00335
cbiL		cytoplasmic membrane protein CbiL	26	26	1	1	2003				485	485	485	PNBCHNMA_00691	FLMIEJPD_01768	EGCNFADG_01527	HFKHGFNI_01694	BPJOANPD_01684	KPECLFOE_01775	BPHGHODF_01782	APT1_00503	AP10_00045	AP11_02053	AP12_00685	AP13_01513	AP14_00457	AP15_00882	AP16_01865	AP17_00537	AP18_00260	APT2_01425	APT3_00893	APT4_00693	CILBEFPL_01752	AP5b_01761	IFOCMGAL_02050	APT7_00963	APT8_01530	APT9_00329
cbiK		putative periplasmic binding protein CbiK	26	26	1	1	2004				686	686	686	PNBCHNMA_00692	FLMIEJPD_01769	EGCNFADG_01528	HFKHGFNI_01695	BPJOANPD_01685	KPECLFOE_01776	BPHGHODF_01783	APT1_00502	AP10_00046	AP11_02054	AP12_00686	AP13_01512	AP14_00458	AP15_00881	AP16_01866	AP17_00538	AP18_00259	APT2_01426	APT3_00892	APT4_00692	CILBEFPL_01753	AP5b_01762	IFOCMGAL_02049	APT7_00964	APT8_01529	APT9_00328
group_1009		Mannitol operon repressor	26	26	1	1	2008				524	524	524	PNBCHNMA_00696	FLMIEJPD_01773	EGCNFADG_01532	HFKHGFNI_01699	BPJOANPD_01689	KPECLFOE_01780	BPHGHODF_01787	APT1_00498	AP10_00050	AP11_02058	AP12_00690	AP13_01508	AP14_00462	AP15_00877	AP16_01870	AP17_00542	AP18_00255	APT2_01430	APT3_00888	APT4_00688	CILBEFPL_01757	AP5b_01766	IFOCMGAL_02045	APT7_00968	APT8_01525	APT9_00324
mtlA		PTS system mannitol-specific EIICBA component	26	26	1	1	2010				1889	1901	1893	PNBCHNMA_00698	FLMIEJPD_01775	EGCNFADG_01534	HFKHGFNI_01701	BPJOANPD_01691	KPECLFOE_01782	BPHGHODF_01789	APT1_00496	AP10_00052	AP11_02060	AP12_00692	AP13_01506	AP14_00464	AP15_00875	AP16_01872	AP17_00544	AP18_00253	APT2_01432	APT3_00886	APT4_00686	CILBEFPL_01759	AP5b_01768	IFOCMGAL_02043	APT7_00970	APT8_01523	APT9_00322
mtnN		5'-methylthioadenosine/S-adenosylhomocysteine nucleosidase	26	26	1	1	2017				698	698	698	PNBCHNMA_00705	FLMIEJPD_01782	EGCNFADG_01541	HFKHGFNI_01708	BPJOANPD_01698	KPECLFOE_01789	BPHGHODF_01796	APT1_00489	AP10_00060	AP11_02067	AP12_00699	AP13_01499	AP14_00471	AP15_00868	AP16_01879	AP17_00551	AP18_00246	APT2_01439	APT3_00879	APT4_00679	CILBEFPL_01766	AP5b_01775	IFOCMGAL_02036	APT7_00977	APT8_01516	APT9_00315
group_1012		Amino acid ABC transporter, periplasmic amino acid-binding protein	26	26	1	1	2040				782	782	782	PNBCHNMA_00727	FLMIEJPD_01805	EGCNFADG_01760	HFKHGFNI_01731	BPJOANPD_01720	KPECLFOE_01811	BPHGHODF_01818	APT1_00465	AP10_00082	AP11_02089	AP12_00721	AP13_01477	AP14_00494	AP15_00845	AP16_01901	AP17_00574	AP18_00224	APT2_01464	APT3_00855	APT4_00654	CILBEFPL_01788	AP5b_01798	IFOCMGAL_02014	APT7_01000	APT8_01493	APT9_00293
group_1013		hypothetical protein	26	26	1	1	2041				476	476	476	PNBCHNMA_00728	FLMIEJPD_01806	EGCNFADG_01759	HFKHGFNI_01732	BPJOANPD_01721	KPECLFOE_01812	BPHGHODF_01819	APT1_00464	AP10_00083	AP11_02090	AP12_00722	AP13_01476	AP14_00495	AP15_00844	AP16_01902	AP17_00575	AP18_00223	APT2_01465	APT3_00854	APT4_00653	CILBEFPL_01789	AP5b_01799	IFOCMGAL_02013	APT7_01001	APT8_01492	APT9_00292
group_1015		Carbohydrate kinase, thermoresistant glucokinasefamily	26	26	1	1	2047				512	515	514	PNBCHNMA_00734	FLMIEJPD_01812	EGCNFADG_01753	HFKHGFNI_01738	BPJOANPD_01727	KPECLFOE_01818	BPHGHODF_01825	APT1_00458	AP10_00089	AP11_02096	AP12_00728	AP13_01470	AP14_00501	AP15_00838	AP16_01908	AP17_00581	AP18_00217	APT2_01471	APT3_00848	APT4_00647	CILBEFPL_01797	AP5b_01807	IFOCMGAL_02007	APT7_01007	APT8_01486	APT9_00286
group_1016		Ribokinase	26	26	1	1	2054				911	911	911	PNBCHNMA_00741	FLMIEJPD_01819	EGCNFADG_01746	HFKHGFNI_01745	BPJOANPD_01734	KPECLFOE_01825	BPHGHODF_01832	APT1_00451	AP10_00096	AP11_02103	AP12_00735	AP13_01463	AP14_00508	AP15_00831	AP16_01915	AP17_00588	AP18_00210	APT2_01478	APT3_00841	APT4_00640	CILBEFPL_01804	AP5b_01814	IFOCMGAL_02000	APT7_01014	APT8_01479	APT9_00279
fucP		L-fucose permease	26	26	1	1	2082				1274	1289	1288	PNBCHNMA_00757	FLMIEJPD_01835	EGCNFADG_01730	HFKHGFNI_01761	BPJOANPD_01750	KPECLFOE_01842	BPHGHODF_01848	APT1_00436	AP10_00118	AP11_02119	AP12_00751	AP13_01441	AP14_00527	AP15_00815	AP16_01936	AP17_00604	AP18_00195	APT2_01494	APT3_00825	APT4_00624	CILBEFPL_01819	AP5b_01829	IFOCMGAL_01984	APT7_01030	APT8_01463	APT9_00263
group_1019		Lactaldehyde reductase	26	26	1	1	2083				1151	1151	1151	PNBCHNMA_00758	FLMIEJPD_01836	EGCNFADG_01729	HFKHGFNI_01762	BPJOANPD_01751	KPECLFOE_01843	BPHGHODF_01849	APT1_00435	AP10_00119	AP11_02120	AP12_00752	AP13_01440	AP14_00528	AP15_00814	AP16_01937	AP17_00605	AP18_00194	APT2_01495	APT3_00824	APT4_00623	CILBEFPL_01820	AP5b_01830	IFOCMGAL_01983	APT7_01031	APT8_01462	APT9_00262
hcsB		capsule polysaccharide modification protein HcsB	26	26	1	1	2090				1220	1316	1223	PNBCHNMA_00765	FLMIEJPD_01843	EGCNFADG_01721	HFKHGFNI_01769	BPJOANPD_01758	KPECLFOE_01850	BPHGHODF_01855	APT1_00428	AP10_00126	AP11_02127	AP12_00759	AP13_01433	AP14_00570	AP15_00807	AP16_01944	AP17_00612	AP18_00187	APT2_01502	APT3_00817	APT4_00616	CILBEFPL_01827	AP5b_01837	IFOCMGAL_01976	APT7_01038	APT8_01456	APT9_00255
group_1021		putative outer membrane protein	26	26	1	1	2091				998	1037	999	PNBCHNMA_00766	FLMIEJPD_01844	EGCNFADG_01720	HFKHGFNI_01770	BPJOANPD_01759	KPECLFOE_01851	BPHGHODF_01856	APT1_00427	AP10_00127	AP11_02128	AP12_00760	AP13_01432	AP14_00569	AP15_00806	AP16_01945	AP17_00613	AP18_00186	APT2_01503	APT3_00816	APT4_00615	CILBEFPL_01828	AP5b_01838	IFOCMGAL_01975	APT7_01039	APT8_01455	APT9_00254
group_1022		FKBP-type peptidyl-prolyl cis-trans isomerase 1	26	26	1	1	2101				605	629	628	PNBCHNMA_00774	FLMIEJPD_01852	EGCNFADG_01712	HFKHGFNI_01778	BPJOANPD_01767	KPECLFOE_01859	BPHGHODF_01864	APT1_00419	AP10_00135	AP11_02136	AP12_00769	AP13_01424	AP14_00561	AP15_00798	AP16_01953	AP17_00621	AP18_00178	APT2_01511	APT3_00808	APT4_00607	CILBEFPL_01837	AP5b_01847	IFOCMGAL_01967	APT7_01047	APT8_01447	APT9_00246
rplK		50S ribosomal protein L11	26	26	1	1	2115				323	428	423	PNBCHNMA_00787	FLMIEJPD_01865	EGCNFADG_01699	HFKHGFNI_01791	BPJOANPD_01780	KPECLFOE_01871	BPHGHODF_01877	APT1_00406	AP10_00148	AP11_02148	AP12_00781	AP13_01411	AP14_00548	AP15_00785	AP16_01966	AP17_00633	AP18_00166	APT2_01524	APT3_00795	APT4_00593	CILBEFPL_01850	AP5b_01860	IFOCMGAL_01953	APT7_01059	APT8_01433	APT9_00234
group_1025		50S ribosomal protein L1	26	26	1	1	2117				689	689	689	PNBCHNMA_00788	FLMIEJPD_01866	EGCNFADG_01698	HFKHGFNI_01792	BPJOANPD_01781	KPECLFOE_01872	BPHGHODF_01878	APT1_00405	AP10_00149	AP11_02149	AP12_00782	AP13_01410	AP14_00547	AP15_00784	AP16_01967	AP17_00634	AP18_00165	APT2_01525	APT3_00794	APT4_00592	CILBEFPL_01851	AP5b_01861	IFOCMGAL_01952	APT7_01060	APT8_01432	APT9_00233
group_1026		50S ribosomal protein L10	26	26	1	1	2118				338	491	485	PNBCHNMA_00789	FLMIEJPD_01867	EGCNFADG_01697	HFKHGFNI_01794	BPJOANPD_01782	KPECLFOE_01873	BPHGHODF_01879	APT1_00404	AP10_00150	AP11_02150	AP12_00783	AP13_01409	AP14_00546	AP15_00783	AP16_01968	AP17_00635	AP18_00164	APT2_01526	APT3_00793	APT4_00591	CILBEFPL_01852	AP5b_01862	IFOCMGAL_01951	APT7_01061	APT8_01431	APT9_00232
group_1027		hypothetical protein	26	26	1	1	2122				164	218	215	PNBCHNMA_00793	FLMIEJPD_01871	EGCNFADG_01693	HFKHGFNI_01798	BPJOANPD_01786	KPECLFOE_01877	BPHGHODF_01883	APT1_00400	AP10_00154	AP11_02154	AP12_00787	AP13_01405	AP14_00542	AP15_00779	AP16_01972	AP17_00639	AP18_00160	APT2_01530	APT3_00789	APT4_00587	CILBEFPL_01856	AP5b_01866	IFOCMGAL_01947	APT7_01065	APT8_01427	APT9_00228
group_1028		hypothetical protein	26	26	1	1	2123				323	539	530	PNBCHNMA_00794	FLMIEJPD_01872	EGCNFADG_01692	HFKHGFNI_01799	BPJOANPD_01787	KPECLFOE_01878	BPHGHODF_01884	APT1_00399	AP10_00155	AP11_02155	AP12_00788	AP13_01403	AP14_00541	AP15_00778	AP16_01973	AP17_00640	AP18_00159	APT2_01531	APT3_00788	APT4_00586	CILBEFPL_01857	AP5b_01867	IFOCMGAL_01946	APT7_01066	APT8_01426	APT9_00227
group_1030		N-acetylmannosamine kinase (ManNAc kinase)	26	26	1	1	2196				872	872	872	PNBCHNMA_00827	FLMIEJPD_01917	EGCNFADG_01646	HFKHGFNI_01832	BPJOANPD_01822	KPECLFOE_01942	BPHGHODF_01931	APT1_00367	AP10_00198	AP11_02187	AP12_00834	AP13_01355	AP14_00613	AP15_00745	AP16_02010	AP17_00683	AP18_00127	APT2_01576	APT3_00755	APT4_00552	CILBEFPL_01892	AP5b_01902	IFOCMGAL_01900	APT7_01113	APT8_01379	APT9_00195
group_1031		30S ribosomal protein S14	26	26	1	1	2216				290	290	290	PNBCHNMA_00847	FLMIEJPD_01937	EGCNFADG_01626	HFKHGFNI_01852	BPJOANPD_01842	KPECLFOE_01962	BPHGHODF_01951	APT1_00347	AP10_00220	AP11_02207	AP12_00854	AP13_01335	AP14_00633	AP15_00725	AP16_02030	AP17_00703	AP18_00107	APT2_01597	APT3_00735	APT4_00532	CILBEFPL_01912	AP5b_01922	IFOCMGAL_01880	APT7_01133	APT8_01359	APT9_00175
group_1032		50S ribosomal protein L15	26	26	1	1	2222				434	434	434	PNBCHNMA_00853	FLMIEJPD_01943	EGCNFADG_01620	HFKHGFNI_01858	BPJOANPD_01848	KPECLFOE_01968	BPHGHODF_01957	APT1_00341	AP10_00226	AP11_02213	AP12_00860	AP13_01329	AP14_00639	AP15_00719	AP16_02036	AP17_00709	AP18_00101	APT2_01603	APT3_00729	APT4_00526	CILBEFPL_01918	AP5b_01928	IFOCMGAL_01874	APT7_01139	APT8_01353	APT9_00169
rpmJ		50S ribosomal protein L36	26	26	1	1	2224				113	113	113	PNBCHNMA_00855	FLMIEJPD_01945	EGCNFADG_01618	HFKHGFNI_01860	BPJOANPD_01850	KPECLFOE_01970	BPHGHODF_01959	APT1_00339	AP10_00228	AP11_02215	AP12_00862	AP13_01327	AP14_00641	AP15_00717	AP16_02038	AP17_00711	AP18_00099	APT2_01605	APT3_00727	APT4_00524	CILBEFPL_01920	AP5b_01930	IFOCMGAL_01872	APT7_01141	APT8_01351	APT9_00167
rplQ		50S ribosomal protein L17	26	26	1	1	2229				314	383	380	PNBCHNMA_00860	FLMIEJPD_01950	EGCNFADG_01613	HFKHGFNI_01865	BPJOANPD_01855	KPECLFOE_01975	BPHGHODF_01964	APT1_00333	AP10_00234	AP11_02221	AP12_00868	AP13_01321	AP14_00647	AP15_00711	AP16_02044	AP17_00717	AP18_00093	APT2_01611	APT3_00721	APT4_00518	CILBEFPL_01925	AP5b_01936	IFOCMGAL_01867	APT7_01147	APT8_01345	APT9_00161
group_1035		macrolide-specific efflux protein	26	26	1	1	2266				197	1154	1117	PNBCHNMA_00889	FLMIEJPD_01979	EGCNFADG_01584	HFKHGFNI_01894	BPJOANPD_01884	KPECLFOE_02005	BPHGHODF_01994	APT1_00304	AP10_00263	AP11_02250	AP12_00896	AP13_01292	AP14_00676	AP15_00681	AP16_02073	AP17_00747	AP18_00064	APT2_01640	APT3_00692	APT4_00489	CILBEFPL_01954	AP5b_01966	IFOCMGAL_01838	APT7_01177	APT8_01315	APT9_00132
group_1036		24 kDa outer membrane protein	26	26	1	1	2267				683	776	772	PNBCHNMA_00890	FLMIEJPD_01980	EGCNFADG_01583	HFKHGFNI_01895	BPJOANPD_01885	KPECLFOE_02006	BPHGHODF_01995	APT1_00303	AP10_00264	AP11_02251	AP12_00897	AP13_01291	AP14_00677	AP15_00680	AP16_02074	AP17_00748	AP18_00063	APT2_01641	APT3_00691	APT4_00488	CILBEFPL_01955	AP5b_01968	IFOCMGAL_01837	APT7_01178	APT8_01314	APT9_00131
mltG		cell division protein YceG	26	26	1	1	2270				1034	1034	1034	PNBCHNMA_00893	FLMIEJPD_01983	EGCNFADG_01580	HFKHGFNI_01898	BPJOANPD_01888	KPECLFOE_02009	BPHGHODF_01998	APT1_00300	AP10_00267	AP11_02254	AP12_00900	AP13_01288	AP14_00680	AP15_00677	AP16_02077	AP17_00751	AP18_00060	APT2_01644	APT3_00688	APT4_00485	CILBEFPL_01958	AP5b_01971	IFOCMGAL_01834	APT7_01181	APT8_01311	APT9_00128
group_1038		50S ribosomal protein L31	26	26	1	1	2277				269	278	270	PNBCHNMA_00899	FLMIEJPD_01988	EGCNFADG_01575	HFKHGFNI_01904	BPJOANPD_01894	KPECLFOE_02015	BPHGHODF_02004	APT1_00294	AP10_00273	AP11_02260	AP12_00906	AP13_01282	AP14_00686	AP15_00671	AP16_02083	AP17_00757	AP18_00054	APT2_01649	APT3_00682	APT4_00479	CILBEFPL_01964	AP5b_01977	IFOCMGAL_01828	APT7_01187	APT8_01305	APT9_00122
msrP		mononuclear molybdenum enzyme YedY	26	26	1	1	2289				956	956	956	PNBCHNMA_00911	FLMIEJPD_02000	EGCNFADG_01563	HFKHGFNI_01916	BPJOANPD_01906	KPECLFOE_02028	BPHGHODF_02016	APT1_00281	AP10_00286	AP11_00009	AP12_00919	AP13_01269	AP14_00699	AP15_00658	AP16_02096	AP17_00770	AP18_00041	APT2_01662	APT3_00669	APT4_00466	CILBEFPL_01976	AP5b_01990	IFOCMGAL_01816	APT7_01200	APT8_01292	APT9_00109
group_1040		hypothetical protein	26	26	1	1	2346				512	575	514	PNBCHNMA_00935	FLMIEJPD_02005	EGCNFADG_01558	HFKHGFNI_01921	BPJOANPD_01911	KPECLFOE_02033	BPHGHODF_02021	APT1_00275	AP10_00292	AP11_00015	AP12_00925	AP13_01263	AP14_00705	AP15_00652	AP16_02103	AP17_00776	AP18_00035	APT2_01668	APT3_00663	APT4_00408	CILBEFPL_01981	AP5b_01997	IFOCMGAL_01811	APT7_01206	APT8_01286	APT9_00103
group_1041		Uridine phosphorylase	26	26	1	1	2351				764	764	764	PNBCHNMA_00939	FLMIEJPD_02009	EGCNFADG_01554	HFKHGFNI_01924	BPJOANPD_01915	KPECLFOE_02037	BPHGHODF_02025	APT1_00271	AP10_00296	AP11_00019	AP12_00929	AP13_01259	AP14_00709	AP15_00648	AP16_02107	AP17_00780	AP18_00031	APT2_01672	APT3_00659	APT4_00404	CILBEFPL_01986	AP5b_02002	IFOCMGAL_01807	APT7_01210	APT8_01282	APT9_00099
murB		UDP-N-acetylenolpyruvoylglucosamine reductase	26	26	1	1	3711				1028	1028	1028	PNBCHNMA_00958	FLMIEJPD_02026	EGCNFADG_02014	HFKHGFNI_01942	BPJOANPD_01934	KPECLFOE_02054	BPHGHODF_02044	APT1_00251	AP10_00316	AP11_00037	AP12_00949	AP13_01241	AP14_00727	AP15_00630	AP16_02125	AP17_00797	AP18_00013	APT2_01691	APT3_00638	APT4_00384	CILBEFPL_02001	AP5b_02016	IFOCMGAL_02154	APT7_00676	APT8_01261	APT9_00429
aroQ		3-dehydroquinate dehydratase	26	26	1	1	3724				464	464	464	PNBCHNMA_00968	FLMIEJPD_02036	EGCNFADG_02024	HFKHGFNI_01954	BPJOANPD_01946	KPECLFOE_02065	BPHGHODF_02054	APT1_00241	AP10_00327	AP11_00047	AP12_00959	AP13_01229	AP14_00737	AP15_00620	AP16_02136	AP17_00807	AP18_00003	APT2_01701	APT3_00626	APT4_00372	CILBEFPL_02012	AP5b_02027	IFOCMGAL_02165	APT7_00666	APT8_01251	APT9_00439
group_1046		putative glycosyltransferase in aroQ 3'region	26	26	1	1	3725				788	788	788	PNBCHNMA_00969	FLMIEJPD_02037	EGCNFADG_02025	HFKHGFNI_01955	BPJOANPD_01947	KPECLFOE_02066	BPHGHODF_02055	APT1_00240	AP10_00328	AP11_00048	AP12_00960	AP13_01228	AP14_00738	AP15_00619	AP16_02137	AP17_00808	AP18_00002	APT2_01702	APT3_00625	APT4_00371	CILBEFPL_02013	AP5b_02028	IFOCMGAL_02166	APT7_00665	APT8_01250	APT9_00440
group_1047		hypothetical protein	26	26	1	1	3739				710	710	710	PNBCHNMA_00981	FLMIEJPD_02048	EGCNFADG_02036	HFKHGFNI_01967	BPJOANPD_01960	KPECLFOE_02077	BPHGHODF_02067	APT1_00228	AP10_00340	AP11_00060	AP12_00972	AP13_01215	AP14_00749	AP15_00607	AP16_02149	AP17_00821	AP18_02119	APT2_01713	APT3_00612	APT4_00359	CILBEFPL_02025	AP5b_02040	IFOCMGAL_02178	APT7_00654	APT8_01238	APT9_00452
group_1048		hypothetical protein	26	26	1	1	3748				296	296	296	PNBCHNMA_00990	FLMIEJPD_02057	EGCNFADG_02045	HFKHGFNI_01976	BPJOANPD_01969	KPECLFOE_02086	BPHGHODF_02076	APT1_00219	AP10_00349	AP11_00069	AP12_00981	AP13_01206	AP14_00758	AP15_00598	AP16_02158	AP17_00830	AP18_02110	APT2_01722	APT3_00603	APT4_00350	CILBEFPL_02034	AP5b_02050	IFOCMGAL_02187	APT7_00645	APT8_01229	APT9_00461
group_1049		hypothetical protein	26	26	1	1	3750				632	698	637	PNBCHNMA_00992	FLMIEJPD_02059	EGCNFADG_02047	HFKHGFNI_01978	BPJOANPD_01971	KPECLFOE_02088	BPHGHODF_02078	APT1_00217	AP10_00351	AP11_00072	AP12_00983	AP13_01204	AP14_00760	AP15_00596	AP16_02160	AP17_00832	AP18_02108	APT2_01724	APT3_00601	APT4_00348	CILBEFPL_02036	AP5b_02052	IFOCMGAL_02189	APT7_00643	APT8_01227	APT9_00464
gph		Phosphatase	26	26	1	1	3758				665	665	665	PNBCHNMA_00998	FLMIEJPD_02065	EGCNFADG_02053	HFKHGFNI_01984	BPJOANPD_01977	KPECLFOE_02094	BPHGHODF_02084	APT1_00211	AP10_00357	AP11_00078	AP12_00989	AP13_01198	AP14_00766	AP15_00590	AP16_02166	AP17_00838	AP18_02102	APT2_01730	APT3_00595	APT4_00342	CILBEFPL_02042	AP5b_02059	IFOCMGAL_02195	APT7_00637	APT8_01221	APT9_00470
group_1051		hypothetical protein	26	26	1	1	3759				173	230	210	PNBCHNMA_00999	FLMIEJPD_02067	EGCNFADG_02056	HFKHGFNI_01985	BPJOANPD_01978	KPECLFOE_02095	BPHGHODF_02085	APT1_00210	AP10_00358	AP11_00079	AP12_00990	AP13_01197	AP14_00767	AP15_00589	AP16_02167	AP17_00841	AP18_02101	APT2_01733	APT3_00594	APT4_00341	CILBEFPL_02043	AP5b_02060	IFOCMGAL_02196	APT7_00636	APT8_01220	APT9_00471
group_1052		tRNA (adenine-N(6)-)-methyltransferase	26	26	1	1	3766				419	710	698	PNBCHNMA_01005	FLMIEJPD_02073	EGCNFADG_02062	HFKHGFNI_01991	BPJOANPD_01984	KPECLFOE_02101	BPHGHODF_02092	APT1_00204	AP10_00364	AP11_00085	AP12_00996	AP13_01191	AP14_00773	AP15_00583	AP16_02173	AP17_00847	AP18_02095	APT2_01739	APT3_00588	APT4_00335	CILBEFPL_02049	AP5b_02066	IFOCMGAL_02202	APT7_00630	APT8_01214	APT9_00477
group_1053		membrane protein	26	26	1	1	3787				227	227	227	PNBCHNMA_01022	FLMIEJPD_02089	EGCNFADG_02078	HFKHGFNI_02007	BPJOANPD_02000	KPECLFOE_02118	BPHGHODF_02108	APT1_00187	AP10_00380	AP11_00102	AP12_01012	AP13_01174	AP14_00790	AP15_00567	AP16_02190	AP17_00863	AP18_02079	APT2_01755	APT3_00572	APT4_00318	CILBEFPL_02063	AP5b_02080	IFOCMGAL_02218	APT7_00613	APT8_01198	APT9_00494
group_1054		Sodium/pantothenate symporter	26	26	1	1	3788				1424	1424	1424	PNBCHNMA_01023	FLMIEJPD_02090	EGCNFADG_02079	HFKHGFNI_02008	BPJOANPD_02001	KPECLFOE_02119	BPHGHODF_02109	APT1_00186	AP10_00381	AP11_00103	AP12_01013	AP13_01173	AP14_00791	AP15_00566	AP16_02191	AP17_00864	AP18_02078	APT2_01756	APT3_00571	APT4_00317	CILBEFPL_02064	AP5b_02081	IFOCMGAL_02219	APT7_00612	APT8_01197	APT9_00495
group_1055		recombinase	26	26	1	1	3796				1967	1967	1967	PNBCHNMA_01028	FLMIEJPD_02095	EGCNFADG_02084	HFKHGFNI_02013	BPJOANPD_02006	KPECLFOE_02124	BPHGHODF_02114	APT1_00181	AP10_00386	AP11_00108	AP12_01018	AP13_01168	AP14_00796	AP15_00561	AP16_02196	AP17_00869	AP18_02073	APT2_01761	APT3_00566	APT4_00312	CILBEFPL_02069	AP5b_02086	IFOCMGAL_02224	APT7_00607	APT8_01192	APT9_00500
pgaC		Biofilm PGA synthesis N-glycosyltransferase PgaC	26	26	1	1	3799				1181	1235	1232	PNBCHNMA_01031	FLMIEJPD_02098	EGCNFADG_02087	HFKHGFNI_02016	BPJOANPD_02009	KPECLFOE_02127	BPHGHODF_02117	APT1_00178	AP10_00389	AP11_00111	AP12_01021	AP13_01165	AP14_00799	AP15_00558	AP16_02199	AP17_00872	AP18_02070	APT2_01764	APT3_00563	APT4_00309	CILBEFPL_02072	AP5b_02089	IFOCMGAL_02227	APT7_00604	APT8_01189	APT9_00503
group_1057		Biofilm PGA synthesis protein pgaD	26	26	1	1	3800				101	284	276	PNBCHNMA_01032	FLMIEJPD_02099	EGCNFADG_02088	HFKHGFNI_02017	BPJOANPD_02010	KPECLFOE_02128	BPHGHODF_02118	APT1_00177	AP10_00390	AP11_00112	AP12_01022	AP13_01164	AP14_00800	AP15_00557	AP16_02200	AP17_00873	AP18_02069	APT2_01765	APT3_00562	APT4_00308	CILBEFPL_02073	AP5b_02090	IFOCMGAL_02228	APT7_00603	APT8_01188	APT9_00504
group_1058		Ferrochelatase	26	26	1	1	3814				959	959	959	PNBCHNMA_01044	FLMIEJPD_02111	EGCNFADG_02100	HFKHGFNI_02029	BPJOANPD_02022	KPECLFOE_02140	BPHGHODF_02131	APT1_00165	AP10_00402	AP11_00124	AP12_01034	AP13_01151	AP14_00812	AP15_00545	AP16_02212	AP17_00885	AP18_02057	APT2_01777	APT3_00550	APT4_00296	CILBEFPL_02087	AP5b_02104	IFOCMGAL_02240	APT7_00591	APT8_01175	APT9_00516
psiE_2		putative membrane protein	26	26	1	1	3821				419	419	419	PNBCHNMA_01051	FLMIEJPD_02118	EGCNFADG_02107	HFKHGFNI_02036	BPJOANPD_02029	KPECLFOE_02147	BPHGHODF_02138	APT1_00158	AP10_00409	AP11_00131	AP12_01041	AP13_01144	AP14_00819	AP15_00538	AP16_02219	AP17_00892	AP18_02050	APT2_01784	APT3_00543	APT4_00289	CILBEFPL_02094	AP5b_02111	IFOCMGAL_02247	APT7_00584	APT8_01168	APT9_00523
group_1060		4'-phosphopantetheinyl transferase	26	26	1	1	3822				728	728	728	PNBCHNMA_01052	FLMIEJPD_02119	EGCNFADG_02108	HFKHGFNI_02037	BPJOANPD_02030	KPECLFOE_02148	BPHGHODF_02139	APT1_00157	AP10_00410	AP11_00132	AP12_01042	AP13_01143	AP14_00820	AP15_00537	AP16_02220	AP17_00893	AP18_02049	APT2_01785	APT3_00542	APT4_00288	CILBEFPL_02095	AP5b_02112	IFOCMGAL_02248	APT7_00583	APT8_01167	APT9_00524
nhaA		Sodium/proton antiporter NhaA	26	26	1	1	3824				1184	1184	1184	PNBCHNMA_01054	FLMIEJPD_02121	EGCNFADG_02110	HFKHGFNI_02039	BPJOANPD_02032	KPECLFOE_02150	BPHGHODF_02141	APT1_00155	AP10_00412	AP11_00134	AP12_01044	AP13_01141	AP14_00822	AP15_00535	AP16_02222	AP17_00895	AP18_02047	APT2_01787	APT3_00540	APT4_00286	CILBEFPL_02097	AP5b_02114	IFOCMGAL_02250	APT7_00581	APT8_01165	APT9_00526
abfB		Glucan endo-1,3-beta-glucosidase	26	26	1	1	3825				284	488	480	PNBCHNMA_01055	FLMIEJPD_02122	EGCNFADG_02111	HFKHGFNI_02040	BPJOANPD_02033	KPECLFOE_02151	BPHGHODF_02142	APT1_00154	AP10_00413	AP11_00135	AP12_01045	AP13_01140	AP14_00823	AP15_00534	AP16_02223	AP17_00896	AP18_02046	APT2_01788	APT3_00539	APT4_00285	CILBEFPL_02098	AP5b_02115	IFOCMGAL_02251	APT7_00580	APT8_01164	APT9_00527
dtd		D-tyrosyl-tRNA(Tyr) deacylase	26	26	1	1	3826				434	434	434	PNBCHNMA_01056	FLMIEJPD_02123	EGCNFADG_02112	HFKHGFNI_02041	BPJOANPD_02034	KPECLFOE_02152	BPHGHODF_02143	APT1_00153	AP10_00414	AP11_00136	AP12_01046	AP13_01139	AP14_00824	AP15_00533	AP16_02224	AP17_00897	AP18_02045	APT2_01789	APT3_00538	APT4_00284	CILBEFPL_02099	AP5b_02116	IFOCMGAL_02252	APT7_00579	APT8_01163	APT9_00528
group_1064		acetone carboxylase	26	26	1	1	3835				854	956	932	PNBCHNMA_01062	FLMIEJPD_02129	EGCNFADG_02118	HFKHGFNI_02048	BPJOANPD_02041	KPECLFOE_02159	BPHGHODF_02150	APT1_00147	AP10_00420	AP11_00142	AP12_01053	AP13_01133	AP14_00830	AP15_00526	AP16_02230	AP17_00904	AP18_02039	APT2_01795	APT3_00531	APT4_00278	CILBEFPL_02106	AP5b_02123	IFOCMGAL_02258	APT7_00572	APT8_01156	APT9_00534
miaA		tRNA (adenosine(37)-N6)-dimethylallyltransferaseMiaA	26	26	1	1	3840				686	944	934	PNBCHNMA_01066	FLMIEJPD_02133	EGCNFADG_02122	HFKHGFNI_02052	BPJOANPD_02045	KPECLFOE_02163	BPHGHODF_02154	APT1_00143	AP10_00424	AP11_00146	AP12_01057	AP13_01129	AP14_00834	AP15_00522	AP16_02234	AP17_00908	AP18_02034	APT2_01799	APT3_00527	APT4_00274	CILBEFPL_02110	AP5b_02127	IFOCMGAL_02262	APT7_00568	APT8_01152	APT9_00538
hfq		RNA-binding protein Hfq	26	26	1	1	3841				278	278	278	PNBCHNMA_01067	FLMIEJPD_02134	EGCNFADG_02123	HFKHGFNI_02053	BPJOANPD_02046	KPECLFOE_02164	BPHGHODF_02155	APT1_00142	AP10_00425	AP11_00147	AP12_01058	AP13_01128	AP14_00835	AP15_00521	AP16_02235	AP17_00909	AP18_02033	APT2_01800	APT3_00526	APT4_00273	CILBEFPL_02111	AP5b_02128	IFOCMGAL_02263	APT7_00567	APT8_01151	APT9_00539
ubiB		ubiquinone biosynthesis protein ubiB	26	26	1	1	3866				1634	1634	1634	PNBCHNMA_01093	FLMIEJPD_02158	EGCNFADG_02147	HFKHGFNI_02077	BPJOANPD_02070	KPECLFOE_02188	BPHGHODF_02179	APT1_00117	AP10_00450	AP11_00172	AP12_01082	AP13_01105	AP14_00859	AP15_00496	AP16_02259	AP17_00934	AP18_02008	APT2_01824	APT3_00502	APT4_00248	CILBEFPL_02137	AP5b_02154	IFOCMGAL_02288	APT7_00543	APT8_01127	APT9_00564
mutM		Heptosyltransferase family protein	26	26	1	1	3872				821	821	821	PNBCHNMA_01099	FLMIEJPD_02164	EGCNFADG_02153	HFKHGFNI_02083	BPJOANPD_02076	KPECLFOE_02194	BPHGHODF_02185	APT1_00111	AP10_00456	AP11_00178	AP12_01088	AP13_01099	AP14_00865	AP15_00490	AP16_02265	AP17_00940	AP18_02002	APT2_01830	APT3_00496	APT4_00242	CILBEFPL_02143	AP5b_02160	IFOCMGAL_02294	APT7_00537	APT8_01121	APT9_00570
fabD		Malonyl CoA-acyl carrier protein transacylase	26	26	1	1	3875				935	935	935	PNBCHNMA_01102	FLMIEJPD_02167	EGCNFADG_02156	HFKHGFNI_02086	BPJOANPD_02079	KPECLFOE_02197	BPHGHODF_02188	APT1_00108	AP10_00459	AP11_00181	AP12_01091	AP13_01096	AP14_00868	AP15_00487	AP16_02268	AP17_00943	AP18_01999	APT2_01833	APT3_00493	APT4_00239	CILBEFPL_02146	AP5b_02163	IFOCMGAL_02297	APT7_00534	APT8_01118	APT9_00573
group_1071		Patatin	26	26	1	1	3878				851	851	851	PNBCHNMA_01105	FLMIEJPD_02170	EGCNFADG_02159	HFKHGFNI_02089	BPJOANPD_02082	KPECLFOE_02200	BPHGHODF_02191	APT1_00105	AP10_00462	AP11_00184	AP12_01094	AP13_01093	AP14_00871	AP15_00484	AP16_02271	AP17_00946	AP18_01996	APT2_01836	APT3_00490	APT4_00236	CILBEFPL_02149	AP5b_02166	IFOCMGAL_02300	APT7_00531	APT8_01115	APT9_00576
group_1072		NADPH-dependent FMN reductase	26	26	1	1	3879				491	551	548	PNBCHNMA_01106	FLMIEJPD_02171	EGCNFADG_02160	HFKHGFNI_02090	BPJOANPD_02083	KPECLFOE_02201	BPHGHODF_02192	APT1_00104	AP10_00463	AP11_00185	AP12_01095	AP13_01092	AP14_00872	AP15_00483	AP16_02272	AP17_00947	AP18_01995	APT2_01837	APT3_00489	APT4_00235	CILBEFPL_02150	AP5b_02167	IFOCMGAL_02301	APT7_00530	APT8_01114	APT9_00577
rsmC		Ribosomal RNA small subunit methyltransferase C	26	26	1	1	3890				989	989	989	PNBCHNMA_01114	FLMIEJPD_02179	EGCNFADG_02168	HFKHGFNI_02098	BPJOANPD_02091	KPECLFOE_02209	BPHGHODF_02200	APT1_00096	AP10_00471	AP11_00193	AP12_01103	AP13_01084	AP14_00880	AP15_00475	AP16_02280	AP17_00955	AP18_01987	APT2_01845	APT3_00481	APT4_00225	CILBEFPL_02158	AP5b_02175	IFOCMGAL_02310	APT7_00522	APT8_01106	APT9_00585
group_1074		DNA polymerase III psi subunit protein	26	26	1	1	3891				422	422	422	PNBCHNMA_01115	FLMIEJPD_02180	EGCNFADG_02169	HFKHGFNI_02099	BPJOANPD_02092	KPECLFOE_02210	BPHGHODF_02201	APT1_00095	AP10_00472	AP11_00194	AP12_01104	AP13_01083	AP14_00881	AP15_00474	AP16_02281	AP17_00956	AP18_01986	APT2_01846	APT3_00480	APT4_00224	CILBEFPL_02159	AP5b_02176	IFOCMGAL_02311	APT7_00521	APT8_01105	APT9_00586
group_1075		Ribosomal-protein-alanine acetyltransferase	26	26	1	1	3892				437	437	437	PNBCHNMA_01116	FLMIEJPD_02181	EGCNFADG_02170	HFKHGFNI_02100	BPJOANPD_02093	KPECLFOE_02211	BPHGHODF_02202	APT1_00094	AP10_00473	AP11_00195	AP12_01105	AP13_01082	AP14_00882	AP15_00473	AP16_02282	AP17_00957	AP18_01985	APT2_01847	APT3_00479	APT4_00223	CILBEFPL_02160	AP5b_02177	IFOCMGAL_02312	APT7_00520	APT8_01104	APT9_00587
group_1076		GPR1/FUN34/yaaH family protein	26	26	1	1	3897				569	569	569	PNBCHNMA_01121	FLMIEJPD_02186	EGCNFADG_02175	HFKHGFNI_02105	BPJOANPD_02098	KPECLFOE_02216	BPHGHODF_02207	APT1_00089	AP10_00478	AP11_00200	AP12_01110	AP13_01077	AP14_00887	AP15_00468	AP16_02287	AP17_00962	AP18_01980	APT2_01852	APT3_00474	APT4_00218	CILBEFPL_02165	AP5b_02182	IFOCMGAL_02317	APT7_00515	APT8_01099	APT9_00592
group_1077		ABC transporter-related protein	26	26	1	1	3898				764	764	764	PNBCHNMA_01122	FLMIEJPD_02187	EGCNFADG_02176	HFKHGFNI_02106	BPJOANPD_02099	KPECLFOE_02217	BPHGHODF_02208	APT1_00088	AP10_00479	AP11_00201	AP12_01111	AP13_01076	AP14_00888	AP15_00467	AP16_02288	AP17_00963	AP18_01979	APT2_01853	APT3_00473	APT4_00217	CILBEFPL_02166	AP5b_02183	IFOCMGAL_02318	APT7_00514	APT8_01098	APT9_00593
yhhQ		Hypothetical protein	26	26	1	1	3919				665	665	665	PNBCHNMA_01138	FLMIEJPD_02206	EGCNFADG_02195	HFKHGFNI_02122	BPJOANPD_02115	KPECLFOE_02233	BPHGHODF_02226	APT1_00072	AP10_00496	AP11_00217	AP12_01128	AP13_01059	AP14_00904	AP15_00451	AP16_02306	AP17_00981	AP18_01963	APT2_01872	APT3_00457	APT4_00199	CILBEFPL_02183	AP5b_02200	IFOCMGAL_02335	APT7_00498	APT8_01079	APT9_00609
group_1081		Fructokinase	26	26	1	1	3925				923	923	923	PNBCHNMA_01143	FLMIEJPD_02211	EGCNFADG_02200	HFKHGFNI_02128	BPJOANPD_02121	KPECLFOE_02238	BPHGHODF_02231	APT1_00067	AP10_00501	AP11_00222	AP12_01133	AP13_01054	AP14_00909	AP15_00446	AP16_02311	AP17_00986	AP18_01958	APT2_01877	APT3_00451	APT4_00194	CILBEFPL_02188	AP5b_02205	IFOCMGAL_02340	APT7_00493	APT8_01074	APT9_00614
lolD		Lipoprotein-releasing system ATP-binding proteinlolD	26	26	1	1	3928				680	728	683	PNBCHNMA_01146	FLMIEJPD_02214	EGCNFADG_02203	HFKHGFNI_02131	BPJOANPD_02124	KPECLFOE_02241	BPHGHODF_02234	APT1_00064	AP10_00504	AP11_00225	AP12_01136	AP13_01051	AP14_00912	AP15_00443	AP16_02314	AP17_00989	AP18_01955	APT2_01880	APT3_00448	APT4_00191	CILBEFPL_02191	AP5b_02208	IFOCMGAL_02343	APT7_00490	APT8_01071	APT9_00617
ldhA		glycerate dehydrogenase	26	26	1	1	3930				950	950	950	PNBCHNMA_01148	FLMIEJPD_02216	EGCNFADG_02205	HFKHGFNI_02133	BPJOANPD_02126	KPECLFOE_02243	BPHGHODF_02236	APT1_00062	AP10_00506	AP11_00227	AP12_01138	AP13_01049	AP14_00914	AP15_00441	AP16_02316	AP17_00991	AP18_01953	APT2_01882	APT3_00446	APT4_00189	CILBEFPL_02193	AP5b_02210	IFOCMGAL_02345	APT7_00488	APT8_01069	APT9_00619
recF		DNA replication and repair protein recF	26	26	1	1	3942				1082	1082	1082	PNBCHNMA_01156	FLMIEJPD_00003	EGCNFADG_00003	HFKHGFNI_00003	BPJOANPD_00003	KPECLFOE_00003	BPHGHODF_00003	APT1_00054	AP10_00516	AP11_00235	AP12_01146	AP13_01041	AP14_00922	AP15_00433	AP16_00003	AP17_01001	AP18_01945	APT2_01890	APT3_00436	APT4_00179	CILBEFPL_00003	AP5b_00003	IFOCMGAL_00003	APT7_00480	APT8_01059	APT9_00627
group_1086		Superoxide dismutase [Cu-Zn]	26	26	1	1	3943				572	572	572	PNBCHNMA_01157	FLMIEJPD_00004	EGCNFADG_00004	HFKHGFNI_00004	BPJOANPD_00004	KPECLFOE_00004	BPHGHODF_00004	APT1_00053	AP10_00517	AP11_00236	AP12_01147	AP13_01040	AP14_00923	AP15_00432	AP16_00004	AP17_01002	AP18_01944	APT2_01891	APT3_00435	APT4_00178	CILBEFPL_00004	AP5b_00004	IFOCMGAL_00004	APT7_00479	APT8_01058	APT9_00628
group_1087		Lipid-A-disaccharide synthase	26	26	1	1	3946				1181	1181	1181	PNBCHNMA_01160	FLMIEJPD_00007	EGCNFADG_00007	HFKHGFNI_00008	BPJOANPD_00007	KPECLFOE_00007	BPHGHODF_00007	APT1_00050	AP10_00520	AP11_00239	AP12_01150	AP13_01036	AP14_00926	AP15_00429	AP16_00007	AP17_01005	AP18_01940	APT2_01894	APT3_00432	APT4_00175	CILBEFPL_00007	AP5b_00007	IFOCMGAL_00007	APT7_00476	APT8_01055	APT9_00631
rsmH		S-adenosyl-L-methionine-dependent methyltransferase mraW	26	26	1	1	3949				941	941	941	PNBCHNMA_01163	FLMIEJPD_00010	EGCNFADG_00010	HFKHGFNI_00011	BPJOANPD_00010	KPECLFOE_00010	BPHGHODF_00010	APT1_00047	AP10_00523	AP11_00242	AP12_01153	AP13_01033	AP14_00929	AP15_00426	AP16_00010	AP17_01008	AP18_01937	APT2_01897	APT3_00429	APT4_00172	CILBEFPL_00010	AP5b_00010	IFOCMGAL_00010	APT7_00473	APT8_01052	APT9_00634
group_1089		UDP-N-acetylmuramoyl-tripeptide--D-alanyl-D- alanine ligase	26	26	1	1	3953				1394	1394	1394	PNBCHNMA_01167	FLMIEJPD_00014	EGCNFADG_00014	HFKHGFNI_00015	BPJOANPD_00014	KPECLFOE_00014	BPHGHODF_00014	APT1_00043	AP10_00527	AP11_00246	AP12_01157	AP13_01029	AP14_00933	AP15_00422	AP16_00014	AP17_01012	AP18_01933	APT2_01901	APT3_00425	APT4_00168	CILBEFPL_00014	AP5b_00014	IFOCMGAL_00014	APT7_00469	APT8_01048	APT9_00638
group_1090		UDP-N-acetylmuramoylalanine--D-glutamate ligase	26	26	1	1	3955				1310	1310	1310	PNBCHNMA_01169	FLMIEJPD_00016	EGCNFADG_00016	HFKHGFNI_00017	BPJOANPD_00016	KPECLFOE_00016	BPHGHODF_00016	APT1_00041	AP10_00529	AP11_00248	AP12_01159	AP13_01027	AP14_00935	AP15_00420	AP16_00016	AP17_01014	AP18_01931	APT2_01903	APT3_00423	APT4_00166	CILBEFPL_00016	AP5b_00016	IFOCMGAL_00016	APT7_00467	APT8_01046	APT9_00640
ftsZ		Cell division protein ftsZ	26	26	1	1	3962				1178	1211	1209	PNBCHNMA_01176	FLMIEJPD_00023	EGCNFADG_00023	HFKHGFNI_00024	BPJOANPD_00023	KPECLFOE_00023	BPHGHODF_00023	APT1_00034	AP10_00536	AP11_00255	AP12_01166	AP13_01020	AP14_00942	AP15_00413	AP16_00023	AP17_01021	AP18_01924	APT2_01910	APT3_00416	APT4_00159	CILBEFPL_00023	AP5b_00023	IFOCMGAL_00023	APT7_00460	APT8_01039	APT9_00647
group_1092		VOC family protein	26	26	1	1	3978				389	596	588	PNBCHNMA_01191	FLMIEJPD_00039	EGCNFADG_00039	HFKHGFNI_00039	BPJOANPD_00038	KPECLFOE_00038	BPHGHODF_00038	APT1_00019	AP10_00551	AP11_00270	AP12_01182	AP13_01004	AP14_00957	AP15_00398	AP16_00038	AP17_01037	AP18_01908	APT2_01926	APT3_00401	APT4_00144	CILBEFPL_00038	AP5b_00038	IFOCMGAL_00038	APT7_00445	APT8_01024	APT9_00662
ribF		Riboflavin biosynthesis protein RibF	26	26	1	1	3985				962	962	962	PNBCHNMA_01198	FLMIEJPD_00046	EGCNFADG_00046	HFKHGFNI_00046	BPJOANPD_00045	KPECLFOE_00045	BPHGHODF_00045	APT1_00012	AP10_00558	AP11_00277	AP12_01189	AP13_00997	AP14_00964	AP15_00391	AP16_00045	AP17_01044	AP18_01901	APT2_01933	APT3_00394	APT4_00137	CILBEFPL_00045	AP5b_00045	IFOCMGAL_00045	APT7_00438	APT8_01017	APT9_00669
group_1094		HAD-superfamily hydrolase subfamily IIIA:Phosphatase kdsC	26	26	1	1	3990				536	536	536	PNBCHNMA_01203	FLMIEJPD_00051	EGCNFADG_00051	HFKHGFNI_00051	BPJOANPD_00050	KPECLFOE_00050	BPHGHODF_00050	APT1_00007	AP10_00563	AP11_00282	AP12_01194	AP13_00992	AP14_00969	AP15_00386	AP16_00050	AP17_01049	AP18_01896	APT2_01938	APT3_00389	APT4_00132	CILBEFPL_00051	AP5b_00051	IFOCMGAL_00050	APT7_00433	APT8_01012	APT9_00674
group_1095		YicC family protein	26	26	1	1	3998				434	863	846	PNBCHNMA_01210	FLMIEJPD_00057	EGCNFADG_00057	HFKHGFNI_00056	BPJOANPD_00055	KPECLFOE_00056	BPHGHODF_00055	APT1_02270	AP10_00568	AP11_00289	AP12_01200	AP13_00986	AP14_00974	AP15_00381	AP16_00055	AP17_01054	AP18_01890	APT2_01944	APT3_00384	APT4_00127	CILBEFPL_00056	AP5b_00056	IFOCMGAL_00056	APT7_00427	APT8_01007	APT9_00681
group_1096		putative ferredoxin-like protein yfhL	26	26	1	1	4000				260	260	260	PNBCHNMA_01212	FLMIEJPD_00059	EGCNFADG_00059	HFKHGFNI_00058	BPJOANPD_00057	KPECLFOE_00058	BPHGHODF_00057	APT1_02268	AP10_00570	AP11_00291	AP12_01202	AP13_00984	AP14_00976	AP15_00379	AP16_00057	AP17_01056	AP18_01888	APT2_01946	APT3_00382	APT4_00125	CILBEFPL_00058	AP5b_00058	IFOCMGAL_00058	APT7_00425	APT8_01005	APT9_00683
group_1097		Dipeptide transport ATP-binding protein dppD	26	26	1	1	4013				986	998	986	PNBCHNMA_01223	FLMIEJPD_00071	EGCNFADG_00071	HFKHGFNI_00070	BPJOANPD_00068	KPECLFOE_00070	BPHGHODF_00068	APT1_02255	AP10_00582	AP11_00302	AP12_01214	AP13_00973	AP14_00987	AP15_00368	AP16_00069	AP17_01068	AP18_01876	APT2_01960	APT3_00369	APT4_00111	CILBEFPL_01475	AP5b_00070	IFOCMGAL_00069	APT7_00413	APT8_00992	APT9_00694
dppF		Dipeptide transport ATP-binding protein dppF	26	26	1	1	4015				986	989	988	PNBCHNMA_01224	FLMIEJPD_00072	EGCNFADG_00072	HFKHGFNI_00071	BPJOANPD_00069	KPECLFOE_00071	BPHGHODF_00069	APT1_02254	AP10_00583	AP11_00303	AP12_01216	AP13_00972	AP14_00988	AP15_00367	AP16_00070	AP17_01069	AP18_01875	APT2_01961	APT3_00368	APT4_00110	CILBEFPL_01474	AP5b_00071	IFOCMGAL_00070	APT7_00412	APT8_00991	APT9_00695
dhaM		Phosphotransferase enzyme IIA component	26	26	1	1	4028				407	407	407	PNBCHNMA_01237	FLMIEJPD_00085	EGCNFADG_00085	HFKHGFNI_00084	BPJOANPD_00082	KPECLFOE_00084	BPHGHODF_00082	APT1_02241	AP10_00596	AP11_00316	AP12_01229	AP13_00959	AP14_01001	AP15_00354	AP16_00083	AP17_01082	AP18_01862	APT2_01974	APT3_00355	APT4_00097	CILBEFPL_01461	AP5b_00084	IFOCMGAL_00083	APT7_00399	APT8_00978	APT9_00708
group_1100		proline dipeptidase	26	26	1	1	4039				1331	1331	1331	PNBCHNMA_01247	FLMIEJPD_00095	EGCNFADG_00095	HFKHGFNI_00094	BPJOANPD_00092	KPECLFOE_00094	BPHGHODF_00092	APT1_02231	AP10_00606	AP11_00326	AP12_01239	AP13_00949	AP14_01011	AP15_00344	AP16_00093	AP17_01092	AP18_01852	APT2_01984	APT3_00345	APT4_00087	CILBEFPL_01451	AP5b_00094	IFOCMGAL_00093	APT7_00389	APT8_00968	APT9_00718
group_1101		GTP-binding protein engB	26	26	1	1	4042				542	620	617	PNBCHNMA_01250	FLMIEJPD_00098	EGCNFADG_00098	HFKHGFNI_00097	BPJOANPD_00095	KPECLFOE_00097	BPHGHODF_00095	APT1_02228	AP10_00609	AP11_00329	AP12_01242	AP13_00946	AP14_01014	AP15_00341	AP16_00096	AP17_01095	AP18_01849	APT2_01987	APT3_00342	APT4_00084	CILBEFPL_01448	AP5b_00097	IFOCMGAL_00096	APT7_00386	APT8_00965	APT9_00721
group_1102		Zinc/iron permease	26	26	1	1	4044				830	830	830	PNBCHNMA_01252	FLMIEJPD_00100	EGCNFADG_00100	HFKHGFNI_00099	BPJOANPD_00097	KPECLFOE_00099	BPHGHODF_00097	APT1_02226	AP10_00611	AP11_00331	AP12_01244	AP13_00944	AP14_01016	AP15_00339	AP16_00098	AP17_01097	AP18_01847	APT2_01989	APT3_00340	APT4_00082	CILBEFPL_01446	AP5b_00099	IFOCMGAL_00098	APT7_00384	APT8_00963	APT9_00723
zapA		Cell division protein zapA	26	26	1	1	4059				320	320	320	PNBCHNMA_01266	FLMIEJPD_00115	EGCNFADG_00115	HFKHGFNI_00114	BPJOANPD_00112	KPECLFOE_00114	BPHGHODF_00111	APT1_02209	AP10_00627	AP11_00347	AP12_01259	AP13_00928	AP14_01031	AP15_00324	AP16_00114	AP17_01112	AP18_01832	APT2_02005	APT3_00325	APT4_00067	CILBEFPL_01431	AP5b_00114	IFOCMGAL_00113	APT7_00369	APT8_00947	APT9_00739
group_1104		putative protein	26	26	1	1	4065				332	584	574	PNBCHNMA_01272	FLMIEJPD_00121	EGCNFADG_00121	HFKHGFNI_00120	BPJOANPD_00118	KPECLFOE_00121	BPHGHODF_00117	APT1_02202	AP10_00634	AP11_00354	AP12_01266	AP13_00921	AP14_01038	AP15_00317	AP16_00121	AP17_01119	AP18_01825	APT2_02012	APT3_00318	APT4_00060	CILBEFPL_01425	AP5b_00121	IFOCMGAL_00119	APT7_00362	APT8_00940	APT9_00746
group_1105		gluconate:proton symporter	26	26	1	1	4090				1175	1262	1258	PNBCHNMA_01297	FLMIEJPD_00146	EGCNFADG_00146	HFKHGFNI_00145	BPJOANPD_00143	KPECLFOE_00147	BPHGHODF_00142	APT1_02175	AP10_00662	AP11_00381	AP12_01293	AP13_00894	AP14_01065	AP15_00290	AP16_00148	AP17_01146	AP18_01798	APT2_02039	APT3_00291	APT4_00033	CILBEFPL_01400	AP5b_00148	IFOCMGAL_00144	APT7_00335	APT8_00913	APT9_00773
group_1106		Glycerate kinase	26	26	1	1	4091				1133	1133	1133	PNBCHNMA_01298	FLMIEJPD_00147	EGCNFADG_00147	HFKHGFNI_00146	BPJOANPD_00144	KPECLFOE_00148	BPHGHODF_00143	APT1_02174	AP10_00663	AP11_00382	AP12_01294	AP13_00893	AP14_01066	AP15_00289	AP16_00149	AP17_01147	AP18_01797	APT2_02040	APT3_00290	APT4_00032	CILBEFPL_01399	AP5b_00149	IFOCMGAL_00145	APT7_00334	APT8_00912	APT9_00774
dusA		tRNA-dihydrouridine synthase A	26	26	1	1	4095				977	977	977	PNBCHNMA_01302	FLMIEJPD_00151	EGCNFADG_00151	HFKHGFNI_00150	BPJOANPD_00148	KPECLFOE_00152	BPHGHODF_00147	APT1_02170	AP10_00667	AP11_00386	AP12_01298	AP13_00889	AP14_01070	AP15_00285	AP16_00153	AP17_01151	AP18_01793	APT2_02044	APT3_00286	APT4_00028	CILBEFPL_01395	AP5b_00153	IFOCMGAL_00149	APT7_00330	APT8_00908	APT9_00778
nqrE		Na(+)-translocating NADH-quinone reductase subunit E	26	26	1	1	4103				509	596	592	PNBCHNMA_01310	FLMIEJPD_00159	EGCNFADG_00159	HFKHGFNI_00158	BPJOANPD_00156	KPECLFOE_00160	BPHGHODF_00155	APT1_02162	AP10_00675	AP11_00394	AP12_01306	AP13_00881	AP14_01078	AP15_00277	AP16_00163	AP17_01159	AP18_01785	APT2_02052	APT3_00278	APT4_00020	CILBEFPL_01387	AP5b_00161	IFOCMGAL_00157	APT7_00322	APT8_00900	APT9_00786
rnfA		electron transport complex protein RnfA	26	26	1	1	4115				581	683	584	PNBCHNMA_01321	FLMIEJPD_00170	EGCNFADG_00170	HFKHGFNI_00169	BPJOANPD_00167	KPECLFOE_00172	BPHGHODF_00166	APT1_02151	AP10_00686	AP11_00405	AP12_01317	AP13_00870	AP14_01089	AP15_00265	AP16_00175	AP17_01170	AP18_01774	APT2_02063	APT3_00267	APT4_00009	CILBEFPL_01376	AP5b_00172	IFOCMGAL_00169	APT7_00309	APT8_00889	APT9_00797
rsxB		Electron transport complex protein rnfB	26	26	1	1	4116				566	611	609	PNBCHNMA_01322	FLMIEJPD_00171	EGCNFADG_00171	HFKHGFNI_00170	BPJOANPD_00168	KPECLFOE_00173	BPHGHODF_00167	APT1_02150	AP10_00687	AP11_00406	AP12_01318	AP13_00869	AP14_01090	AP15_00264	AP16_00176	AP17_01171	AP18_01773	APT2_02064	APT3_00266	APT4_00008	CILBEFPL_01375	AP5b_00173	IFOCMGAL_00170	APT7_00308	APT8_00888	APT9_00798
atzC		cytosine deaminase-dependent hydrolase	26	26	1	1	4123				884	986	982	PNBCHNMA_01329	FLMIEJPD_00178	EGCNFADG_00178	HFKHGFNI_00177	BPJOANPD_00175	KPECLFOE_00180	BPHGHODF_00174	APT1_02143	AP10_00694	AP11_00413	AP12_01325	AP13_00862	AP14_01097	AP15_00257	AP16_00183	AP17_01178	AP18_01766	APT2_02071	APT3_00259	APT4_00001	CILBEFPL_01368	AP5b_00180	IFOCMGAL_00177	APT7_00301	APT8_00881	APT9_00805
group_1112		YnbE family lipoprotein	26	26	1	1	38				221	221	221	PNBCHNMA_01334	FLMIEJPD_00183	EGCNFADG_00183	HFKHGFNI_00182	BPJOANPD_00180	KPECLFOE_00185	BPHGHODF_00179	APT1_02137	AP10_00700	AP11_00419	AP12_01331	AP13_00856	AP14_01103	AP15_00251	AP16_00189	AP17_01184	AP18_01760	APT2_02077	APT3_00253	APT4_02292	CILBEFPL_01363	AP5b_00186	IFOCMGAL_00182	APT7_00295	APT8_00875	APT9_00811
gloA		lactoylglutathione lyase	26	26	1	1	35				407	407	407	PNBCHNMA_01337	FLMIEJPD_00186	EGCNFADG_00186	HFKHGFNI_00185	BPJOANPD_00183	KPECLFOE_00188	BPHGHODF_00182	APT1_02134	AP10_00703	AP11_00422	AP12_01334	AP13_00853	AP14_01106	AP15_00248	AP16_00192	AP17_01187	AP18_01757	APT2_02080	APT3_00250	APT4_02289	CILBEFPL_01360	AP5b_00189	IFOCMGAL_00185	APT7_00292	APT8_00872	APT9_00814
group_1115		putative sodium-dependent transporter	26	26	1	1	24				1358	1358	1358	PNBCHNMA_01347	FLMIEJPD_00196	EGCNFADG_00196	HFKHGFNI_00195	BPJOANPD_00193	KPECLFOE_00198	BPHGHODF_00192	APT1_02124	AP10_00713	AP11_00432	AP12_01344	AP13_00843	AP14_01116	AP15_00238	AP16_00202	AP17_01197	AP18_01747	APT2_02090	APT3_00240	APT4_02279	CILBEFPL_01350	AP5b_00199	IFOCMGAL_00195	APT7_00282	APT8_00862	APT9_00824
group_1116		DNA adenine methylase	26	26	1	1	23				479	833	819	PNBCHNMA_01348	FLMIEJPD_00197	EGCNFADG_00197	HFKHGFNI_00196	BPJOANPD_00194	KPECLFOE_00199	BPHGHODF_00193	APT1_02123	AP10_00714	AP11_00433	AP12_01345	AP13_00842	AP14_01117	AP15_00237	AP16_00203	AP17_01198	AP18_01746	APT2_02091	APT3_00239	APT4_02278	CILBEFPL_01349	AP5b_00200	IFOCMGAL_00196	APT7_00281	APT8_00861	APT9_00825
group_1117		Acid phosphatase	26	26	1	1	12				473	473	473	PNBCHNMA_01359	FLMIEJPD_00208	EGCNFADG_00208	HFKHGFNI_00207	BPJOANPD_00205	KPECLFOE_00210	BPHGHODF_00204	APT1_02112	AP10_00725	AP11_00444	AP12_01356	AP13_00831	AP14_01128	AP15_00226	AP16_00214	AP17_01209	AP18_01735	APT2_02102	APT3_00228	APT4_02267	CILBEFPL_01338	AP5b_00211	IFOCMGAL_00207	APT7_00270	APT8_00850	APT9_00836
group_1118		1-deoxy-D-xylulose-5-phosphate synthase	26	26	1	1	8				1853	1919	1865	PNBCHNMA_01363	FLMIEJPD_00212	EGCNFADG_00212	HFKHGFNI_00211	BPJOANPD_00209	KPECLFOE_00214	BPHGHODF_00208	APT1_02108	AP10_00729	AP11_00448	AP12_01360	AP13_00827	AP14_01132	AP15_00222	AP16_00218	AP17_01213	AP18_01731	APT2_02106	APT3_00224	APT4_02263	CILBEFPL_01334	AP5b_00215	IFOCMGAL_00211	APT7_00266	APT8_00846	APT9_00840
cas3f		Helicase	26	26	1	1	2787				3347	3347	3347	PNBCHNMA_01369	FLMIEJPD_00217	EGCNFADG_00217	HFKHGFNI_00217	BPJOANPD_00214	KPECLFOE_00219	BPHGHODF_00213	APT1_02103	AP10_00734	AP11_00453	AP12_01365	AP13_00822	AP14_01137	AP15_00217	AP16_00223	AP17_01218	AP18_01725	APT2_02111	APT3_00219	APT4_02258	CILBEFPL_01328	AP5b_00221	IFOCMGAL_00216	APT7_00261	APT8_00841	APT9_00845
group_1120		hypothetical protein	26	26	1	1	2807				326	347	343	PNBCHNMA_01379	FLMIEJPD_00225	EGCNFADG_00225	HFKHGFNI_00225	BPJOANPD_00222	KPECLFOE_00227	BPHGHODF_00221	APT1_02093	AP10_00751	AP11_00463	AP12_01373	AP13_00814	AP14_01145	AP15_00209	AP16_00231	AP17_01226	AP18_01717	APT2_02119	APT3_00211	APT4_02250	CILBEFPL_01320	AP5b_00229	IFOCMGAL_00224	APT7_00253	APT8_00833	APT9_00855
group_1122		hypothetical protein	26	26	1	1	2812				296	536	517	PNBCHNMA_01384	FLMIEJPD_00230	EGCNFADG_00230	HFKHGFNI_00230	BPJOANPD_00227	KPECLFOE_00232	BPHGHODF_00226	APT1_02088	AP10_00746	AP11_00468	AP12_01378	AP13_00809	AP14_01150	AP15_00204	AP16_00236	AP17_01231	AP18_01712	APT2_02124	APT3_00206	APT4_02245	CILBEFPL_01315	AP5b_00234	IFOCMGAL_00229	APT7_00248	APT8_00828	APT9_00860
group_1123		hypothetical protein	26	26	1	1	2813				293	293	293	PNBCHNMA_01385	FLMIEJPD_00231	EGCNFADG_00231	HFKHGFNI_00231	BPJOANPD_00228	KPECLFOE_00233	BPHGHODF_00227	APT1_02087	AP10_00745	AP11_00469	AP12_01379	AP13_00808	AP14_01151	AP15_00203	AP16_00237	AP17_01232	AP18_01711	APT2_02125	APT3_00205	APT4_02244	CILBEFPL_01314	AP5b_00235	IFOCMGAL_00230	APT7_00247	APT8_00827	APT9_00861
group_1124		copper homeostasis protein	26	26	1	1	2824				374	374	374	PNBCHNMA_01397	FLMIEJPD_00241	EGCNFADG_00241	HFKHGFNI_00245	BPJOANPD_00242	KPECLFOE_00243	BPHGHODF_00237	APT1_02075	AP10_00764	AP11_00481	AP12_01390	AP13_00798	AP14_01163	AP15_00191	AP16_00247	AP17_01244	AP18_01701	APT2_02135	APT3_00191	APT4_02234	CILBEFPL_01304	AP5b_00245	IFOCMGAL_00240	APT7_00237	APT8_00817	APT9_00873
group_1125		hypothetical protein	26	26	1	1	2826				317	326	322	PNBCHNMA_01399	FLMIEJPD_00242	EGCNFADG_00242	HFKHGFNI_00246	BPJOANPD_00243	KPECLFOE_00245	BPHGHODF_00238	APT1_02073	AP10_00766	AP11_00483	AP12_01391	AP13_00797	AP14_01164	AP15_00190	AP16_00249	AP17_01245	AP18_01699	APT2_02136	APT3_00190	APT4_02233	CILBEFPL_01302	AP5b_00246	IFOCMGAL_00242	APT7_00235	APT8_00816	APT9_00875
alr		Alanine racemase	26	26	1	1	2845				1124	1145	1131	PNBCHNMA_01414	FLMIEJPD_00256	EGCNFADG_00256	HFKHGFNI_00263	BPJOANPD_00258	KPECLFOE_00260	BPHGHODF_00254	APT1_02059	AP10_00782	AP11_00498	AP12_01405	AP13_00779	AP14_01178	AP15_00174	AP16_00263	AP17_01259	AP18_01684	APT2_02150	APT3_00175	APT4_02216	CILBEFPL_01287	AP5b_00261	IFOCMGAL_00257	APT7_00220	APT8_00800	APT9_00890
pepD		aminoacyl-histidine dipeptidase	26	26	1	1	2851				1454	1454	1454	PNBCHNMA_01419	FLMIEJPD_00261	EGCNFADG_00261	HFKHGFNI_00268	BPJOANPD_00263	KPECLFOE_00264	BPHGHODF_00258	APT1_02052	AP10_00786	AP11_00503	AP12_01409	AP13_00773	AP14_01183	AP15_00169	AP16_00267	AP17_01264	AP18_01680	APT2_02157	APT3_00168	APT4_02210	CILBEFPL_01283	AP5b_00265	IFOCMGAL_00262	APT7_00215	APT8_00794	APT9_00895
modC		Molybdenum import ATP-binding protein modC	26	26	1	1	2857				1055	1055	1055	PNBCHNMA_01425	FLMIEJPD_00267	EGCNFADG_00267	HFKHGFNI_00274	BPJOANPD_00269	KPECLFOE_00270	BPHGHODF_00264	APT1_02046	AP10_00792	AP11_00509	AP12_01415	AP13_00767	AP14_01189	AP15_00163	AP16_00273	AP17_01270	AP18_01674	APT2_02163	APT3_00162	APT4_02204	CILBEFPL_01277	AP5b_00271	IFOCMGAL_00268	APT7_00209	APT8_00788	APT9_00901
group_1130		putative ABC transporter ATP-binding protein	26	26	1	1	2861				908	908	908	PNBCHNMA_01429	FLMIEJPD_00271	EGCNFADG_00271	HFKHGFNI_00278	BPJOANPD_00273	KPECLFOE_00274	BPHGHODF_00268	APT1_02042	AP10_00796	AP11_00513	AP12_01419	AP13_00763	AP14_01193	AP15_00159	AP16_00277	AP17_01274	AP18_01670	APT2_02167	APT3_00158	APT4_02200	CILBEFPL_01273	AP5b_00275	IFOCMGAL_00272	APT7_00205	APT8_00784	APT9_00905
apt		adenine phosphoribosyltransferase	26	26	1	1	2863				539	548	541	PNBCHNMA_01431	FLMIEJPD_00273	EGCNFADG_00273	HFKHGFNI_00280	BPJOANPD_00275	KPECLFOE_00276	BPHGHODF_00270	APT1_02040	AP10_00798	AP11_00515	AP12_01421	AP13_00761	AP14_01195	AP15_00157	AP16_00279	AP17_01276	AP18_01668	APT2_02169	APT3_00156	APT4_02198	CILBEFPL_01271	AP5b_00277	IFOCMGAL_00275	APT7_00203	APT8_00782	APT9_00907
group_1132		Two-component response regulator involved in C4-dicarboxylate transport	26	26	1	1	2864				632	632	632	PNBCHNMA_01432	FLMIEJPD_00274	EGCNFADG_00274	HFKHGFNI_00281	BPJOANPD_00276	KPECLFOE_00277	BPHGHODF_00271	APT1_02039	AP10_00799	AP11_00516	AP12_01422	AP13_00760	AP14_01196	AP15_00156	AP16_00280	AP17_01277	AP18_01667	APT2_02170	APT3_00155	APT4_02197	CILBEFPL_01270	AP5b_00278	IFOCMGAL_00276	APT7_00202	APT8_00781	APT9_00908
tusE		Sulfurtransferase tusE	26	26	1	1	2871				335	335	335	PNBCHNMA_01438	FLMIEJPD_00280	EGCNFADG_00280	HFKHGFNI_00288	BPJOANPD_00282	KPECLFOE_00283	BPHGHODF_00277	APT1_02033	AP10_00805	AP11_00522	AP12_01429	AP13_00754	AP14_01202	AP15_00150	AP16_00286	AP17_01283	AP18_01661	APT2_02176	APT3_00149	APT4_02191	CILBEFPL_01264	AP5b_00284	IFOCMGAL_00282	APT7_00196	APT8_00775	APT9_00914
uvrC		UvrABC system protein C	26	26	1	1	2876				1832	1832	1832	PNBCHNMA_01442	FLMIEJPD_00284	EGCNFADG_00284	HFKHGFNI_00292	BPJOANPD_00286	KPECLFOE_00287	BPHGHODF_00281	APT1_02029	AP10_00809	AP11_00526	AP12_01433	AP13_00750	AP14_01206	AP15_00146	AP16_00290	AP17_01287	AP18_01657	APT2_02180	APT3_00145	APT4_02187	CILBEFPL_01260	AP5b_00288	IFOCMGAL_00286	APT7_00192	APT8_00771	APT9_00918
cydB		Cytochrome d ubiquinol oxidase, subunit II	26	26	1	1	2914				356	1136	1106	PNBCHNMA_01464	FLMIEJPD_00308	EGCNFADG_00308	HFKHGFNI_00314	BPJOANPD_00307	KPECLFOE_00311	BPHGHODF_00301	APT1_02009	AP10_00830	AP11_00546	AP12_01460	AP13_00730	AP14_01221	AP15_00125	AP16_00313	AP17_01308	AP18_01632	APT2_00001	APT3_00124	APT4_02166	CILBEFPL_01239	AP5b_00309	IFOCMGAL_00307	APT7_00169	APT8_00750	APT9_00938
pal		Outer membrane protein PalA	26	26	1	1	2924				458	470	459	PNBCHNMA_01472	FLMIEJPD_00316	EGCNFADG_00316	HFKHGFNI_00322	BPJOANPD_00315	KPECLFOE_00320	BPHGHODF_00309	APT1_02001	AP10_00838	AP11_00554	AP12_01467	AP13_00722	AP14_01228	AP15_00117	AP16_00321	AP17_01316	AP18_01625	APT2_00009	APT3_00116	APT4_02158	CILBEFPL_01231	AP5b_00317	IFOCMGAL_00315	APT7_00161	APT8_00742	APT9_00946
group_1137		hypothetical membrane protein	26	26	1	1	2928				1046	1046	1046	PNBCHNMA_01476	FLMIEJPD_00320	EGCNFADG_00320	HFKHGFNI_00326	BPJOANPD_00319	KPECLFOE_00324	BPHGHODF_00313	APT1_01997	AP10_00842	AP11_00558	AP12_01471	AP13_00718	AP14_01232	AP15_00113	AP16_00325	AP17_01320	AP18_01621	APT2_00013	APT3_00112	APT4_02154	CILBEFPL_01227	AP5b_00321	IFOCMGAL_00319	APT7_00157	APT8_00738	APT9_00950
group_1138		hypothetical protein	26	26	1	1	2930				242	242	242	PNBCHNMA_01478	FLMIEJPD_00322	EGCNFADG_00322	HFKHGFNI_00328	BPJOANPD_00321	KPECLFOE_00326	BPHGHODF_00315	APT1_01995	AP10_00844	AP11_00560	AP12_01473	AP13_00716	AP14_01234	AP15_00111	AP16_00327	AP17_01322	AP18_01619	APT2_00015	APT3_00110	APT4_02152	CILBEFPL_01225	AP5b_00323	IFOCMGAL_00321	APT7_00155	APT8_00736	APT9_00952
moeB		Molybdopterin biosynthesis protein moeB	26	26	1	1	2934				746	800	748	PNBCHNMA_01481	FLMIEJPD_00325	EGCNFADG_00325	HFKHGFNI_00332	BPJOANPD_00324	KPECLFOE_00329	BPHGHODF_00318	APT1_01992	AP10_00847	AP11_00563	AP12_01476	AP13_00713	AP14_01237	AP15_00108	AP16_00330	AP17_01325	AP18_01616	APT2_00018	APT3_00107	APT4_02149	CILBEFPL_01222	AP5b_00326	IFOCMGAL_00324	APT7_00152	APT8_00733	APT9_00955
prfB		Peptide chain release factor 2	26	26	1	1	2952				905	1043	995	PNBCHNMA_01499	FLMIEJPD_00341	EGCNFADG_00341	HFKHGFNI_00348	BPJOANPD_00340	KPECLFOE_00345	BPHGHODF_00334	APT1_01974	AP10_00863	AP11_00581	AP12_01492	AP13_00697	AP14_01253	AP15_00092	AP16_01128	AP17_01341	AP18_01600	APT2_00034	APT3_00091	APT4_02133	CILBEFPL_01206	AP5b_00342	IFOCMGAL_00340	APT7_00136	APT8_00717	APT9_00973
group_1146		FAD-dependent monooxygenase	26	26	1	1	2980				1181	1181	1181	PNBCHNMA_01515	FLMIEJPD_00348	EGCNFADG_00348	HFKHGFNI_00355	BPJOANPD_00347	KPECLFOE_00352	BPHGHODF_00341	APT1_01958	AP10_00883	AP11_00597	AP12_01499	AP13_00690	AP14_01260	AP15_00085	AP16_01121	AP17_01348	AP18_01593	APT2_00041	APT3_00084	APT4_02126	CILBEFPL_01199	AP5b_00349	IFOCMGAL_00360	APT7_00129	APT8_00710	APT9_00989
glgB		1,4-alpha-glucan-branching enzyme	26	26	1	1	2993				2321	2333	2332	PNBCHNMA_01529	FLMIEJPD_00361	EGCNFADG_00361	HFKHGFNI_00368	BPJOANPD_00360	KPECLFOE_00365	BPHGHODF_00354	APT1_01944	AP10_00896	AP11_00611	AP12_01512	AP13_00676	AP14_01273	AP15_00072	AP16_01108	AP17_01361	AP18_01579	APT2_00054	APT3_00071	APT4_02113	CILBEFPL_01186	AP5b_00362	IFOCMGAL_00373	APT7_00116	APT8_00697	APT9_01003
group_1148		O-succinylbenzoate synthase	26	26	1	1	3001				962	962	962	PNBCHNMA_01537	FLMIEJPD_00368	EGCNFADG_00368	HFKHGFNI_00375	BPJOANPD_00367	KPECLFOE_00372	BPHGHODF_00361	APT1_01936	AP10_00904	AP11_00619	AP12_01519	AP13_00669	AP14_01280	AP15_00064	AP16_01101	AP17_01368	AP18_01571	APT2_00061	APT3_00064	APT4_02106	CILBEFPL_01179	AP5b_00369	IFOCMGAL_00380	APT7_00109	APT8_00690	APT9_01011
rsuA		Ribosomal small subunit pseudouridine synthase A	26	26	1	1	3003				692	692	692	PNBCHNMA_01539	FLMIEJPD_00370	EGCNFADG_00370	HFKHGFNI_00377	BPJOANPD_00369	KPECLFOE_00374	BPHGHODF_00363	APT1_01934	AP10_00906	AP11_00621	AP12_01521	AP13_00667	AP14_01282	AP15_00062	AP16_01099	AP17_01370	AP18_01569	APT2_00063	APT3_00062	APT4_02104	CILBEFPL_01177	AP5b_00371	IFOCMGAL_00382	APT7_00107	APT8_00688	APT9_01013
glpT		Glycerol-3-phosphate transporter	26	26	1	1	3031				1316	1445	1440	PNBCHNMA_01562	FLMIEJPD_00393	EGCNFADG_00393	HFKHGFNI_00400	BPJOANPD_00392	KPECLFOE_00416	BPHGHODF_00386	APT1_01911	AP10_00929	AP11_00644	AP12_01544	AP13_00644	AP14_01305	AP15_00039	AP16_01075	AP17_01393	AP18_01546	APT2_00086	APT3_00039	APT4_02081	CILBEFPL_01154	AP5b_00394	IFOCMGAL_00405	APT7_00084	APT8_00665	APT9_01036
ribH		6,7-dimethyl-8-ribityllumazine synthase	26	26	1	1	3040				461	461	461	PNBCHNMA_01570	FLMIEJPD_00401	EGCNFADG_00401	HFKHGFNI_00409	BPJOANPD_00400	KPECLFOE_00424	BPHGHODF_00394	APT1_01902	AP10_00938	AP11_00653	AP12_01553	AP13_00635	AP14_01314	AP15_00030	AP16_01066	AP17_01402	AP18_01537	APT2_00095	APT3_00030	APT4_02072	CILBEFPL_01146	AP5b_00403	IFOCMGAL_00413	APT7_00075	APT8_00656	APT9_01045
greB		Transcription elongation factor greB	26	26	1	1	3042				488	488	488	PNBCHNMA_01571	FLMIEJPD_00402	EGCNFADG_00402	HFKHGFNI_00411	BPJOANPD_00402	KPECLFOE_00425	BPHGHODF_00395	APT1_01901	AP10_00939	AP11_00654	AP12_01554	AP13_00634	AP14_01315	AP15_00029	AP16_01065	AP17_01403	AP18_01536	APT2_00096	APT3_00028	APT4_02071	CILBEFPL_01145	AP5b_00404	IFOCMGAL_00414	APT7_00074	APT8_00655	APT9_01046
dxr		1-deoxy-D-xylulose 5-phosphate reductoisomerase	26	26	1	1	3066				1190	1190	1190	PNBCHNMA_01593	FLMIEJPD_00423	EGCNFADG_00422	HFKHGFNI_00432	BPJOANPD_00422	KPECLFOE_00445	BPHGHODF_00415	APT1_01879	AP10_00959	AP11_00676	AP12_01574	AP13_00612	AP14_01335	AP15_00009	AP16_01045	AP17_01425	AP18_01516	APT2_00117	APT3_00008	APT4_02051	CILBEFPL_01125	AP5b_00424	IFOCMGAL_00434	APT7_00054	APT8_00635	APT9_01068
group_1155		RidA family protein	26	26	1	1	3096				389	389	389	PNBCHNMA_01617	FLMIEJPD_00447	EGCNFADG_00446	HFKHGFNI_00459	BPJOANPD_00447	KPECLFOE_00469	BPHGHODF_00440	APT1_01855	AP10_00999	AP11_00700	AP12_01598	AP13_00588	AP14_01359	AP15_02120	AP16_01021	AP17_01449	AP18_01492	APT2_00141	APT3_02136	APT4_02027	CILBEFPL_01101	AP5b_00448	IFOCMGAL_00458	APT7_00030	APT8_00610	APT9_01092
group_1156		glutamine amidotransferase	26	26	1	1	3108				797	797	797	PNBCHNMA_01629	FLMIEJPD_00514	EGCNFADG_00458	HFKHGFNI_00472	BPJOANPD_00460	KPECLFOE_00538	BPHGHODF_00453	APT1_01843	AP10_01070	AP11_00712	AP12_01611	AP13_00576	AP14_01371	AP15_02107	AP16_00997	AP17_01525	AP18_01480	APT2_00153	APT3_02123	APT4_02014	CILBEFPL_01088	AP5b_00461	IFOCMGAL_00470	APT7_02196	APT8_00597	APT9_01104
group_1157		DNA-binding protein H-NS	26	26	1	1	3127				332	407	404	PNBCHNMA_01639	FLMIEJPD_00523	EGCNFADG_00467	HFKHGFNI_00481	BPJOANPD_00468	KPECLFOE_00548	BPHGHODF_00461	APT1_01833	AP10_01079	AP11_00722	AP12_01619	AP13_00567	AP14_01379	AP15_02099	AP16_00987	AP17_01533	AP18_01472	APT2_00162	APT3_02115	APT4_02005	CILBEFPL_01079	AP5b_00469	IFOCMGAL_00479	APT7_02187	APT8_00588	APT9_01114
group_1158		Succinyl-CoA ligase [ADP-forming] subunit alpha	26	26	1	1	3130				656	872	863	PNBCHNMA_01642	FLMIEJPD_00526	EGCNFADG_00470	HFKHGFNI_00484	BPJOANPD_00471	KPECLFOE_00551	BPHGHODF_00464	APT1_01829	AP10_01083	AP11_00726	AP12_01623	AP13_00563	AP14_01383	AP15_02095	AP16_00983	AP17_01537	AP18_01468	APT2_00166	APT3_02111	APT4_02001	CILBEFPL_01076	AP5b_00473	IFOCMGAL_00482	APT7_02183	APT8_00584	APT9_01118
group_1159		putative hydrolase of the HAD superfamily protein	26	26	1	1	3140				773	818	816	PNBCHNMA_01652	FLMIEJPD_00536	EGCNFADG_00480	HFKHGFNI_00494	BPJOANPD_00481	KPECLFOE_00561	BPHGHODF_00474	APT1_01819	AP10_01093	AP11_00736	AP12_01633	AP13_00553	AP14_01393	AP15_02085	AP16_00973	AP17_01547	AP18_01458	APT2_00176	APT3_02101	APT4_01991	CILBEFPL_01066	AP5b_00483	IFOCMGAL_00492	APT7_02173	APT8_00574	APT9_01128
rdgB		Nucleoside-triphosphatase	26	26	1	1	3143				596	596	596	PNBCHNMA_01655	FLMIEJPD_00539	EGCNFADG_00483	HFKHGFNI_00497	BPJOANPD_00484	KPECLFOE_00564	BPHGHODF_00477	APT1_01816	AP10_01096	AP11_00739	AP12_01636	AP13_00550	AP14_01396	AP15_02082	AP16_00970	AP17_01550	AP18_01455	APT2_00179	APT3_02098	APT4_01988	CILBEFPL_01063	AP5b_00486	IFOCMGAL_00495	APT7_02170	APT8_00571	APT9_01131
group_1161		Serine 3-dehydrogenase	26	26	1	1	3147				749	749	749	PNBCHNMA_01659	FLMIEJPD_00543	EGCNFADG_00487	HFKHGFNI_00501	BPJOANPD_00488	KPECLFOE_00568	BPHGHODF_00481	APT1_01812	AP10_01100	AP11_00743	AP12_01640	AP13_00546	AP14_01400	AP15_02078	AP16_00966	AP17_01554	AP18_01451	APT2_00183	APT3_02094	APT4_01984	CILBEFPL_01059	AP5b_00490	IFOCMGAL_00499	APT7_02166	APT8_00567	APT9_01135
group_1162		hypothetical protein	26	26	1	1	3150				209	293	289	PNBCHNMA_01662	FLMIEJPD_00546	EGCNFADG_00490	HFKHGFNI_00504	BPJOANPD_00491	KPECLFOE_00571	BPHGHODF_00484	APT1_01809	AP10_01103	AP11_00746	AP12_01643	AP13_00543	AP14_01403	AP15_02075	AP16_00963	AP17_01557	AP18_01448	APT2_00186	APT3_02091	APT4_01981	CILBEFPL_01056	AP5b_00493	IFOCMGAL_00502	APT7_02163	APT8_00564	APT9_01138
polA		DNA polymerase I	26	26	1	1	3153				2873	2873	2873	PNBCHNMA_01664	FLMIEJPD_00548	EGCNFADG_00492	HFKHGFNI_00506	BPJOANPD_00493	KPECLFOE_00573	BPHGHODF_00485	APT1_01807	AP10_01105	AP11_00748	AP12_01645	AP13_00541	AP14_01404	AP15_02073	AP16_00961	AP17_01559	AP18_01446	APT2_00189	APT3_02089	APT4_01980	CILBEFPL_01054	AP5b_00495	IFOCMGAL_00504	APT7_02161	APT8_00563	APT9_01140
group_1164		membrane protein	26	26	1	1	3161				212	212	212	PNBCHNMA_01673	FLMIEJPD_00556	EGCNFADG_00500	HFKHGFNI_00516	BPJOANPD_00503	KPECLFOE_00583	BPHGHODF_00493	APT1_01798	AP10_01113	AP11_00759	AP12_01654	AP13_00531	AP14_01414	AP15_02064	AP16_00951	AP17_01567	AP18_01438	APT2_00197	APT3_02079	APT4_01970	CILBEFPL_01044	AP5b_00505	IFOCMGAL_00514	APT7_02151	APT8_00555	APT9_01151
group_1165		putative transcriptional regulator	26	26	1	1	3162				287	287	287	PNBCHNMA_01674	FLMIEJPD_00557	EGCNFADG_00501	HFKHGFNI_00517	BPJOANPD_00504	KPECLFOE_00584	BPHGHODF_00494	APT1_01797	AP10_01114	AP11_00760	AP12_01655	AP13_00530	AP14_01415	AP15_02063	AP16_00950	AP17_01568	AP18_01437	APT2_00198	APT3_02078	APT4_01969	CILBEFPL_01043	AP5b_00506	IFOCMGAL_00515	APT7_02150	APT8_00554	APT9_01152
group_1181		ABC transporter substrate-binding protein	26	26	1	1	3380				641	641	641	PNBCHNMA_01737	FLMIEJPD_00563	EGCNFADG_00507	HFKHGFNI_00524	BPJOANPD_00510	KPECLFOE_00590	BPHGHODF_00500	APT1_01730	AP10_01123	AP11_00827	AP12_01664	AP13_00459	AP14_01424	AP15_02054	AP16_00882	AP17_01577	AP18_01428	APT2_00207	APT3_02069	APT4_01960	CILBEFPL_00972	AP5b_00571	IFOCMGAL_00655	APT7_02141	APT8_00476	APT9_01219
lepB		Signal peptidase I	26	26	1	1	3401				959	959	959	PNBCHNMA_01752	FLMIEJPD_00580	EGCNFADG_00524	HFKHGFNI_00540	BPJOANPD_00526	KPECLFOE_00608	BPHGHODF_00517	APT1_01714	AP10_01139	AP11_00843	AP12_01680	AP13_00441	AP14_01439	AP15_02037	AP16_00866	AP17_01596	AP18_01413	APT2_00225	APT3_02052	APT4_01943	CILBEFPL_00954	AP5b_00590	IFOCMGAL_00671	APT7_02124	APT8_00458	APT9_01235
pdxS		Pyridoxal biosynthesis lyase pdxS	26	26	1	1	3460				887	887	887	PNBCHNMA_01785	FLMIEJPD_00609	EGCNFADG_00553	HFKHGFNI_00568	BPJOANPD_00560	KPECLFOE_00640	BPHGHODF_00549	APT1_01680	AP10_01174	AP11_00875	AP12_01717	AP13_00406	AP14_01472	AP15_02005	AP16_00646	AP17_01629	AP18_01379	APT2_00255	APT3_02029	APT4_01909	CILBEFPL_00924	AP5b_00621	IFOCMGAL_00694	APT7_02091	APT8_00427	APT9_01267
parC		DNA topoisomerase 4 subunit A	26	26	1	1	3467				2246	2246	2246	PNBCHNMA_01791	FLMIEJPD_00615	EGCNFADG_00559	HFKHGFNI_00574	BPJOANPD_00566	KPECLFOE_00646	BPHGHODF_00555	APT1_01674	AP10_01180	AP11_00881	AP12_01723	AP13_00400	AP14_01478	AP15_01999	AP16_00652	AP17_01635	AP18_01373	APT2_00261	APT3_02023	APT4_01903	CILBEFPL_00918	AP5b_00627	IFOCMGAL_00700	APT7_02085	APT8_00421	APT9_01273
mukF		Chromosome partition protein mukF	26	26	1	1	3468				1331	1331	1331	PNBCHNMA_01792	FLMIEJPD_00616	EGCNFADG_00560	HFKHGFNI_00575	BPJOANPD_00567	KPECLFOE_00648	BPHGHODF_00556	APT1_01673	AP10_01182	AP11_00882	AP12_01725	AP13_00398	AP14_01480	AP15_01998	AP16_00653	AP17_01637	AP18_01372	APT2_00262	APT3_02022	APT4_01901	CILBEFPL_00917	AP5b_00628	IFOCMGAL_00701	APT7_02083	APT8_00420	APT9_01274
mukE		Chromosome partition protein mukE	26	26	1	1	3469				713	713	713	PNBCHNMA_01793	FLMIEJPD_00617	EGCNFADG_00561	HFKHGFNI_00576	BPJOANPD_00568	KPECLFOE_00649	BPHGHODF_00557	APT1_01672	AP10_01183	AP11_00883	AP12_01726	AP13_00397	AP14_01481	AP15_01997	AP16_00654	AP17_01638	AP18_01371	APT2_00263	APT3_02021	APT4_01900	CILBEFPL_00916	AP5b_00629	IFOCMGAL_00702	APT7_02082	APT8_00419	APT9_01275
group_1190		hypothetical protein	26	26	1	1	3474				221	221	221	PNBCHNMA_01797	FLMIEJPD_00621	EGCNFADG_00565	HFKHGFNI_00580	BPJOANPD_00572	KPECLFOE_00653	BPHGHODF_00561	APT1_01668	AP10_01187	AP11_00887	AP12_01730	AP13_00393	AP14_01485	AP15_01993	AP16_00658	AP17_01642	AP18_01367	APT2_00267	APT3_02017	APT4_01896	CILBEFPL_00912	AP5b_00633	IFOCMGAL_00706	APT7_02074	APT8_00415	APT9_01279
group_1191		AcrR family transcriptional regulator	26	26	1	1	3475				551	578	571	PNBCHNMA_01798	FLMIEJPD_00622	EGCNFADG_00566	HFKHGFNI_00581	BPJOANPD_00573	KPECLFOE_00654	BPHGHODF_00562	APT1_01667	AP10_01188	AP11_00888	AP12_01731	AP13_00392	AP14_01486	AP15_01992	AP16_00659	AP17_01643	AP18_01366	APT2_00268	APT3_02016	APT4_01895	CILBEFPL_00911	AP5b_00634	IFOCMGAL_00707	APT7_02073	APT8_00414	APT9_01280
group_1192		exopolysaccharide biosynthesis protein	26	26	1	1	3480				620	620	620	PNBCHNMA_01803	FLMIEJPD_00627	EGCNFADG_00571	HFKHGFNI_00586	BPJOANPD_00578	KPECLFOE_00660	BPHGHODF_00567	APT1_01662	AP10_01194	AP11_00893	AP12_01736	AP13_00387	AP14_01491	AP15_01987	AP16_00664	AP17_01648	AP18_01361	APT2_00273	APT3_02011	APT4_01890	CILBEFPL_00906	AP5b_00639	IFOCMGAL_00712	APT7_02068	APT8_00409	APT9_01285
ftsH		cell division protease FtsH-like protein	26	26	1	1	3486				1922	1931	1923	PNBCHNMA_01810	FLMIEJPD_00633	EGCNFADG_00577	HFKHGFNI_00592	BPJOANPD_00584	KPECLFOE_00666	BPHGHODF_00573	APT1_01656	AP10_01200	AP11_00899	AP12_01742	AP13_00381	AP14_01497	AP15_01981	AP16_00670	AP17_01654	AP18_01355	APT2_00279	APT3_02005	APT4_01618	CILBEFPL_00900	AP5b_00645	IFOCMGAL_00718	APT7_02062	APT8_00403	APT9_01291
tsaB		M22 peptidase	26	26	1	1	929				692	692	692	PNBCHNMA_01836	FLMIEJPD_00658	EGCNFADG_00602	HFKHGFNI_00619	BPJOANPD_00611	KPECLFOE_00692	BPHGHODF_00599	APT1_01630	AP10_01229	AP11_00925	AP12_01769	AP13_00354	AP14_01523	AP15_01955	AP16_00696	AP17_01680	AP18_01328	APT2_00304	APT3_01978	APT4_01646	CILBEFPL_00874	AP5b_00671	IFOCMGAL_00745	APT7_02036	APT8_00377	APT9_01317
macB		putative macrolide-specific ABC-type efflux carrier	26	26	1	1	934				1922	2027	2010	PNBCHNMA_01841	FLMIEJPD_00663	EGCNFADG_00607	HFKHGFNI_00624	BPJOANPD_00616	KPECLFOE_00697	BPHGHODF_00604	APT1_01625	AP10_01234	AP11_00930	AP12_01774	AP13_00349	AP14_01528	AP15_01950	AP16_00701	AP17_01685	AP18_01323	APT2_00309	APT3_01973	APT4_01651	CILBEFPL_00869	AP5b_00676	IFOCMGAL_00750	APT7_02031	APT8_00372	APT9_01322
mazG		Protein mazG	26	26	1	1	941				599	779	772	PNBCHNMA_01845	FLMIEJPD_00666	EGCNFADG_00610	HFKHGFNI_00627	BPJOANPD_00619	KPECLFOE_00700	BPHGHODF_00607	APT1_01622	AP10_01237	AP11_00933	AP12_01777	AP13_00346	AP14_01531	AP15_01946	AP16_00704	AP17_01688	AP18_01320	APT2_00312	APT3_01970	APT4_01654	CILBEFPL_00865	AP5b_00680	IFOCMGAL_00754	APT7_02028	APT8_00369	APT9_01325
csrA		Carbon storage regulator	26	26	1	1	964				194	194	194	PNBCHNMA_01864	FLMIEJPD_00686	EGCNFADG_00630	HFKHGFNI_00646	BPJOANPD_00638	KPECLFOE_00719	BPHGHODF_00649	APT1_01603	AP10_01256	AP11_00952	AP12_01796	AP13_00327	AP14_01550	AP15_01927	AP16_00723	AP17_01707	AP18_01301	APT2_00332	APT3_01951	APT4_01673	CILBEFPL_00840	AP5b_00705	IFOCMGAL_00773	APT7_02009	APT8_00327	APT9_01344
aspC		Aspartate aminotransferase	26	26	1	1	973				1196	1196	1196	PNBCHNMA_01873	FLMIEJPD_00695	EGCNFADG_00639	HFKHGFNI_00655	BPJOANPD_00647	KPECLFOE_00728	BPHGHODF_00658	APT1_01594	AP10_01265	AP11_00961	AP12_01805	AP13_00318	AP14_01560	AP15_01918	AP16_00732	AP17_01716	AP18_01292	APT2_00341	APT3_01942	APT4_01682	CILBEFPL_00831	AP5b_00714	IFOCMGAL_00782	APT7_02000	APT8_00318	APT9_01353
group_1200		putative periplasmic iron (Fe) transport lipoprotein	26	26	1	1	990				812	863	813	PNBCHNMA_01878	FLMIEJPD_00699	EGCNFADG_00644	HFKHGFNI_00666	BPJOANPD_00658	KPECLFOE_00734	BPHGHODF_00664	APT1_01590	AP10_01270	AP11_00966	AP12_01813	AP13_00314	AP14_01565	AP15_01907	AP16_00739	AP17_01722	AP18_01288	APT2_00345	APT3_01931	APT4_01693	CILBEFPL_00825	AP5b_00720	IFOCMGAL_00788	APT7_01994	APT8_00312	APT9_01357
hpt		Hypoxanthine phosphoribosyltransferase	26	26	1	1	1009				539	539	539	PNBCHNMA_01894	FLMIEJPD_00714	EGCNFADG_00659	HFKHGFNI_00681	BPJOANPD_00673	KPECLFOE_00749	BPHGHODF_00679	APT1_01574	AP10_01285	AP11_00981	AP12_01828	AP13_00299	AP14_01580	AP15_01892	AP16_00754	AP17_01737	AP18_01270	APT2_00360	APT3_01916	APT4_01708	CILBEFPL_00810	AP5b_00735	IFOCMGAL_00807	APT7_01979	APT8_00297	APT9_01372
rlmM		Ribosomal RNA large subunit methyltransferase M	26	26	1	1	1014				1085	1091	1088	PNBCHNMA_01897	FLMIEJPD_00717	EGCNFADG_00662	HFKHGFNI_00686	BPJOANPD_00678	KPECLFOE_00754	BPHGHODF_00684	APT1_01571	AP10_01288	AP11_00984	AP12_01831	AP13_00296	AP14_01583	AP15_01887	AP16_00757	AP17_01742	AP18_01267	APT2_00363	APT3_01911	APT4_01711	CILBEFPL_00807	AP5b_00738	IFOCMGAL_00812	APT7_01974	APT8_00292	APT9_01375
group_1205		hypothetical protein	26	26	1	1	1015				110	110	110	PNBCHNMA_01898	FLMIEJPD_00718	EGCNFADG_00663	HFKHGFNI_00687	BPJOANPD_00679	KPECLFOE_00755	BPHGHODF_00685	APT1_01570	AP10_01289	AP11_00985	AP12_01832	AP13_00295	AP14_01584	AP15_01886	AP16_00758	AP17_01743	AP18_01266	APT2_00364	APT3_01910	APT4_01712	CILBEFPL_00806	AP5b_00739	IFOCMGAL_00813	APT7_01973	APT8_00291	APT9_01376
torY		Cytochrome c-type protein torY	26	26	1	1	1019				1118	1118	1118	PNBCHNMA_01902	FLMIEJPD_00722	EGCNFADG_00667	HFKHGFNI_00691	BPJOANPD_00683	KPECLFOE_00759	BPHGHODF_00689	APT1_01565	AP10_01294	AP11_00990	AP12_01837	AP13_00290	AP14_01590	AP15_01881	AP16_00763	AP17_01748	AP18_01261	APT2_00369	APT3_01905	APT4_01717	CILBEFPL_00802	AP5b_00744	IFOCMGAL_00817	APT7_01968	APT8_00286	APT9_01381
serC		Phosphoserine aminotransferase	26	26	1	1	1032				1088	1088	1088	PNBCHNMA_01915	FLMIEJPD_00735	EGCNFADG_00680	HFKHGFNI_00704	BPJOANPD_00696	KPECLFOE_00772	BPHGHODF_00702	APT1_01551	AP10_01308	AP11_01004	AP12_01851	AP13_00276	AP14_01604	AP15_01867	AP16_00777	AP17_01762	AP18_01247	APT2_00383	APT3_01891	APT4_01731	CILBEFPL_00789	AP5b_00758	IFOCMGAL_00830	APT7_01954	APT8_00272	APT9_01395
group_1208		protein of unknown function	26	26	1	1	1041				335	335	335	PNBCHNMA_01922	FLMIEJPD_00742	EGCNFADG_00687	HFKHGFNI_00712	BPJOANPD_00705	KPECLFOE_00779	BPHGHODF_00709	APT1_01544	AP10_01316	AP11_01011	AP12_01858	AP13_00268	AP14_01612	AP15_01860	AP16_00784	AP17_01769	AP18_01240	APT2_00390	APT3_01882	APT4_01738	CILBEFPL_00782	AP5b_00765	IFOCMGAL_00837	APT7_01946	APT8_00265	APT9_01402
group_1209		ABC transport system permease protein	26	26	1	1	1047				947	1004	949	PNBCHNMA_01928	FLMIEJPD_00748	EGCNFADG_00693	HFKHGFNI_00719	BPJOANPD_00711	KPECLFOE_00785	BPHGHODF_00715	APT1_01537	AP10_01323	AP11_01018	AP12_01865	AP13_00261	AP14_01619	AP15_01853	AP16_00791	AP17_01776	AP18_01233	APT2_00397	APT3_01875	APT4_01745	CILBEFPL_00776	AP5b_00772	IFOCMGAL_00843	APT7_01939	APT8_00258	APT9_01409
tusA_2		sulfurtransferase TusA family protein	26	26	1	1	1053				227	227	227	PNBCHNMA_01934	FLMIEJPD_00754	EGCNFADG_00699	HFKHGFNI_00725	BPJOANPD_00717	KPECLFOE_00791	BPHGHODF_00721	APT1_01531	AP10_01329	AP11_01024	AP12_01871	AP13_00255	AP14_01625	AP15_01847	AP16_00797	AP17_01782	AP18_01227	APT2_00403	APT3_01869	APT4_01751	CILBEFPL_00770	AP5b_00778	IFOCMGAL_00849	APT7_01933	APT8_00252	APT9_01415
yceB		hypothetical protein	26	26	1	1	1057				572	572	572	PNBCHNMA_01938	FLMIEJPD_00758	EGCNFADG_00703	HFKHGFNI_00729	BPJOANPD_00721	KPECLFOE_00795	BPHGHODF_00725	APT1_01527	AP10_01333	AP11_01028	AP12_01875	AP13_00251	AP14_01629	AP15_01843	AP16_00580	AP17_01786	AP18_01223	APT2_00407	APT3_01865	APT4_01755	CILBEFPL_00766	AP5b_00782	IFOCMGAL_00853	APT7_01929	APT8_00248	APT9_01419
cspD		Cold shock-like protein cspD	26	26	1	1	1058				191	206	205	PNBCHNMA_01939	FLMIEJPD_00759	EGCNFADG_00704	HFKHGFNI_00730	BPJOANPD_00722	KPECLFOE_00796	BPHGHODF_00726	APT1_01526	AP10_01334	AP11_01029	AP12_01876	AP13_00250	AP14_01630	AP15_01842	AP16_00579	AP17_01787	AP18_01222	APT2_00408	APT3_01864	APT4_01756	CILBEFPL_00765	AP5b_00783	IFOCMGAL_00854	APT7_01928	APT8_00247	APT9_01420
pmbA		Protein pmbA	26	26	1	1	1062				1349	1349	1349	PNBCHNMA_01943	FLMIEJPD_00763	EGCNFADG_00708	HFKHGFNI_00735	BPJOANPD_00726	KPECLFOE_00800	BPHGHODF_00730	APT1_01522	AP10_01338	AP11_01033	AP12_01880	AP13_00246	AP14_01634	AP15_01838	AP16_00575	AP17_01791	AP18_01218	APT2_00412	APT3_01860	APT4_01760	CILBEFPL_00761	AP5b_00787	IFOCMGAL_00858	APT7_01924	APT8_00243	APT9_01424
yciH		Translation initiation factor SUI1	26	26	1	1	1068				311	311	311	PNBCHNMA_01949	FLMIEJPD_00769	EGCNFADG_00714	HFKHGFNI_00741	BPJOANPD_00732	KPECLFOE_00806	BPHGHODF_00736	APT1_01516	AP10_01344	AP11_01039	AP12_01886	AP13_00240	AP14_01641	AP15_01832	AP16_00569	AP17_01797	AP18_01212	APT2_00418	APT3_01854	APT4_01766	CILBEFPL_00755	AP5b_00793	IFOCMGAL_00864	APT7_01918	APT8_00237	APT9_01430
lapA		putative membrane protein	26	26	1	1	1071				290	290	290	PNBCHNMA_01952	FLMIEJPD_00772	EGCNFADG_00717	HFKHGFNI_00744	BPJOANPD_00735	KPECLFOE_00809	BPHGHODF_00739	APT1_01513	AP10_01347	AP11_01042	AP12_01889	AP13_00237	AP14_01644	AP15_01829	AP16_00566	AP17_01800	AP18_01209	APT2_00421	APT3_01851	APT4_01769	CILBEFPL_00752	AP5b_00796	IFOCMGAL_00867	APT7_01915	APT8_00234	APT9_01433
group_1216		esterase/lipase	26	26	1	1	1086				785	785	785	PNBCHNMA_01967	FLMIEJPD_00787	EGCNFADG_00732	HFKHGFNI_00759	BPJOANPD_00750	KPECLFOE_00825	BPHGHODF_00754	APT1_01498	AP10_01363	AP11_01057	AP12_01904	AP13_00222	AP14_01659	AP15_01813	AP16_00551	AP17_01815	AP18_01194	APT2_00436	APT3_01836	APT4_01784	CILBEFPL_00736	AP5b_00812	IFOCMGAL_00882	APT7_01900	APT8_00219	APT9_01448
cmoA		tRNA (cmo5U34)-methyltransferase 2	26	26	1	1	1087				725	725	725	PNBCHNMA_01968	FLMIEJPD_00788	EGCNFADG_00733	HFKHGFNI_00760	BPJOANPD_00751	KPECLFOE_00826	BPHGHODF_00755	APT1_01497	AP10_01364	AP11_01058	AP12_01905	AP13_00221	AP14_01660	AP15_01812	AP16_00550	AP17_01816	AP18_01193	APT2_00437	APT3_01835	APT4_01785	CILBEFPL_00735	AP5b_00813	IFOCMGAL_00883	APT7_01899	APT8_00218	APT9_01449
group_1218		Murein hydrolase regulator LrgB	26	26	1	1	1093				686	686	686	PNBCHNMA_01974	FLMIEJPD_00794	EGCNFADG_00739	HFKHGFNI_00766	BPJOANPD_00757	KPECLFOE_00832	BPHGHODF_00761	APT1_01491	AP10_01370	AP11_01064	AP12_01911	AP13_00215	AP14_01666	AP15_01806	AP16_00544	AP17_01822	AP18_01187	APT2_00443	APT3_01829	APT4_01791	CILBEFPL_00729	AP5b_00819	IFOCMGAL_00889	APT7_01893	APT8_00212	APT9_01455
queA		S-adenosylmethionine:tRNA ribosyltransferase-isomerase	26	26	1	1	1123				1085	1085	1085	PNBCHNMA_01981	FLMIEJPD_00801	EGCNFADG_00746	HFKHGFNI_00773	BPJOANPD_00764	KPECLFOE_00860	BPHGHODF_00768	APT1_01484	AP10_01377	AP11_01071	AP12_01938	AP13_00208	AP14_01673	AP15_01799	AP16_00537	AP17_01829	AP18_01180	APT2_00450	APT3_01822	APT4_01798	CILBEFPL_00722	AP5b_00826	IFOCMGAL_00914	APT7_01864	APT8_00205	APT9_01462
rec2		DNA internalization-related competence protein ComEC/Rec2	26	26	1	1	1124				2132	2294	2287	PNBCHNMA_01982	FLMIEJPD_00802	EGCNFADG_00747	HFKHGFNI_00774	BPJOANPD_00765	KPECLFOE_00861	BPHGHODF_00769	APT1_01483	AP10_01378	AP11_01072	AP12_01939	AP13_00207	AP14_01674	AP15_01798	AP16_00536	AP17_01830	AP18_01179	APT2_00451	APT3_01821	APT4_01799	CILBEFPL_00721	AP5b_00827	IFOCMGAL_00915	APT7_01863	APT8_00204	APT9_01463
group_1222		tRNA-Cys(gca)	26	26	1	1	1131				73	73	73	PNBCHNMA_01988	FLMIEJPD_00808	EGCNFADG_00753	HFKHGFNI_00780	BPJOANPD_00771	KPECLFOE_00866	BPHGHODF_00775	APT1_01477	AP10_01383	AP11_01078	AP12_01944	AP13_00202	AP14_01679	AP15_01792	AP16_00530	AP17_01836	AP18_01174	APT2_00457	APT3_01815	APT4_01805	CILBEFPL_00714	AP5b_00834	IFOCMGAL_00920	APT7_01858	APT8_00198	APT9_01469
lolB		Outer-membrane lipoprotein lolB	26	26	1	1	1139				632	632	632	PNBCHNMA_01996	FLMIEJPD_00816	EGCNFADG_00761	HFKHGFNI_00788	BPJOANPD_00779	KPECLFOE_00874	BPHGHODF_00783	APT1_01469	AP10_01391	AP11_01086	AP12_01952	AP13_00194	AP14_01687	AP15_01784	AP16_00522	AP17_01844	AP18_01166	APT2_00465	APT3_01807	APT4_01813	CILBEFPL_00706	AP5b_00842	IFOCMGAL_00928	APT7_01850	APT8_00190	APT9_01477
ssb		Single-stranded DNA-binding protein	26	26	1	1	1160				518	524	523	PNBCHNMA_02003	FLMIEJPD_00823	EGCNFADG_00768	HFKHGFNI_00795	BPJOANPD_00786	KPECLFOE_00881	BPHGHODF_00790	APT1_01462	AP10_01398	AP11_01093	AP12_01959	AP13_00187	AP14_01694	AP15_01777	AP16_00515	AP17_01851	AP18_01159	APT2_00472	APT3_01800	APT4_01820	CILBEFPL_00699	AP5b_00849	IFOCMGAL_00935	APT7_01843	APT8_00183	APT9_01484
group_1225		putative 2Fe-2S cluster-containing protein	26	26	1	1	1195				788	788	788	PNBCHNMA_02023	FLMIEJPD_00844	EGCNFADG_00789	HFKHGFNI_00817	BPJOANPD_00808	KPECLFOE_00900	BPHGHODF_00813	APT1_01441	AP10_01420	AP11_01114	AP12_01981	AP13_00163	AP14_01720	AP15_01754	AP16_00491	AP17_01873	AP18_01137	APT2_00494	APT3_01777	APT4_01842	CILBEFPL_00675	AP5b_00874	IFOCMGAL_00957	APT7_01808	APT8_00159	APT9_01505
group_1226		Exodeoxyribonuclease 7 small subunit	26	26	1	1	1196				224	224	224	PNBCHNMA_02024	FLMIEJPD_00845	EGCNFADG_00790	HFKHGFNI_00818	BPJOANPD_00809	KPECLFOE_00901	BPHGHODF_00814	APT1_01440	AP10_01421	AP11_01115	AP12_01982	AP13_00162	AP14_01721	AP15_01753	AP16_00490	AP17_01874	AP18_01136	APT2_00495	APT3_01776	APT4_01843	CILBEFPL_00674	AP5b_00875	IFOCMGAL_00958	APT7_01807	APT8_00158	APT9_01506
group_1227		hypothetical protein	26	26	1	1	1238				335	335	335	PNBCHNMA_02036	FLMIEJPD_00855	EGCNFADG_00800	HFKHGFNI_00827	BPJOANPD_00818	KPECLFOE_00908	BPHGHODF_00821	APT1_01429	AP10_01430	AP11_01126	AP12_01992	AP13_00152	AP14_01730	AP15_01744	AP16_00481	AP17_01881	AP18_01126	APT2_00505	APT3_01767	APT4_01582	CILBEFPL_00665	AP5b_00884	IFOCMGAL_00967	APT7_01800	APT8_00151	APT9_01517
uraH		Transthyretin	26	26	1	1	1243				413	413	413	PNBCHNMA_02041	FLMIEJPD_00860	EGCNFADG_00805	HFKHGFNI_00833	BPJOANPD_00823	KPECLFOE_00913	BPHGHODF_00826	APT1_01424	AP10_01435	AP11_01131	AP12_01997	AP13_00147	AP14_01735	AP15_01739	AP16_00476	AP17_01886	AP18_01121	APT2_00510	APT3_01762	APT4_01577	CILBEFPL_00660	AP5b_00889	IFOCMGAL_01024	APT7_01795	APT8_00146	APT9_01522
group_1229		Glycerol-3-phosphate regulon repressor	26	26	1	1	1248				647	761	756	PNBCHNMA_02046	FLMIEJPD_00865	EGCNFADG_00810	HFKHGFNI_00838	BPJOANPD_00828	KPECLFOE_00918	BPHGHODF_00831	APT1_01419	AP10_01440	AP11_01136	AP12_02002	AP13_00142	AP14_01740	AP15_01734	AP16_00471	AP17_01891	AP18_01116	APT2_00515	APT3_01757	APT4_01572	CILBEFPL_00655	AP5b_00894	IFOCMGAL_01029	APT7_01790	APT8_00141	APT9_01527
cydC		ABC transporter, CydDC cysteine exporter	26	26	1	1	1252				1667	1667	1667	PNBCHNMA_02049	FLMIEJPD_00868	EGCNFADG_00813	HFKHGFNI_00841	BPJOANPD_00831	KPECLFOE_00921	BPHGHODF_00834	APT1_01416	AP10_01443	AP11_01139	AP12_02005	AP13_00139	AP14_01743	AP15_01731	AP16_00467	AP17_01894	AP18_01113	APT2_00518	APT3_01754	APT4_01569	CILBEFPL_00652	AP5b_00897	IFOCMGAL_01032	APT7_01787	APT8_00138	APT9_01530
group_1231		Transcriptional regulator	26	26	1	1	1262				554	554	554	PNBCHNMA_02059	FLMIEJPD_00878	EGCNFADG_00823	HFKHGFNI_00851	BPJOANPD_00841	KPECLFOE_00931	BPHGHODF_00844	APT1_01406	AP10_01453	AP11_01149	AP12_02015	AP13_00129	AP14_01753	AP15_01721	AP16_00457	AP17_01904	AP18_01103	APT2_00528	APT3_01744	APT4_01559	CILBEFPL_00642	AP5b_00907	IFOCMGAL_01042	APT7_01777	APT8_00128	APT9_01540
aaeA		hemolysin D	26	26	1	1	1263				1061	1061	1061	PNBCHNMA_02060	FLMIEJPD_00879	EGCNFADG_00824	HFKHGFNI_00852	BPJOANPD_00842	KPECLFOE_00932	BPHGHODF_00845	APT1_01405	AP10_01454	AP11_01150	AP12_02016	AP13_00128	AP14_01754	AP15_01720	AP16_00456	AP17_01905	AP18_01102	APT2_00529	APT3_01743	APT4_01558	CILBEFPL_00641	AP5b_00908	IFOCMGAL_01043	APT7_01776	APT8_00127	APT9_01541
gmhB		putative phosphatase	26	26	1	1	1272				545	548	545	PNBCHNMA_02068	FLMIEJPD_00887	EGCNFADG_00832	HFKHGFNI_00862	BPJOANPD_00852	KPECLFOE_00940	BPHGHODF_00855	APT1_01397	AP10_01464	AP11_01158	AP12_02024	AP13_00120	AP14_01762	AP15_01710	AP16_00448	AP17_01913	AP18_01094	APT2_00537	APT3_01733	APT4_01548	CILBEFPL_00633	AP5b_00916	IFOCMGAL_01053	APT7_01768	APT8_00116	APT9_01549
bcp		Bacterioferritin comigratory protein	26	26	1	1	1274				470	470	470	PNBCHNMA_02069	FLMIEJPD_00888	EGCNFADG_00833	HFKHGFNI_00863	BPJOANPD_00853	KPECLFOE_00941	BPHGHODF_00856	APT1_01396	AP10_01465	AP11_01159	AP12_02025	AP13_00119	AP14_01763	AP15_01709	AP16_00447	AP17_01914	AP18_01093	APT2_00538	APT3_01732	APT4_01547	CILBEFPL_00632	AP5b_00917	IFOCMGAL_01054	APT7_01767	APT8_00115	APT9_01550
group_1236		cell division protein Fic	26	26	1	1	1291				758	758	758	PNBCHNMA_02085	FLMIEJPD_00903	EGCNFADG_00848	HFKHGFNI_00879	BPJOANPD_00869	KPECLFOE_00958	BPHGHODF_00871	APT1_01380	AP10_01480	AP11_01175	AP12_02039	AP13_00105	AP14_01778	AP15_01694	AP16_00432	AP17_01929	AP18_01078	APT2_00553	APT3_01716	APT4_01530	CILBEFPL_00617	AP5b_00932	IFOCMGAL_01068	APT7_01752	APT8_00100	APT9_01566
group_1237		hypothetical protein	26	26	1	1	1295				452	452	452	PNBCHNMA_02089	FLMIEJPD_00907	EGCNFADG_00852	HFKHGFNI_00883	BPJOANPD_00873	KPECLFOE_00962	BPHGHODF_00875	APT1_01376	AP10_01483	AP11_01179	AP12_02043	AP13_00101	AP14_01782	AP15_01690	AP16_00428	AP17_01933	AP18_01074	APT2_00557	APT3_01712	APT4_01526	CILBEFPL_00613	AP5b_00936	IFOCMGAL_01072	APT7_01748	APT8_00096	APT9_01570
smpB		SsrA-binding protein	26	26	1	1	1298				479	479	479	PNBCHNMA_02092	FLMIEJPD_00910	EGCNFADG_00855	HFKHGFNI_00886	BPJOANPD_00876	KPECLFOE_00965	BPHGHODF_00878	APT1_01373	AP10_01486	AP11_01182	AP12_02046	AP13_00098	AP14_01785	AP15_01687	AP16_00425	AP17_01936	AP18_01071	APT2_00560	APT3_01709	APT4_01523	CILBEFPL_00610	AP5b_00939	IFOCMGAL_01075	APT7_01745	APT8_00093	APT9_01573
leuS		Leucyl-tRNA synthetase	26	26	1	1	1304				2504	2585	2581	PNBCHNMA_02097	FLMIEJPD_00915	EGCNFADG_00861	HFKHGFNI_00891	BPJOANPD_00881	KPECLFOE_00970	BPHGHODF_00883	APT1_01368	AP10_01491	AP11_01187	AP12_02051	AP13_00093	AP14_01790	AP15_01682	AP16_00420	AP17_01941	AP18_01066	APT2_00565	APT3_01704	APT4_01518	CILBEFPL_00605	AP5b_00944	IFOCMGAL_01080	APT7_01740	APT8_00088	APT9_01578
group_1240		Dihydrofolate reductase	26	26	1	1	1315				488	488	488	PNBCHNMA_02108	FLMIEJPD_00926	EGCNFADG_00872	HFKHGFNI_00902	BPJOANPD_00892	KPECLFOE_00981	BPHGHODF_00894	APT1_01357	AP10_01502	AP11_01198	AP12_02062	AP13_00082	AP14_01801	AP15_01671	AP16_00409	AP17_01952	AP18_01053	APT2_00576	APT3_01693	APT4_01507	CILBEFPL_00594	AP5b_00955	IFOCMGAL_01091	APT7_01729	APT8_00077	APT9_01589
group_1241		Endonuclease III	26	26	1	1	1318				599	632	630	PNBCHNMA_02111	FLMIEJPD_00929	EGCNFADG_00875	HFKHGFNI_00905	BPJOANPD_00895	KPECLFOE_00984	BPHGHODF_00897	APT1_01354	AP10_01505	AP11_01201	AP12_02065	AP13_00079	AP14_01804	AP15_01668	AP16_00406	AP17_01955	AP18_01050	APT2_00579	APT3_01690	APT4_01504	CILBEFPL_00591	AP5b_00958	IFOCMGAL_01094	APT7_01726	APT8_00074	APT9_01592
group_1242		3-ketoacyl-CoA thiolase	26	26	1	1	1320				1304	1304	1304	PNBCHNMA_02112	FLMIEJPD_00930	EGCNFADG_00876	HFKHGFNI_00906	BPJOANPD_00896	KPECLFOE_00985	BPHGHODF_00898	APT1_01353	AP10_01506	AP11_01202	AP12_02066	AP13_00078	AP14_01805	AP15_01667	AP16_00405	AP17_01956	AP18_01049	APT2_00580	APT3_01689	APT4_01503	CILBEFPL_00590	AP5b_00959	IFOCMGAL_01095	APT7_01725	APT8_00073	APT9_01593
group_1243		Formate dehydrogenase, nitrate-inducible, cytochrome b556(fdn) subunit	26	26	1	1	1328				671	671	671	PNBCHNMA_02120	FLMIEJPD_00938	EGCNFADG_00884	HFKHGFNI_00914	BPJOANPD_00904	KPECLFOE_00993	BPHGHODF_00906	APT1_01344	AP10_01515	AP11_01211	AP12_02075	AP13_00069	AP14_01814	AP15_01658	AP16_00396	AP17_01965	AP18_01040	APT2_00589	APT3_01680	APT4_01492	CILBEFPL_00582	AP5b_00968	IFOCMGAL_01103	APT7_01716	APT8_00064	APT9_01602
fdhE		formate dehydrogenase accessory protein FdhE	26	26	1	1	1329				917	917	917	PNBCHNMA_02121	FLMIEJPD_00939	EGCNFADG_00885	HFKHGFNI_00915	BPJOANPD_00905	KPECLFOE_00994	BPHGHODF_00907	APT1_01343	AP10_01516	AP11_01212	AP12_02076	AP13_00068	AP14_01815	AP15_01657	AP16_00395	AP17_01966	AP18_01039	APT2_00590	APT3_01679	APT4_01491	CILBEFPL_00581	AP5b_00969	IFOCMGAL_01104	APT7_01715	APT8_00063	APT9_01603
folD		Methenyltetrahydrofolate cyclohydrolase	26	26	1	1	1331				857	857	857	PNBCHNMA_02124	FLMIEJPD_00942	EGCNFADG_00888	HFKHGFNI_00918	BPJOANPD_00908	KPECLFOE_00997	BPHGHODF_00910	APT1_01340	AP10_01519	AP11_01215	AP12_02079	AP13_00065	AP14_01818	AP15_01654	AP16_00392	AP17_01969	AP18_01036	APT2_00593	APT3_01676	APT4_01488	CILBEFPL_00578	AP5b_00972	IFOCMGAL_01107	APT7_01713	APT8_00060	APT9_01606
group_1246		Oxalate/formate antiporter	26	26	1	1	1332				1538	1538	1538	PNBCHNMA_02125	FLMIEJPD_00943	EGCNFADG_00889	HFKHGFNI_00919	BPJOANPD_00909	KPECLFOE_00998	BPHGHODF_00911	APT1_01339	AP10_01522	AP11_01216	AP12_02080	AP13_00064	AP14_01819	AP15_01653	AP16_00391	AP17_01970	AP18_01035	APT2_00594	APT3_01675	APT4_01487	CILBEFPL_00577	AP5b_00973	IFOCMGAL_01108	APT7_01712	APT8_00059	APT9_01607
lpxL		Lipid A biosynthesis lauroyl acyltransferase	26	26	1	1	1334				941	941	941	PNBCHNMA_02127	FLMIEJPD_00945	EGCNFADG_00891	HFKHGFNI_00921	BPJOANPD_00911	KPECLFOE_01000	BPHGHODF_00913	APT1_01337	AP10_01524	AP11_01218	AP12_02082	AP13_00062	AP14_01821	AP15_01651	AP16_00389	AP17_01972	AP18_01033	APT2_00596	APT3_01673	APT4_01485	CILBEFPL_00575	AP5b_00975	IFOCMGAL_01110	APT7_01710	APT8_00057	APT9_01609
plpB		Outer membrane lipoprotein 1	26	26	1	1	1346				818	818	818	PNBCHNMA_02184	FLMIEJPD_00958	EGCNFADG_00904	HFKHGFNI_00930	BPJOANPD_00920	KPECLFOE_01011	BPHGHODF_00922	APT1_01279	AP10_01535	AP11_01276	AP12_02091	AP13_00053	AP14_01831	AP15_01640	AP16_00378	AP17_01983	AP18_01023	APT2_00609	APT3_01664	APT4_01473	CILBEFPL_00566	AP5b_00984	IFOCMGAL_01119	APT7_01699	APT8_00048	APT9_01667
group_1251		Phosphatase	26	26	1	1	1352				1163	1235	1232	PNBCHNMA_02190	FLMIEJPD_00964	EGCNFADG_00910	HFKHGFNI_00936	BPJOANPD_00926	KPECLFOE_01017	BPHGHODF_00928	APT1_01273	AP10_01541	AP11_01282	AP12_02097	AP13_00047	AP14_01837	AP15_01634	AP16_00372	AP17_01989	AP18_01017	APT2_00615	APT3_01658	APT4_01467	CILBEFPL_00560	AP5b_00990	IFOCMGAL_01125	APT7_01693	APT8_00042	APT9_01673
iscX		Fe-S assembly protein IscX	26	26	1	1	1633				185	194	193	PNBCHNMA_02196	FLMIEJPD_00970	EGCNFADG_00916	HFKHGFNI_00942	BPJOANPD_00932	KPECLFOE_01023	BPHGHODF_00934	APT1_01267	AP10_01547	AP11_01288	AP12_02103	AP13_00041	AP14_01843	AP15_01628	AP16_00366	AP17_01995	AP18_01011	APT2_00621	APT3_01652	APT4_01461	CILBEFPL_00552	AP5b_00997	IFOCMGAL_01131	APT7_01687	APT8_00036	APT9_01679
hscA		molecular chaperone HscA	26	26	1	1	1631				1853	1853	1853	PNBCHNMA_02198	FLMIEJPD_00972	EGCNFADG_00918	HFKHGFNI_00944	BPJOANPD_00934	KPECLFOE_01025	BPHGHODF_00936	APT1_01265	AP10_01549	AP11_01290	AP12_02105	AP13_00039	AP14_01845	AP15_01626	AP16_00364	AP17_01997	AP18_01009	APT2_00623	APT3_01650	APT4_01459	CILBEFPL_00550	AP5b_00999	IFOCMGAL_01133	APT7_01685	APT8_00034	APT9_01681
bioD_2		dethiobiotin synthase	26	26	1	1	1618				641	644	643	PNBCHNMA_02211	FLMIEJPD_00985	EGCNFADG_00931	HFKHGFNI_00957	BPJOANPD_00947	KPECLFOE_01038	BPHGHODF_00949	APT1_01252	AP10_01562	AP11_01303	AP12_02118	AP13_00026	AP14_01858	AP15_01613	AP16_00351	AP17_02010	AP18_00995	APT2_00636	APT3_01637	APT4_01446	CILBEFPL_00537	AP5b_01012	IFOCMGAL_01146	APT7_01672	APT8_00021	APT9_01694
bioA		Biotin synthase	26	26	1	1	1614				1232	1298	1295	PNBCHNMA_02215	FLMIEJPD_00989	EGCNFADG_00935	HFKHGFNI_00961	BPJOANPD_00951	KPECLFOE_01042	BPHGHODF_00953	APT1_01248	AP10_01566	AP11_01307	AP12_02122	AP13_00022	AP14_01862	AP15_01609	AP16_00347	AP17_02014	AP18_00991	APT2_00640	APT3_01633	APT4_01442	CILBEFPL_00533	AP5b_01016	IFOCMGAL_01150	APT7_01668	APT8_00017	APT9_01698
group_1256		putative adenine-specific methylase	26	26	1	1	1613				944	944	944	PNBCHNMA_02216	FLMIEJPD_00990	EGCNFADG_00936	HFKHGFNI_00962	BPJOANPD_00952	KPECLFOE_01043	BPHGHODF_00954	APT1_01247	AP10_01567	AP11_01308	AP12_02123	AP13_00021	AP14_01863	AP15_01608	AP16_00346	AP17_02015	AP18_00990	APT2_00641	APT3_01632	APT4_01441	CILBEFPL_00532	AP5b_01017	IFOCMGAL_01151	APT7_01667	APT8_00016	APT9_01699
group_1257		D-alanyl-D-alanine carboxypeptidase/D-alanyl-D-alanine-endopeptidase	26	26	1	1	1610				1442	1442	1442	PNBCHNMA_02218	FLMIEJPD_00992	EGCNFADG_00938	HFKHGFNI_00964	BPJOANPD_00954	KPECLFOE_01045	BPHGHODF_00956	APT1_01245	AP10_01569	AP11_01310	AP12_02125	AP13_00019	AP14_01865	AP15_01606	AP16_00344	AP17_02017	AP18_00987	APT2_00643	APT3_01630	APT4_01439	CILBEFPL_00530	AP5b_01019	IFOCMGAL_01153	APT7_01665	APT8_00014	APT9_01701
group_1262		hypothetical protein	26	26	1	1	1573				377	377	377	PNBCHNMA_02237	FLMIEJPD_01022	EGCNFADG_00968	HFKHGFNI_00994	BPJOANPD_00984	KPECLFOE_01067	BPHGHODF_00988	APT1_01226	AP10_01582	AP11_01329	AP12_02145	AP13_02238	AP14_01880	AP15_01576	AP16_01160	AP17_02038	AP18_00967	APT2_00673	APT3_01599	APT4_01412	CILBEFPL_00502	AP5b_01048	IFOCMGAL_01185	APT7_01641	APT8_02244	APT9_01720
tkt		Transketolase 2	26	26	1	1	1550				695	2006	1955	PNBCHNMA_02253	FLMIEJPD_01037	EGCNFADG_00983	HFKHGFNI_01009	BPJOANPD_00999	KPECLFOE_01082	BPHGHODF_01003	APT1_01210	AP10_01597	AP11_01345	AP12_00001	AP13_02223	AP14_01895	AP15_01561	AP16_01175	AP17_02053	AP18_00952	APT2_00688	APT3_01584	APT4_01397	CILBEFPL_00487	AP5b_01063	IFOCMGAL_01201	APT7_01626	APT8_02229	APT9_01736
group_1264		catalase	26	26	1	1	1545				1526	1526	1526	PNBCHNMA_02255	FLMIEJPD_01039	EGCNFADG_00985	HFKHGFNI_01011	BPJOANPD_01001	KPECLFOE_01084	BPHGHODF_01005	APT1_01208	AP10_01599	AP11_01347	AP12_00003	AP13_02221	AP14_01897	AP15_01559	AP16_01177	AP17_02055	AP18_00950	APT2_00690	APT3_01582	APT4_01395	CILBEFPL_00482	AP5b_01068	IFOCMGAL_01203	APT7_01624	APT8_02227	APT9_01738
galT		Galactose-1-phosphate uridylyltransferase	26	26	1	1	1538				1049	1049	1049	PNBCHNMA_02262	FLMIEJPD_01045	EGCNFADG_00991	HFKHGFNI_01018	BPJOANPD_01008	KPECLFOE_01090	BPHGHODF_01011	APT1_01201	AP10_01605	AP11_01354	AP12_00009	AP13_02214	AP14_01904	AP15_01553	AP16_01183	AP17_02062	AP18_00943	APT2_00696	APT3_01575	APT4_01389	CILBEFPL_00475	AP5b_01075	IFOCMGAL_01210	APT7_01618	APT8_02221	APT9_01745
mepM		murein DD-endopeptidase MepM	26	26	1	1	3136				1490	1565	1535	PNBCHNMA_01648	FLMIEJPD_00532	EGCNFADG_00476	HFKHGFNI_00490	BPJOANPD_00477	KPECLFOE_00557	BPHGHODF_00470	APT1_01823	AP10_01089	AP11_00732	AP12_01629	AP13_00557	AP14_01389	AP15_02089	AP16_00977	AP17_01543	AP18_01462	APT2_00172	APT3_02105	APT4_01995	CILBEFPL_01070	AP5b_00479	IFOCMGAL_00488	APT7_02177	APT8_00578	APT9_01124
truC		tRNA pseudouridine(65) synthase TruC	26	26	1	1	1293				734	743	741	PNBCHNMA_02087	FLMIEJPD_00905	EGCNFADG_00850	HFKHGFNI_00881	BPJOANPD_00871	KPECLFOE_00960	BPHGHODF_00873	APT1_01378	AP10_01482	AP11_01177	AP12_02041	AP13_00103	AP14_01780	AP15_01692	AP16_00430	AP17_01931	AP18_01076	APT2_00555	APT3_01714	APT4_01528	CILBEFPL_00615	AP5b_00934	IFOCMGAL_01070	APT7_01750	APT8_00098	APT9_01568
secB		Protein-export protein secB	26	26	1	1	3552				500	506	500	PNBCHNMA_00559	FLMIEJPD_01614	EGCNFADG_01816	HFKHGFNI_01565	BPJOANPD_01555	KPECLFOE_01647	BPHGHODF_01650	APT1_00635	AP10_02170	AP11_01925	AP12_00560	AP13_01645	AP14_00323	AP15_01009	AP16_01736	AP17_00406	AP18_00388	APT2_01268	APT3_01025	APT4_00834	CILBEFPL_01622	AP5b_01632	IFOCMGAL_01760	APT7_00835	APT8_01665	APT9_00052
group_1300		glycosyl transferase	26	26	1	1	2257				788	791	790	PNBCHNMA_00882	FLMIEJPD_01972	EGCNFADG_01591	HFKHGFNI_01887	BPJOANPD_01877	KPECLFOE_01998	BPHGHODF_01987	APT1_00311	AP10_00256	AP11_02243	AP12_00889	AP13_01299	AP14_00669	AP15_00688	AP16_02066	AP17_00740	AP18_00071	APT2_01633	APT3_00699	APT4_00496	CILBEFPL_01947	AP5b_01958	IFOCMGAL_01845	APT7_01170	APT8_01322	APT9_00139
group_1301		membrane protein	26	26	1	1	3805				566	584	575	PNBCHNMA_01037	FLMIEJPD_02104	EGCNFADG_02093	HFKHGFNI_02022	BPJOANPD_02015	KPECLFOE_02133	BPHGHODF_02123	APT1_00172	AP10_00395	AP11_00117	AP12_01027	AP13_01158	AP14_00805	AP15_00552	AP16_02205	AP17_00878	AP18_02064	APT2_01770	APT3_00557	APT4_00303	CILBEFPL_02078	AP5b_02095	IFOCMGAL_02233	APT7_00598	APT8_01183	APT9_00509
group_1304		YggS family pyridoxal phosphate-dependent enzyme	26	26	1	1	3991				683	695	689	PNBCHNMA_01204	FLMIEJPD_00052	EGCNFADG_00052	HFKHGFNI_00052	BPJOANPD_00051	KPECLFOE_00051	BPHGHODF_00051	APT1_00006	AP10_00564	AP11_00283	AP12_01195	AP13_00991	AP14_00970	AP15_00385	AP16_00051	AP17_01050	AP18_01895	APT2_01939	APT3_00388	APT4_00131	CILBEFPL_00052	AP5b_00052	IFOCMGAL_00051	APT7_00432	APT8_01011	APT9_00675
group_1305		Nitroreductase	26	26	1	1	3163				710	725	718	PNBCHNMA_01675	FLMIEJPD_00558	EGCNFADG_00502	HFKHGFNI_00518	BPJOANPD_00505	KPECLFOE_00585	BPHGHODF_00495	APT1_01796	AP10_01115	AP11_00761	AP12_01656	AP13_00529	AP14_01416	AP15_02062	AP16_00949	AP17_01569	AP18_01436	APT2_00199	APT3_02077	APT4_01968	CILBEFPL_01042	AP5b_00507	IFOCMGAL_00516	APT7_02149	APT8_00553	APT9_01153
group_1313		energy transducer TonB	26	26	1	1	3654				608	749	705	PNBCHNMA_00638	FLMIEJPD_01715	EGCNFADG_01474	HFKHGFNI_01640	BPJOANPD_01631	KPECLFOE_01723	BPHGHODF_01726	APT1_00557	AP10_02248	AP11_02000	AP12_00635	AP13_01568	AP14_00398	AP15_00935	AP16_01811	AP17_00481	AP18_00312	APT2_01371	APT3_00947	APT4_00757	CILBEFPL_01699	AP5b_01707	IFOCMGAL_02106	APT7_00911	APT8_01587	APT9_00383
yidD		membrane protein insertion efficiency factor YidD	26	26	1	1	3817				302	305	303	PNBCHNMA_01047	FLMIEJPD_02114	EGCNFADG_02103	HFKHGFNI_02032	BPJOANPD_02025	KPECLFOE_02143	BPHGHODF_02134	APT1_00162	AP10_00405	AP11_00127	AP12_01037	AP13_01148	AP14_00815	AP15_00542	AP16_02215	AP17_00888	AP18_02054	APT2_01780	APT3_00547	APT4_00293	CILBEFPL_02090	AP5b_02107	IFOCMGAL_02243	APT7_00588	APT8_01172	APT9_00519
group_1344		Flavodoxin	26	26	1	1	1966				527	533	527	PNBCHNMA_00659	FLMIEJPD_01735	EGCNFADG_01494	HFKHGFNI_01662	BPJOANPD_01652	KPECLFOE_01743	BPHGHODF_01750	APT1_00537	AP10_00012	AP11_02020	AP12_00652	AP13_01547	AP14_00424	AP15_00916	AP16_01832	AP17_00504	AP18_00293	APT2_01391	APT3_00926	APT4_00738	CILBEFPL_01720	AP5b_01728	IFOCMGAL_02082	APT7_00930	APT8_01563	APT9_00362
lamB		maltoporin	26	26	1	1	1873				701	1292	1237	PNBCHNMA_00251	FLMIEJPD_01329	EGCNFADG_01276	HFKHGFNI_01255	BPJOANPD_01245	KPECLFOE_01338	BPHGHODF_01255	APT1_00946	AP10_01859	AP11_01617	AP12_00248	AP13_01960	AP14_00010	AP15_01318	AP16_01429	AP17_00096	AP18_00697	APT2_00981	APT3_01336	APT4_01149	CILBEFPL_00225	AP5b_01328	IFOCMGAL_01450	APT7_01372	APT8_01977	APT9_02008
dnaJ		Chaperone protein dnaJ	26	26	1	1	3778				1142	1190	1180	PNBCHNMA_01013	FLMIEJPD_02080	EGCNFADG_02069	HFKHGFNI_01998	BPJOANPD_01991	KPECLFOE_02109	BPHGHODF_02099	APT1_00196	AP10_00371	AP11_00093	AP12_01003	AP13_01183	AP14_00781	AP15_00576	AP16_02181	AP17_00854	AP18_02088	APT2_01746	APT3_00581	APT4_00327	CILBEFPL_02054	AP5b_02071	IFOCMGAL_02209	APT7_00622	APT8_01207	APT9_00485
fhuB		Transport system permease protein	26	26	1	1	3900				1952	1952	1952	PNBCHNMA_01124	FLMIEJPD_02189	EGCNFADG_02178	HFKHGFNI_02108	BPJOANPD_02101	KPECLFOE_02219	BPHGHODF_02210	APT1_00086	AP10_00481	AP11_00203	AP12_01113	AP13_01074	AP14_00890	AP15_00465	AP16_02290	AP17_00965	AP18_01977	APT2_01855	APT3_00471	APT4_00215	CILBEFPL_02168	AP5b_02185	IFOCMGAL_02320	APT7_00512	APT8_01096	APT9_00595
thiD_2		Phosphomethylpyrimidine kinase	26	26	1	1	3398				458	812	591	PNBCHNMA_01749	FLMIEJPD_00577	EGCNFADG_00521	HFKHGFNI_00537	BPJOANPD_00523	KPECLFOE_00605	BPHGHODF_00514	APT1_01717	AP10_01136	AP11_00840	AP12_01677	AP13_00444	AP14_01436	AP15_02040	AP16_00869	AP17_01593	AP18_01416	APT2_00222	APT3_02055	APT4_01946	CILBEFPL_00957	AP5b_00587	IFOCMGAL_00668	APT7_02127	APT8_00461	APT9_01232
group_150		alpha-glucosidase 2	26	26	1	1	1457				1139	1889	1472	PNBCHNMA_00023	FLMIEJPD_01118	EGCNFADG_01063	HFKHGFNI_01046	BPJOANPD_01036	KPECLFOE_01122	BPHGHODF_01041	APT1_01173	AP10_01636	AP11_01386	AP12_00037	AP13_02183	AP14_01932	AP15_01525	AP16_01211	AP17_02093	AP18_00912	APT2_00769	APT3_01546	APT4_01361	CILBEFPL_00448	AP5b_01103	IFOCMGAL_01237	APT7_01587	APT8_02190	APT9_01777
group_153		Anion transporter	26	26	1	1	1756				749	1460	1297	PNBCHNMA_00170	FLMIEJPD_01258	EGCNFADG_01205	HFKHGFNI_01186	BPJOANPD_01176	KPECLFOE_01268	BPHGHODF_01181	APT1_01027	AP10_01786	AP11_01535	AP12_00179	AP13_02043	AP14_02074	AP15_01387	AP16_01350	AP17_00008	AP18_00768	APT2_00910	APT3_01405	APT4_01220	CILBEFPL_00306	AP5b_01246	IFOCMGAL_01380	APT7_01442	APT8_02049	APT9_01926
menA		1,4-dihydroxy-2-naphthoate octaprenyltransferase	26	26	1	1	220				854	908	905	PNBCHNMA_00471	FLMIEJPD_01551	EGCNFADG_01956	HFKHGFNI_01512	BPJOANPD_01502	KPECLFOE_01544	BPHGHODF_01611	APT1_00724	AP10_02079	AP11_01822	AP12_00509	AP13_01704	AP14_00293	AP15_01048	AP16_01643	AP17_00316	AP18_00440	APT2_01205	APT3_01078	APT4_00885	CILBEFPL_01572	AP5b_01581	IFOCMGAL_01657	APT7_00795	APT8_01704	APT9_02213
ydeN		esterase	26	26	1	1	3650				542	542	542	PNBCHNMA_00641	FLMIEJPD_01717	EGCNFADG_01476	HFKHGFNI_01644	BPJOANPD_01635	KPECLFOE_01726	BPHGHODF_01730	APT1_00554	AP10_02252	AP11_02003	AP12_00638	AP13_01563	AP14_00403	AP15_00931	AP16_01815	AP17_00486	AP18_00308	APT2_01373	APT3_00943	APT4_00753	CILBEFPL_01703	AP5b_01711	IFOCMGAL_02103	APT7_00914	APT8_01583	APT9_00380
group_163		Capsule polysaccharide modification protein lipA	26	26	1	1	2089				2069	2069	2069	PNBCHNMA_00764	FLMIEJPD_01842	EGCNFADG_01722	HFKHGFNI_01768	BPJOANPD_01757	KPECLFOE_01849	BPHGHODF_01854	APT1_00429	AP10_00125	AP11_02126	AP12_00758	AP13_01434	AP14_00571	AP15_00808	AP16_01943	AP17_00611	AP18_00188	APT2_01501	APT3_00818	APT4_00617	CILBEFPL_01826	AP5b_01836	IFOCMGAL_01977	APT7_01037	APT8_01457	APT9_00256
group_164		hypothetical protein	26	26	1	1	2125				173	866	634	PNBCHNMA_00796	FLMIEJPD_01874	EGCNFADG_01690	HFKHGFNI_01801	BPJOANPD_01789	KPECLFOE_01880	BPHGHODF_01886	APT1_00397	AP10_00157	AP11_02157	AP12_00790	AP13_01401	AP14_00539	AP15_00776	AP16_01975	AP17_00642	AP18_00157	APT2_01533	APT3_00786	APT4_00584	CILBEFPL_01859	AP5b_01869	IFOCMGAL_01944	APT7_01068	APT8_01424	APT9_00225
hisD		Histidinol dehydrogenase	26	26	1	1	3905				1286	1304	1288	PNBCHNMA_01129	FLMIEJPD_02194	EGCNFADG_02183	HFKHGFNI_02113	BPJOANPD_02106	KPECLFOE_02224	BPHGHODF_02215	APT1_00081	AP10_00487	AP11_00208	AP12_01118	AP13_01069	AP14_00895	AP15_00460	AP16_02295	AP17_00970	AP18_01972	APT2_01860	APT3_00466	APT4_00210	CILBEFPL_02173	AP5b_02190	IFOCMGAL_02325	APT7_00507	APT8_01091	APT9_00600
group_172		putative membrane protein	26	26	1	1	4043				416	422	416	PNBCHNMA_01251	FLMIEJPD_00099	EGCNFADG_00099	HFKHGFNI_00098	BPJOANPD_00096	KPECLFOE_00098	BPHGHODF_00096	APT1_02227	AP10_00610	AP11_00330	AP12_01243	AP13_00945	AP14_01015	AP15_00340	AP16_00097	AP17_01096	AP18_01848	APT2_01988	APT3_00341	APT4_00083	CILBEFPL_01447	AP5b_00098	IFOCMGAL_00097	APT7_00385	APT8_00964	APT9_00722
thiE		thiamine phosphate synthase	26	26	1	1	3399				239	656	451	PNBCHNMA_01750	FLMIEJPD_00578	EGCNFADG_00522	HFKHGFNI_00538	BPJOANPD_00524	KPECLFOE_00606	BPHGHODF_00515	APT1_01716	AP10_01137	AP11_00841	AP12_01678	AP13_00443	AP14_01437	AP15_02039	AP16_00868	AP17_01594	AP18_01415	APT2_00223	APT3_02054	APT4_01945	CILBEFPL_00956	AP5b_00588	IFOCMGAL_00669	APT7_02126	APT8_00460	APT9_01233
group_175		nicotinate phosphoribosyltransferase	26	26	1	1	959				299	1478	586	PNBCHNMA_01859	FLMIEJPD_00680	EGCNFADG_00624	HFKHGFNI_00641	BPJOANPD_00633	KPECLFOE_00714	BPHGHODF_00622	APT1_01608	AP10_01251	AP11_00947	AP12_01791	AP13_00332	AP14_01545	AP15_01932	AP16_00718	AP17_01702	AP18_01306	APT2_00326	APT3_01956	APT4_01668	CILBEFPL_00846	AP5b_00699	IFOCMGAL_00768	APT7_02014	APT8_00355	APT9_01339
group_177		Xaa-Pro aminopeptidase	26	26	1	1	986				1283	1286	1285	PNBCHNMA_01874	FLMIEJPD_00696	EGCNFADG_00640	HFKHGFNI_00656	BPJOANPD_00648	KPECLFOE_00729	BPHGHODF_00659	APT1_01593	AP10_01266	AP11_00962	AP12_01807	AP13_00317	AP14_01561	AP15_01917	AP16_00734	AP17_01717	AP18_01291	APT2_00342	APT3_01941	APT4_01683	CILBEFPL_00830	AP5b_00715	IFOCMGAL_00784	APT7_01999	APT8_00317	APT9_01354
group_183		LysR substrate binding domain protein	26	26	1	1	1345				419	884	856	PNBCHNMA_02183	FLMIEJPD_00957	EGCNFADG_00903	HFKHGFNI_00929	BPJOANPD_00919	KPECLFOE_01010	BPHGHODF_00921	APT1_01280	AP10_01534	AP11_01275	AP12_02090	AP13_00054	AP14_01830	AP15_01641	AP16_00379	AP17_01982	AP18_01024	APT2_00608	APT3_01665	APT4_01474	CILBEFPL_00567	AP5b_00983	IFOCMGAL_01118	APT7_01700	APT8_00049	APT9_01666
fghA		S-formylglutathione hydrolase	26	26	1	1	1838				845	857	856	PNBCHNMA_00220	FLMIEJPD_01299	EGCNFADG_01246	HFKHGFNI_01225	BPJOANPD_01215	KPECLFOE_01308	BPHGHODF_01224	APT1_00977	AP10_01829	AP11_01586	AP12_00218	AP13_01990	AP14_02119	AP15_01348	AP16_01399	AP17_00065	AP18_00727	APT2_00951	APT3_01366	APT4_01180	CILBEFPL_00256	AP5b_01296	IFOCMGAL_01420	APT7_01402	APT8_02007	APT9_01977
dmsC		Anaerobic dimethyl sulfoxide reductase chain C	26	26	1	1	2057				833	833	833	PNBCHNMA_00744	FLMIEJPD_01822	EGCNFADG_01743	HFKHGFNI_01748	BPJOANPD_01737	KPECLFOE_01828	BPHGHODF_01835	APT1_00448	AP10_00099	AP11_02106	AP12_00738	AP13_01460	AP14_00511	AP15_00828	AP16_01918	AP17_00591	AP18_00207	APT2_01481	APT3_00838	APT4_00637	CILBEFPL_01807	AP5b_01817	IFOCMGAL_01997	APT7_01017	APT8_01476	APT9_00276
cysW		Sulfate transport system permease protein	26	26	1	1	3706				812	815	814	PNBCHNMA_00953	FLMIEJPD_02022	EGCNFADG_02010	HFKHGFNI_01938	BPJOANPD_01930	KPECLFOE_02050	BPHGHODF_02040	APT1_00256	AP10_00312	AP11_00033	AP12_00945	AP13_01245	AP14_00723	AP15_00634	AP16_02121	AP17_00793	AP18_00017	APT2_01687	APT3_00642	APT4_00388	CILBEFPL_01997	AP5b_02012	IFOCMGAL_02150	APT7_00680	APT8_01265	APT9_00425
group_194		Decarboxylase family protein, predicted Rossmannfold nucleotide-binding protein	26	26	1	1	3843				560	560	560	PNBCHNMA_01069	FLMIEJPD_02136	EGCNFADG_02125	HFKHGFNI_02055	BPJOANPD_02048	KPECLFOE_02166	BPHGHODF_02157	APT1_00140	AP10_00427	AP11_00149	AP12_01060	AP13_01126	AP14_00837	AP15_00519	AP16_02237	AP17_00911	AP18_02031	APT2_01802	APT3_00524	APT4_00271	CILBEFPL_02113	AP5b_02130	IFOCMGAL_02265	APT7_00565	APT8_01149	APT9_00541
group_196		membrane protein	26	26	1	1	4036				848	848	848	PNBCHNMA_01245	FLMIEJPD_00093	EGCNFADG_00093	HFKHGFNI_00092	BPJOANPD_00090	KPECLFOE_00092	BPHGHODF_00090	APT1_02233	AP10_00604	AP11_00324	AP12_01237	AP13_00951	AP14_01009	AP15_00346	AP16_00091	AP17_01090	AP18_01854	APT2_01982	APT3_00347	APT4_00089	CILBEFPL_01453	AP5b_00092	IFOCMGAL_00091	APT7_00391	APT8_00970	APT9_00716
hlp		putative lipoprotein	26	26	1	1	2978				605	755	648	PNBCHNMA_01513	FLMIEJPD_00346	EGCNFADG_00346	HFKHGFNI_00353	BPJOANPD_00345	KPECLFOE_00350	BPHGHODF_00339	APT1_01960	AP10_00881	AP11_00595	AP12_01497	AP13_00692	AP14_01258	AP15_00087	AP16_01123	AP17_01346	AP18_01595	APT2_00039	APT3_00086	APT4_02128	CILBEFPL_01201	AP5b_00347	IFOCMGAL_00358	APT7_00131	APT8_00712	APT9_00987
cpxA		two-component sensor histidine kinase	26	26	1	1	937				311	1400	1246	PNBCHNMA_01842	FLMIEJPD_00664	EGCNFADG_00608	HFKHGFNI_00625	BPJOANPD_00617	KPECLFOE_00698	BPHGHODF_00605	APT1_01624	AP10_01235	AP11_00931	AP12_01775	AP13_00348	AP14_01529	AP15_01949	AP16_00702	AP17_01686	AP18_01322	APT2_00310	APT3_01972	APT4_01652	CILBEFPL_00868	AP5b_00677	IFOCMGAL_00751	APT7_02030	APT8_00371	APT9_01323
group_211		putative FAD flavoprotein oxidase	26	26	1	1	1281				1598	1673	1642	PNBCHNMA_02075	FLMIEJPD_00894	EGCNFADG_00839	HFKHGFNI_00870	BPJOANPD_00860	KPECLFOE_00948	BPHGHODF_00863	APT1_01390	AP10_01471	AP11_01165	AP12_02031	AP13_00113	AP14_01769	AP15_01702	AP16_00441	AP17_01920	AP18_01087	APT2_00544	APT3_01725	APT4_01540	CILBEFPL_00626	AP5b_00923	IFOCMGAL_01060	APT7_01761	APT8_00108	APT9_01556
group_212		hypothetical protein	26	26	1	1	1339				188	407	398	PNBCHNMA_02132	FLMIEJPD_00950	EGCNFADG_00896	HFKHGFNI_00926	BPJOANPD_00916	KPECLFOE_01005	BPHGHODF_00918	APT1_01332	AP10_01529	AP11_01223	AP12_02087	AP13_00057	AP14_01826	AP15_01646	AP16_00384	AP17_01977	AP18_01028	APT2_00601	APT3_01668	APT4_01480	CILBEFPL_00570	AP5b_00980	IFOCMGAL_01115	APT7_01705	APT8_00052	APT9_01614
group_213		Phosphoribosylglycinamide formyltransferase 2	26	26	1	1	1701				1181	1181	1181	PNBCHNMA_00115	FLMIEJPD_01203	EGCNFADG_01150	HFKHGFNI_01131	BPJOANPD_01121	KPECLFOE_01212	BPHGHODF_01126	APT1_01082	AP10_01730	AP11_01478	AP12_00123	AP13_02099	AP14_02019	AP15_01443	AP16_01293	AP17_02178	AP18_00824	APT2_00854	APT3_01461	APT4_01276	CILBEFPL_00361	AP5b_01189	IFOCMGAL_01325	APT7_01498	APT8_02105	APT9_01870
group_215		hypothetical protein	26	26	1	1	1765				230	230	230	PNBCHNMA_00177	FLMIEJPD_01265	EGCNFADG_01212	HFKHGFNI_01192	BPJOANPD_01182	KPECLFOE_01274	BPHGHODF_01187	APT1_01020	AP10_01793	AP11_01542	AP12_00185	AP13_02035	AP14_02081	AP15_01381	AP16_01356	AP17_00015	AP18_00760	APT2_00917	APT3_01399	APT4_01214	CILBEFPL_00299	AP5b_01253	IFOCMGAL_01386	APT7_01436	APT8_02043	APT9_01933
group_216		LysR family transcriptional regulator	26	26	1	1	1792				893	893	893	PNBCHNMA_00200	FLMIEJPD_01287	EGCNFADG_01234	HFKHGFNI_01214	BPJOANPD_01204	KPECLFOE_01296	BPHGHODF_01213	APT1_00997	AP10_01815	AP11_01565	AP12_00207	AP13_02013	AP14_02105	AP15_01359	AP16_01381	AP17_00039	AP18_00737	APT2_00939	APT3_01377	APT4_01192	CILBEFPL_00274	AP5b_01278	IFOCMGAL_01409	APT7_01414	APT8_02018	APT9_01956
namA		NADH:flavin oxidoreductase/NADH oxidase	26	26	1	1	1824				983	1070	1052	PNBCHNMA_00214	FLMIEJPD_01293	EGCNFADG_01240	HFKHGFNI_01219	BPJOANPD_01209	KPECLFOE_01301	BPHGHODF_01218	APT1_00983	AP10_01820	AP11_01579	AP12_00212	AP13_01996	AP14_02110	AP15_01354	AP16_01386	AP17_00059	AP18_00732	APT2_00945	APT3_01372	APT4_01186	CILBEFPL_00269	AP5b_01283	IFOCMGAL_01414	APT7_01409	APT8_02013	APT9_01970
sfsA		sugar fermentation stimulation protein SfsA	26	26	1	1	2142				503	713	699	PNBCHNMA_00808	FLMIEJPD_01886	EGCNFADG_01678	HFKHGFNI_01813	BPJOANPD_01801	KPECLFOE_01891	BPHGHODF_01901	APT1_00385	AP10_00168	AP11_02169	AP12_00802	AP13_01389	AP14_00583	AP15_00764	AP16_01990	AP17_00653	AP18_00145	APT2_01545	APT3_00774	APT4_00572	CILBEFPL_01872	AP5b_01882	IFOCMGAL_01932	APT7_01079	APT8_01409	APT9_00213
hisH		Imidazole glycerol phosphate synthase subunit hisH	26	26	1	1	3915				590	593	591	PNBCHNMA_01134	FLMIEJPD_02201	EGCNFADG_02190	HFKHGFNI_02118	BPJOANPD_02111	KPECLFOE_02229	BPHGHODF_02221	APT1_00076	AP10_00492	AP11_00213	AP12_01124	AP13_01063	AP14_00900	AP15_00455	AP16_02301	AP17_00976	AP18_01967	APT2_01867	APT3_00461	APT4_00204	CILBEFPL_02179	AP5b_02196	IFOCMGAL_02330	APT7_00502	APT8_01084	APT9_00605
ompP2A2		Porin Gram-negative type	26	26	1	1	3945				815	1130	1095	PNBCHNMA_01159	FLMIEJPD_00006	EGCNFADG_00006	HFKHGFNI_00007	BPJOANPD_00006	KPECLFOE_00006	BPHGHODF_00006	APT1_00051	AP10_00519	AP11_00238	AP12_01149	AP13_01037	AP14_00925	AP15_00430	AP16_00006	AP17_01004	AP18_01941	APT2_01893	APT3_00433	APT4_00176	CILBEFPL_00006	AP5b_00006	IFOCMGAL_00006	APT7_00477	APT8_01056	APT9_00630
csy1		type I-F CRISPR-associated protein Csy1	26	26	1	1	2795				323	1349	1309	PNBCHNMA_01374	FLMIEJPD_00222	EGCNFADG_00222	HFKHGFNI_00222	BPJOANPD_00219	KPECLFOE_00224	BPHGHODF_00218	APT1_02098	AP10_00739	AP11_00458	AP12_01370	AP13_00817	AP14_01142	AP15_00212	AP16_00228	AP17_01223	AP18_01720	APT2_02116	APT3_00214	APT4_02253	CILBEFPL_01323	AP5b_00226	IFOCMGAL_00221	APT7_00256	APT8_00836	APT9_00850
group_250		Bicyclomycin resistance-like protein	26	26	1	1	3004				773	1196	1167	PNBCHNMA_01540	FLMIEJPD_00371	EGCNFADG_00371	HFKHGFNI_00378	BPJOANPD_00370	KPECLFOE_00375	BPHGHODF_00364	APT1_01933	AP10_00907	AP11_00622	AP12_01522	AP13_00666	AP14_01283	AP15_00061	AP16_01098	AP17_01371	AP18_01568	APT2_00064	APT3_00061	APT4_02103	CILBEFPL_01176	AP5b_00372	IFOCMGAL_00383	APT7_00106	APT8_00687	APT9_01014
group_253		pyridine nucleotide-disulfide oxidoreductase	26	26	1	1	3160				563	1343	1191	PNBCHNMA_01672	FLMIEJPD_00555	EGCNFADG_00499	HFKHGFNI_00515	BPJOANPD_00502	KPECLFOE_00582	BPHGHODF_00492	APT1_01799	AP10_01112	AP11_00758	AP12_01653	AP13_00532	AP14_01413	AP15_02065	AP16_00952	AP17_01566	AP18_01439	APT2_00196	APT3_02080	APT4_01971	CILBEFPL_01045	AP5b_00504	IFOCMGAL_00513	APT7_02152	APT8_00556	APT9_01150
group_261		putative ATPase	26	26	1	1	1173				1286	1328	1294	PNBCHNMA_02006	FLMIEJPD_00828	EGCNFADG_00773	HFKHGFNI_00800	BPJOANPD_00791	KPECLFOE_00884	BPHGHODF_00797	APT1_01459	AP10_01403	AP11_01096	AP12_01964	AP13_00182	AP14_01700	AP15_01772	AP16_00509	AP17_01856	AP18_01154	APT2_00477	APT3_01795	APT4_01823	CILBEFPL_00694	AP5b_00854	IFOCMGAL_00940	APT7_01825	APT8_00176	APT9_01487
group_265		ATP-dependent helicase	26	26	1	1	1033				1742	2885	2742	PNBCHNMA_01916	FLMIEJPD_00736	EGCNFADG_00681	HFKHGFNI_00705	BPJOANPD_00697	KPECLFOE_00773	BPHGHODF_00703	APT1_01550	AP10_01309	AP11_01005	AP12_01852	AP13_00275	AP14_01605	AP15_01866	AP16_00778	AP17_01763	AP18_01246	APT2_00384	APT3_01890	APT4_01732	CILBEFPL_00788	AP5b_00759	IFOCMGAL_00831	APT7_01953	APT8_00271	APT9_01396
rfaC		Lipopolysaccharide heptosyltransferase 1	26	26	1	1	295				959	974	963	PNBCHNMA_00526	FLMIEJPD_01607	EGCNFADG_01886	HFKHGFNI_01456	BPJOANPD_01446	KPECLFOE_01613	BPHGHODF_01541	APT1_00668	AP10_02137	AP11_01892	AP12_00452	AP13_01761	AP14_00220	AP15_01118	AP16_01693	AP17_00372	AP18_00496	APT2_01261	APT3_01134	APT4_00941	CILBEFPL_01512	AP5b_01520	IFOCMGAL_01727	APT7_00727	APT8_01774	APT9_00019
hemD		Uroporphyrinogen-III synthase	26	26	1	1	1514				764	764	764	PNBCHNMA_00011	FLMIEJPD_01060	EGCNFADG_01006	HFKHGFNI_01034	BPJOANPD_01024	KPECLFOE_01110	BPHGHODF_01029	APT1_01185	AP10_01624	AP11_01374	AP12_00025	AP13_02195	AP14_01920	AP15_01537	AP16_01199	AP17_02081	AP18_00924	APT2_00712	APT3_01558	APT4_01373	CILBEFPL_00460	AP5b_01091	IFOCMGAL_01225	APT7_01599	APT8_02202	APT9_01765
group_282		hypothetical protein	26	26	1	1	1648				392	596	564	PNBCHNMA_00064	FLMIEJPD_01156	EGCNFADG_01102	HFKHGFNI_01084	BPJOANPD_01074	KPECLFOE_01164	BPHGHODF_01079	APT1_01133	AP10_01674	AP11_01427	AP12_00076	AP13_02144	AP14_01972	AP15_01487	AP16_01249	AP17_02131	AP18_00872	APT2_00807	APT3_01508	APT4_01322	CILBEFPL_00408	AP5b_01142	IFOCMGAL_01276	APT7_01546	APT8_02152	APT9_01819
group_285		branched-chain amino acid aminotransferase/4-amino-4-deoxychorismate lyase	26	26	1	1	1743				605	605	605	PNBCHNMA_00158	FLMIEJPD_01246	EGCNFADG_01193	HFKHGFNI_01174	BPJOANPD_01164	KPECLFOE_01256	BPHGHODF_01169	APT1_01039	AP10_01774	AP11_01523	AP12_00167	AP13_02055	AP14_02062	AP15_01399	AP16_01338	AP17_02222	AP18_00780	APT2_00898	APT3_01417	APT4_01232	CILBEFPL_00318	AP5b_01234	IFOCMGAL_01368	APT7_01454	APT8_02061	APT9_01914
group_286		anthranilate synthase component II	26	26	1	1	1746				596	611	608	PNBCHNMA_00161	FLMIEJPD_01249	EGCNFADG_01196	HFKHGFNI_01177	BPJOANPD_01167	KPECLFOE_01259	BPHGHODF_01172	APT1_01036	AP10_01777	AP11_01526	AP12_00170	AP13_02052	AP14_02065	AP15_01396	AP16_01341	AP17_02225	AP18_00777	APT2_00901	APT3_01414	APT4_01229	CILBEFPL_00315	AP5b_01237	IFOCMGAL_01371	APT7_01451	APT8_02058	APT9_01917
group_2874		50S ribosomal protein L35	26	26	1	1	2810				197	197	197	PNBCHNMA_01382	FLMIEJPD_00228	EGCNFADG_00228	HFKHGFNI_00228	BPJOANPD_00225	KPECLFOE_00230	BPHGHODF_00224	APT1_02090	AP10_00748	AP11_00466	AP12_01376	AP13_00811	AP14_01148	AP15_00206	AP16_00234	AP17_01229	AP18_01714	APT2_02122	APT3_00208	APT4_02247	CILBEFPL_01317	AP5b_00232	IFOCMGAL_00227	APT7_00250	APT8_00830	APT9_00858
group_2875		30S ribosomal protein S19	26	26	1	1	2207				275	275	275	PNBCHNMA_00838	FLMIEJPD_01928	EGCNFADG_01635	HFKHGFNI_01843	BPJOANPD_01833	KPECLFOE_01953	BPHGHODF_01942	APT1_00356	AP10_00209	AP11_02198	AP12_00845	AP13_01344	AP14_00624	AP15_00734	AP16_02021	AP17_00694	AP18_00116	APT2_01588	APT3_00744	APT4_00541	CILBEFPL_01903	AP5b_01913	IFOCMGAL_01889	APT7_01124	APT8_01368	APT9_00184
group_2876		Protein slyX	26	26	1	1	2019				221	221	221	PNBCHNMA_00707	FLMIEJPD_01784	EGCNFADG_01543	HFKHGFNI_01710	BPJOANPD_01700	KPECLFOE_01791	BPHGHODF_01798	APT1_00487	AP10_00062	AP11_02069	AP12_00701	AP13_01497	AP14_00473	AP15_00866	AP16_01881	AP17_00553	AP18_00244	APT2_01441	APT3_00877	APT4_00677	CILBEFPL_01768	AP5b_01777	IFOCMGAL_02034	APT7_00979	APT8_01514	APT9_00313
group_2877		Cold shock-like protein cspC	26	26	1	1	4067				209	209	209	PNBCHNMA_01274	FLMIEJPD_00123	EGCNFADG_00123	HFKHGFNI_00122	BPJOANPD_00120	KPECLFOE_00123	BPHGHODF_00119	APT1_02200	AP10_00637	AP11_00357	AP12_01269	AP13_00919	AP14_01041	AP15_00315	AP16_00124	AP17_01122	AP18_01823	APT2_02015	APT3_00316	APT4_00058	CILBEFPL_01423	AP5b_00124	IFOCMGAL_00121	APT7_00360	APT8_00938	APT9_00749
group_2878		50S ribosomal protein L30	26	26	1	1	2221				179	179	179	PNBCHNMA_00852	FLMIEJPD_01942	EGCNFADG_01621	HFKHGFNI_01857	BPJOANPD_01847	KPECLFOE_01967	BPHGHODF_01956	APT1_00342	AP10_00225	AP11_02212	AP12_00859	AP13_01330	AP14_00638	AP15_00720	AP16_02035	AP17_00708	AP18_00102	APT2_01602	APT3_00730	APT4_00527	CILBEFPL_01917	AP5b_01927	IFOCMGAL_01875	APT7_01138	APT8_01354	APT9_00170
group_2879		Iron-regulated outer membrane protein B	26	26	1	1	2874				1970	1970	1970	PNBCHNMA_01441	FLMIEJPD_00283	EGCNFADG_00283	HFKHGFNI_00291	BPJOANPD_00285	KPECLFOE_00286	BPHGHODF_00280	APT1_02030	AP10_00808	AP11_00525	AP12_01432	AP13_00751	AP14_01205	AP15_00147	AP16_00289	AP17_01286	AP18_01658	APT2_02179	APT3_00146	APT4_02188	CILBEFPL_01261	AP5b_00287	IFOCMGAL_00285	APT7_00193	APT8_00772	APT9_00917
rplS		50S ribosomal protein L19	26	26	1	1	2233				350	350	350	PNBCHNMA_00864	FLMIEJPD_01954	EGCNFADG_01609	HFKHGFNI_01869	BPJOANPD_01859	KPECLFOE_01979	BPHGHODF_01968	APT1_00329	AP10_00238	AP11_02225	AP12_00872	AP13_01317	AP14_00651	AP15_00707	AP16_02048	AP17_00721	AP18_00089	APT2_01615	APT3_00717	APT4_00514	CILBEFPL_01929	AP5b_01940	IFOCMGAL_01863	APT7_01151	APT8_01341	APT9_00157
group_2881		DNA-binding protein HU	26	26	1	1	4063				272	272	272	PNBCHNMA_01270	FLMIEJPD_00119	EGCNFADG_00119	HFKHGFNI_00118	BPJOANPD_00116	KPECLFOE_00118	BPHGHODF_00115	APT1_02204	AP10_00631	AP11_00351	AP12_01263	AP13_00923	AP14_01035	AP15_00319	AP16_00118	AP17_01116	AP18_01827	APT2_02009	APT3_00320	APT4_00062	CILBEFPL_01427	AP5b_00118	IFOCMGAL_00117	APT7_00364	APT8_00942	APT9_00743
group_2882		50S ribosomal protein L14	26	26	1	1	2213				371	371	371	PNBCHNMA_00844	FLMIEJPD_01934	EGCNFADG_01629	HFKHGFNI_01849	BPJOANPD_01839	KPECLFOE_01959	BPHGHODF_01948	APT1_00350	AP10_00217	AP11_02204	AP12_00851	AP13_01338	AP14_00630	AP15_00728	AP16_02027	AP17_00700	AP18_00110	APT2_01594	APT3_00738	APT4_00535	CILBEFPL_01909	AP5b_01919	IFOCMGAL_01883	APT7_01130	APT8_01362	APT9_00178
group_2883		50S ribosomal protein L5	26	26	1	1	2215				539	539	539	PNBCHNMA_00846	FLMIEJPD_01936	EGCNFADG_01627	HFKHGFNI_01851	BPJOANPD_01841	KPECLFOE_01961	BPHGHODF_01950	APT1_00348	AP10_00219	AP11_02206	AP12_00853	AP13_01336	AP14_00632	AP15_00726	AP16_02029	AP17_00702	AP18_00108	APT2_01596	APT3_00736	APT4_00533	CILBEFPL_01911	AP5b_01921	IFOCMGAL_01881	APT7_01132	APT8_01360	APT9_00176
tsaE		tRNA (adenosine(37)-N6)-threonylcarbamoyltransferase complex ATPase subunit type 1 TsaE	26	26	1	1	1731				491	491	491	PNBCHNMA_00144	FLMIEJPD_01232	EGCNFADG_01179	HFKHGFNI_01160	BPJOANPD_01150	KPECLFOE_01242	BPHGHODF_01155	APT1_01052	AP10_01760	AP11_01508	AP12_00153	AP13_02069	AP14_02048	AP15_01413	AP16_01323	AP17_02208	AP18_00794	APT2_00884	APT3_01431	APT4_01246	CILBEFPL_00332	AP5b_01219	IFOCMGAL_01354	APT7_01468	APT8_02075	APT9_01900
group_2885		50S ribosomal protein L28	26	26	1	1	3852				236	236	236	PNBCHNMA_01078	FLMIEJPD_02144	EGCNFADG_02133	HFKHGFNI_02063	BPJOANPD_02056	KPECLFOE_02174	BPHGHODF_02165	APT1_00132	AP10_00435	AP11_00157	AP12_01068	AP13_01118	AP14_00845	AP15_00511	AP16_02245	AP17_00919	AP18_02023	APT2_01810	APT3_00516	APT4_00263	CILBEFPL_02121	AP5b_02138	IFOCMGAL_02273	APT7_00557	APT8_01141	APT9_00549
group_2886		type II toxin-antitoxin system Phd/YefM family antitoxin	26	26	1	1	2285				287	287	287	PNBCHNMA_00907	FLMIEJPD_01996	EGCNFADG_01567	HFKHGFNI_01912	BPJOANPD_01902	KPECLFOE_02024	BPHGHODF_02012	APT1_00285	AP10_00282	AP11_00005	AP12_00915	AP13_01273	AP14_00695	AP15_00662	AP16_02092	AP17_00766	AP18_00045	APT2_01658	APT3_00673	APT4_00470	CILBEFPL_01972	AP5b_01986	IFOCMGAL_01820	APT7_01196	APT8_01296	APT9_00113
exbD		Biopolymer transport protein exbD	26	26	1	1	4024				389	389	389	PNBCHNMA_01233	FLMIEJPD_00081	EGCNFADG_00081	HFKHGFNI_00080	BPJOANPD_00078	KPECLFOE_00080	BPHGHODF_00078	APT1_02245	AP10_00592	AP11_00312	AP12_01225	AP13_00963	AP14_00997	AP15_00358	AP16_00079	AP17_01078	AP18_01866	APT2_01970	APT3_00359	APT4_00101	CILBEFPL_01465	AP5b_00080	IFOCMGAL_00079	APT7_00403	APT8_00982	APT9_00704
group_2888		Phosphoheptose isomerase	26	26	1	1	1189				584	584	584	PNBCHNMA_02017	FLMIEJPD_00838	EGCNFADG_00783	HFKHGFNI_00811	BPJOANPD_00802	KPECLFOE_00894	BPHGHODF_00807	APT1_01448	AP10_01413	AP11_01107	AP12_01974	AP13_00172	AP14_01713	AP15_01761	AP16_00499	AP17_01866	AP18_01144	APT2_00487	APT3_01784	APT4_01835	CILBEFPL_00682	AP5b_00866	IFOCMGAL_00951	APT7_01815	APT8_00166	APT9_01498
group_2889		putative HTH-type transcriptional regulator	26	26	1	1	492				293	293	293	PNBCHNMA_00390	FLMIEJPD_01471	EGCNFADG_01420	HFKHGFNI_01397	BPJOANPD_01389	KPECLFOE_01477	BPHGHODF_01480	APT1_00807	AP10_02009	AP11_01755	AP12_00393	AP13_01822	AP14_00152	AP15_01177	AP16_01572	AP17_00235	AP18_00556	APT2_01123	APT3_01194	APT4_01004	CILBEFPL_00086	AP5b_01467	IFOCMGAL_01592	APT7_01235	APT8_01837	APT9_02147
group_289		3-hydroxyacid dehydrogenase	26	26	1	1	1831				866	869	868	PNBCHNMA_00216	FLMIEJPD_01295	EGCNFADG_01242	HFKHGFNI_01221	BPJOANPD_01211	KPECLFOE_01304	BPHGHODF_01220	APT1_00981	AP10_01822	AP11_01582	AP12_00214	AP13_01994	AP14_02112	AP15_01352	AP16_01392	AP17_00061	AP18_00730	APT2_00947	APT3_01370	APT4_01184	CILBEFPL_00263	AP5b_01289	IFOCMGAL_01416	APT7_01406	APT8_02011	APT9_01973
group_2890		hypothetical protein	26	26	1	1	3589				260	260	260	PNBCHNMA_00596	FLMIEJPD_01676	EGCNFADG_01781	HFKHGFNI_01600	BPJOANPD_01590	KPECLFOE_01682	BPHGHODF_01685	APT1_00600	AP10_02205	AP11_01960	AP12_00595	AP13_01610	AP14_00358	AP15_00974	AP16_01771	AP17_00441	AP18_00353	APT2_01330	APT3_00990	APT4_00799	CILBEFPL_01657	AP5b_01667	IFOCMGAL_01795	APT7_00870	APT8_01630	APT9_00087
rpsE		30S ribosomal protein S5	26	26	1	1	2220				500	500	500	PNBCHNMA_00851	FLMIEJPD_01941	EGCNFADG_01622	HFKHGFNI_01856	BPJOANPD_01846	KPECLFOE_01966	BPHGHODF_01955	APT1_00343	AP10_00224	AP11_02211	AP12_00858	AP13_01331	AP14_00637	AP15_00721	AP16_02034	AP17_00707	AP18_00103	APT2_01601	APT3_00731	APT4_00528	CILBEFPL_01916	AP5b_01926	IFOCMGAL_01876	APT7_01137	APT8_01355	APT9_00171
group_2892		rod shape-determining protein	26	26	1	1	3103				1052	1052	1052	PNBCHNMA_01624	FLMIEJPD_00509	EGCNFADG_00453	HFKHGFNI_00467	BPJOANPD_00455	KPECLFOE_00533	BPHGHODF_00448	APT1_01848	AP10_01065	AP11_00707	AP12_01606	AP13_00581	AP14_01366	AP15_02112	AP16_01002	AP17_01520	AP18_01485	APT2_00148	APT3_02128	APT4_02019	CILBEFPL_01093	AP5b_00456	IFOCMGAL_00465	APT7_02201	APT8_00602	APT9_01099
group_2893		Peptide transport system permease protein sapC	26	26	1	1	1185				887	887	887	PNBCHNMA_02013	FLMIEJPD_00834	EGCNFADG_00779	HFKHGFNI_00807	BPJOANPD_00798	KPECLFOE_00890	BPHGHODF_00803	APT1_01452	AP10_01409	AP11_01103	AP12_01970	AP13_00176	AP14_01709	AP15_01765	AP16_00503	AP17_01862	AP18_01148	APT2_00483	APT3_01788	APT4_01831	CILBEFPL_00686	AP5b_00862	IFOCMGAL_00947	APT7_01819	APT8_00170	APT9_01494
bioD_1		Dethiobiotin synthetase 1	26	26	1	1	922				719	719	719	PNBCHNMA_01829	FLMIEJPD_00651	EGCNFADG_00595	HFKHGFNI_00612	BPJOANPD_00604	KPECLFOE_00685	BPHGHODF_00592	APT1_01637	AP10_01222	AP11_00918	AP12_01762	AP13_00361	AP14_01516	AP15_01962	AP16_00689	AP17_01673	AP18_01335	APT2_00297	APT3_01985	APT4_01639	CILBEFPL_00881	AP5b_00664	IFOCMGAL_00738	APT7_02043	APT8_00384	APT9_01310
group_2895		Deoxycytidine triphosphate deaminase	26	26	1	1	1261				584	584	584	PNBCHNMA_02058	FLMIEJPD_00877	EGCNFADG_00822	HFKHGFNI_00850	BPJOANPD_00840	KPECLFOE_00930	BPHGHODF_00843	APT1_01407	AP10_01452	AP11_01148	AP12_02014	AP13_00130	AP14_01752	AP15_01722	AP16_00458	AP17_01903	AP18_01104	APT2_00527	APT3_01745	APT4_01560	CILBEFPL_00643	AP5b_00906	IFOCMGAL_01041	APT7_01778	APT8_00129	APT9_01539
group_2896		50S ribosomal protein L6	26	26	1	1	2218				533	533	533	PNBCHNMA_00849	FLMIEJPD_01939	EGCNFADG_01624	HFKHGFNI_01854	BPJOANPD_01844	KPECLFOE_01964	BPHGHODF_01953	APT1_00345	AP10_00222	AP11_02209	AP12_00856	AP13_01333	AP14_00635	AP15_00723	AP16_02032	AP17_00705	AP18_00105	APT2_01599	APT3_00733	APT4_00530	CILBEFPL_01914	AP5b_01924	IFOCMGAL_01878	APT7_01135	APT8_01357	APT9_00173
group_2897		ATP synthase subunit c	26	26	1	1	2034				254	254	254	PNBCHNMA_00721	FLMIEJPD_01799	EGCNFADG_01766	HFKHGFNI_01725	BPJOANPD_01714	KPECLFOE_01805	BPHGHODF_01812	APT1_00471	AP10_00076	AP11_02083	AP12_00715	AP13_01483	AP14_00488	AP15_00851	AP16_01895	AP17_00568	AP18_00230	APT2_01458	APT3_00861	APT4_00660	CILBEFPL_01782	AP5b_01792	IFOCMGAL_02020	APT7_00994	APT8_01499	APT9_00299
ybaB		YbaB/EbfC family nucleoid-associated protein	26	26	1	1	4022				329	329	329	PNBCHNMA_01231	FLMIEJPD_00079	EGCNFADG_00079	HFKHGFNI_00078	BPJOANPD_00076	KPECLFOE_00078	BPHGHODF_00076	APT1_02247	AP10_00590	AP11_00310	AP12_01223	AP13_00965	AP14_00995	AP15_00360	AP16_00077	AP17_01076	AP18_01868	APT2_01968	APT3_00361	APT4_00103	CILBEFPL_01467	AP5b_00078	IFOCMGAL_00077	APT7_00405	APT8_00984	APT9_00702
group_2899		Integration host factor subunit alpha	26	26	1	1	3502				296	296	296	PNBCHNMA_01825	FLMIEJPD_00647	EGCNFADG_00591	HFKHGFNI_00607	BPJOANPD_00599	KPECLFOE_00681	BPHGHODF_00588	APT1_01641	AP10_01218	AP11_00914	AP12_01757	AP13_00366	AP14_01512	AP15_01966	AP16_00685	AP17_01669	AP18_01340	APT2_00293	APT3_01990	APT4_01634	CILBEFPL_00885	AP5b_00660	IFOCMGAL_00733	APT7_02047	APT8_00388	APT9_01306
group_2900		50S ribosomal protein L18	26	26	1	1	2219				353	353	353	PNBCHNMA_00850	FLMIEJPD_01940	EGCNFADG_01623	HFKHGFNI_01855	BPJOANPD_01845	KPECLFOE_01965	BPHGHODF_01954	APT1_00344	AP10_00223	AP11_02210	AP12_00857	AP13_01332	AP14_00636	AP15_00722	AP16_02033	AP17_00706	AP18_00104	APT2_01600	APT3_00732	APT4_00529	CILBEFPL_01915	AP5b_01925	IFOCMGAL_01877	APT7_01136	APT8_01356	APT9_00172
group_2901		50S ribosomal protein L34	26	26	1	1	3815				134	134	134	PNBCHNMA_01045	FLMIEJPD_02112	EGCNFADG_02101	HFKHGFNI_02030	BPJOANPD_02023	KPECLFOE_02141	BPHGHODF_02132	APT1_00164	AP10_00403	AP11_00125	AP12_01035	AP13_01150	AP14_00813	AP15_00544	AP16_02213	AP17_00886	AP18_02056	APT2_01778	APT3_00549	APT4_00295	CILBEFPL_02088	AP5b_02105	IFOCMGAL_02241	APT7_00590	APT8_01174	APT9_00517
group_2902		HPr family phosphocarrier protein	26	26	1	1	563				257	257	257	PNBCHNMA_00349	FLMIEJPD_01426	EGCNFADG_01375	HFKHGFNI_01351	BPJOANPD_01341	KPECLFOE_01436	BPHGHODF_01367	APT1_00848	AP10_01970	AP11_01715	AP12_00352	AP13_01863	AP14_00111	AP15_01223	AP16_01531	AP17_00194	AP18_00597	APT2_01078	APT3_01240	APT4_01050	CILBEFPL_00127	AP5b_01426	IFOCMGAL_01547	APT7_01276	APT8_01880	APT9_02106
group_2903		6-phosphofructokinase	26	26	1	1	1720				974	974	974	PNBCHNMA_00133	FLMIEJPD_01221	EGCNFADG_01168	HFKHGFNI_01149	BPJOANPD_01139	KPECLFOE_01231	BPHGHODF_01144	APT1_01064	AP10_01748	AP11_01496	AP12_00141	AP13_02081	AP14_02036	AP15_01425	AP16_01311	AP17_02196	AP18_00806	APT2_00872	APT3_01443	APT4_01258	CILBEFPL_00343	AP5b_01207	IFOCMGAL_01343	APT7_01480	APT8_02087	APT9_01888
group_2904		hypothetical protein	26	26	1	1	1763				92	92	92	PNBCHNMA_00176	FLMIEJPD_01264	EGCNFADG_01211	HFKHGFNI_01191	BPJOANPD_01181	KPECLFOE_01273	BPHGHODF_01186	APT1_01021	AP10_01792	AP11_01541	AP12_00184	AP13_02036	AP14_02080	AP15_01382	AP16_01355	AP17_00014	AP18_00761	APT2_00916	APT3_01400	APT4_01215	CILBEFPL_00300	AP5b_01252	IFOCMGAL_01385	APT7_01437	APT8_02044	APT9_01932
group_2905		NapD family protein	26	26	1	1	330				269	269	269	PNBCHNMA_00492	FLMIEJPD_01573	EGCNFADG_01920	HFKHGFNI_01490	BPJOANPD_01480	KPECLFOE_01579	BPHGHODF_01575	APT1_00703	AP10_02109	AP11_01857	AP12_00487	AP13_01727	AP14_00254	AP15_01084	AP16_01665	AP17_00338	AP18_00462	APT2_01227	APT3_01100	APT4_00907	CILBEFPL_01540	AP5b_01549	IFOCMGAL_01693	APT7_00761	APT8_01740	APT9_02248
group_2906		Mercuric transport protein MerT	26	26	1	1	3716				353	353	353	PNBCHNMA_00963	FLMIEJPD_02031	EGCNFADG_02019	HFKHGFNI_01949	BPJOANPD_01941	KPECLFOE_02060	BPHGHODF_02049	APT1_00246	AP10_00321	AP11_00042	AP12_00954	AP13_01234	AP14_00732	AP15_00625	AP16_02131	AP17_00802	AP18_00008	APT2_01696	APT3_00631	APT4_00377	CILBEFPL_02006	AP5b_02021	IFOCMGAL_02159	APT7_00671	APT8_01256	APT9_00434
group_2907		protein of unknown function	26	26	1	1	3855				560	560	560	PNBCHNMA_01081	FLMIEJPD_02146	EGCNFADG_02135	HFKHGFNI_02065	BPJOANPD_02058	KPECLFOE_02176	BPHGHODF_02167	APT1_00129	AP10_00438	AP11_00160	AP12_01070	AP13_01116	AP14_00847	AP15_00508	AP16_02247	AP17_00922	AP18_02020	APT2_01812	APT3_00514	APT4_00260	CILBEFPL_02124	AP5b_02141	IFOCMGAL_02276	APT7_00555	APT8_01139	APT9_00552
group_2908		50S ribosomal protein L36 2	26	26	1	1	2278				125	125	125	PNBCHNMA_00900	FLMIEJPD_01989	EGCNFADG_01574	HFKHGFNI_01905	BPJOANPD_01895	KPECLFOE_02016	BPHGHODF_02005	APT1_00293	AP10_00274	AP11_02261	AP12_00907	AP13_01281	AP14_00687	AP15_00670	AP16_02084	AP17_00758	AP18_00053	APT2_01650	APT3_00681	APT4_00478	CILBEFPL_01965	AP5b_01978	IFOCMGAL_01827	APT7_01188	APT8_01304	APT9_00121
group_2909		Phosphotransferase system, galactitol-specific IIB component	26	26	1	1	2112				272	272	272	PNBCHNMA_00784	FLMIEJPD_01862	EGCNFADG_01702	HFKHGFNI_01788	BPJOANPD_01777	KPECLFOE_01868	BPHGHODF_01874	APT1_00409	AP10_00145	AP11_02145	AP12_00778	AP13_01414	AP14_00551	AP15_00788	AP16_01963	AP17_00630	AP18_00169	APT2_01521	APT3_00798	APT4_00596	CILBEFPL_01847	AP5b_01857	IFOCMGAL_01956	APT7_01056	APT8_01436	APT9_00237
group_2910		hypothetical protein	26	26	1	1	953				185	185	185	PNBCHNMA_01855	FLMIEJPD_00676	EGCNFADG_00620	HFKHGFNI_00637	BPJOANPD_00629	KPECLFOE_00710	BPHGHODF_00617	APT1_01612	AP10_01247	AP11_00943	AP12_01787	AP13_00336	AP14_01541	AP15_01936	AP16_00714	AP17_01698	AP18_01310	APT2_00322	APT3_01960	APT4_01664	CILBEFPL_00850	AP5b_00695	IFOCMGAL_00764	APT7_02018	APT8_00359	APT9_01335
acpP		acyl carrier protein	26	26	1	1	2275				233	233	233	PNBCHNMA_00897	FLMIEJPD_01986	EGCNFADG_01577	HFKHGFNI_01902	BPJOANPD_01892	KPECLFOE_02013	BPHGHODF_02002	APT1_00296	AP10_00271	AP11_02258	AP12_00904	AP13_01284	AP14_00684	AP15_00673	AP16_02081	AP17_00755	AP18_00056	APT2_01647	APT3_00684	APT4_00481	CILBEFPL_01962	AP5b_01975	IFOCMGAL_01830	APT7_01185	APT8_01307	APT9_00124
group_2912		hypothetical protein	26	26	1	1	1774				215	215	215	PNBCHNMA_00184	FLMIEJPD_01272	EGCNFADG_01219	HFKHGFNI_01199	BPJOANPD_01189	KPECLFOE_01281	BPHGHODF_01194	APT1_01013	AP10_01800	AP11_01549	AP12_00192	AP13_02028	AP14_02088	AP15_01374	AP16_01363	AP17_00022	AP18_00753	APT2_00924	APT3_01392	APT4_01207	CILBEFPL_00292	AP5b_01260	IFOCMGAL_01393	APT7_01429	APT8_02036	APT9_01940
group_2913		Uracil-DNA glycosylase	26	26	1	1	3013				677	677	677	PNBCHNMA_01547	FLMIEJPD_00378	EGCNFADG_00378	HFKHGFNI_00385	BPJOANPD_00377	KPECLFOE_00399	BPHGHODF_00371	APT1_01926	AP10_00914	AP11_00629	AP12_01529	AP13_00659	AP14_01290	AP15_00054	AP16_01090	AP17_01378	AP18_01561	APT2_00071	APT3_00054	APT4_02096	CILBEFPL_01169	AP5b_00379	IFOCMGAL_00390	APT7_00099	APT8_00680	APT9_01021
aroK		shikimate kinase (SK)	26	26	1	1	21				521	521	521	PNBCHNMA_01350	FLMIEJPD_00199	EGCNFADG_00199	HFKHGFNI_00198	BPJOANPD_00196	KPECLFOE_00201	BPHGHODF_00195	APT1_02121	AP10_00716	AP11_00435	AP12_01347	AP13_00840	AP14_01119	AP15_00235	AP16_00205	AP17_01200	AP18_01744	APT2_02093	APT3_00237	APT4_02276	CILBEFPL_01347	AP5b_00202	IFOCMGAL_00198	APT7_00279	APT8_00859	APT9_00827
group_2915		tRNA-Ser(gga)	26	26	1	1	2823				89	89	89	PNBCHNMA_01396	FLMIEJPD_00240	EGCNFADG_00240	HFKHGFNI_00244	BPJOANPD_00241	KPECLFOE_00242	BPHGHODF_00236	APT1_02076	AP10_00763	AP11_00480	AP12_01389	AP13_00799	AP14_01162	AP15_00192	AP16_00246	AP17_01243	AP18_01702	APT2_02134	APT3_00192	APT4_02235	CILBEFPL_01305	AP5b_00244	IFOCMGAL_00239	APT7_00238	APT8_00818	APT9_00872
group_2916		phospho-2-dehydro-3-deoxyheptonate aldolase	26	26	1	1	31				1061	1061	1061	PNBCHNMA_01341	FLMIEJPD_00190	EGCNFADG_00190	HFKHGFNI_00189	BPJOANPD_00187	KPECLFOE_00192	BPHGHODF_00186	APT1_02130	AP10_00707	AP11_00426	AP12_01338	AP13_00849	AP14_01110	AP15_00244	AP16_00196	AP17_01191	AP18_01753	APT2_02084	APT3_00246	APT4_02285	CILBEFPL_01356	AP5b_00193	IFOCMGAL_00189	APT7_00288	APT8_00868	APT9_00818
group_2917		Leucine-responsive regulatory protein	26	26	1	1	925				482	482	482	PNBCHNMA_01832	FLMIEJPD_00654	EGCNFADG_00598	HFKHGFNI_00615	BPJOANPD_00607	KPECLFOE_00688	BPHGHODF_00595	APT1_01634	AP10_01225	AP11_00921	AP12_01765	AP13_00358	AP14_01519	AP15_01959	AP16_00692	AP17_01676	AP18_01332	APT2_00300	APT3_01982	APT4_01642	CILBEFPL_00878	AP5b_00667	IFOCMGAL_00741	APT7_02040	APT8_00381	APT9_01313
group_2918		hypothetical protein	26	26	1	1	1056				134	134	134	PNBCHNMA_01937	FLMIEJPD_00757	EGCNFADG_00702	HFKHGFNI_00728	BPJOANPD_00720	KPECLFOE_00794	BPHGHODF_00724	APT1_01528	AP10_01332	AP11_01027	AP12_01874	AP13_00252	AP14_01628	AP15_01844	AP16_00581	AP17_01785	AP18_01224	APT2_00406	APT3_01866	APT4_01754	CILBEFPL_00767	AP5b_00781	IFOCMGAL_00852	APT7_01930	APT8_00249	APT9_01418
group_2919		30S ribosomal protein S8	26	26	1	1	2217				392	392	392	PNBCHNMA_00848	FLMIEJPD_01938	EGCNFADG_01625	HFKHGFNI_01853	BPJOANPD_01843	KPECLFOE_01963	BPHGHODF_01952	APT1_00346	AP10_00221	AP11_02208	AP12_00855	AP13_01334	AP14_00634	AP15_00724	AP16_02031	AP17_00704	AP18_00106	APT2_01598	APT3_00734	APT4_00531	CILBEFPL_01913	AP5b_01923	IFOCMGAL_01879	APT7_01134	APT8_01358	APT9_00174
group_2920		Stationary phase survival protein SurE	26	26	1	1	3803				764	764	764	PNBCHNMA_01035	FLMIEJPD_02102	EGCNFADG_02091	HFKHGFNI_02020	BPJOANPD_02013	KPECLFOE_02131	BPHGHODF_02121	APT1_00174	AP10_00393	AP11_00115	AP12_01025	AP13_01160	AP14_00803	AP15_00554	AP16_02203	AP17_00876	AP18_02066	APT2_01768	APT3_00559	APT4_00305	CILBEFPL_02076	AP5b_02093	IFOCMGAL_02231	APT7_00600	APT8_01185	APT9_00507
group_2921		30S ribosomal protein S16	26	26	1	1	2230				248	248	248	PNBCHNMA_00861	FLMIEJPD_01951	EGCNFADG_01612	HFKHGFNI_01866	BPJOANPD_01856	KPECLFOE_01976	BPHGHODF_01965	APT1_00332	AP10_00235	AP11_02222	AP12_00869	AP13_01320	AP14_00648	AP15_00710	AP16_02045	AP17_00718	AP18_00092	APT2_01612	APT3_00720	APT4_00517	CILBEFPL_01926	AP5b_01937	IFOCMGAL_01866	APT7_01148	APT8_01344	APT9_00160
group_2922		hypothetical protein	26	26	1	1	483				137	137	137	PNBCHNMA_00399	FLMIEJPD_01480	EGCNFADG_01429	HFKHGFNI_01406	BPJOANPD_01398	KPECLFOE_01486	BPHGHODF_01489	APT1_00798	AP10_02018	AP11_01764	AP12_00402	AP13_01813	AP14_00161	AP15_01168	AP16_01581	AP17_00244	AP18_00547	APT2_01132	APT3_01185	APT4_00995	CILBEFPL_00077	AP5b_01476	IFOCMGAL_01601	APT7_01226	APT8_01828	APT9_02156
group_2923		50S ribosomal protein L29	26	26	1	1	2211				191	191	191	PNBCHNMA_00842	FLMIEJPD_01932	EGCNFADG_01631	HFKHGFNI_01847	BPJOANPD_01837	KPECLFOE_01957	BPHGHODF_01946	APT1_00352	AP10_00213	AP11_02202	AP12_00849	AP13_01340	AP14_00628	AP15_00730	AP16_02025	AP17_00698	AP18_00112	APT2_01592	APT3_00740	APT4_00537	CILBEFPL_01907	AP5b_01917	IFOCMGAL_01885	APT7_01128	APT8_01364	APT9_00180
group_2924		hypothetical protein	26	26	1	1	3846				218	218	218	PNBCHNMA_01072	FLMIEJPD_02139	EGCNFADG_02128	HFKHGFNI_02058	BPJOANPD_02051	KPECLFOE_02169	BPHGHODF_02160	APT1_00137	AP10_00430	AP11_00152	AP12_01063	AP13_01123	AP14_00840	AP15_00516	AP16_02240	AP17_00914	AP18_02028	APT2_01805	APT3_00521	APT4_00268	CILBEFPL_02116	AP5b_02133	IFOCMGAL_02268	APT7_00562	APT8_01146	APT9_00544
fabZ		(3R)-hydroxymyristoyl-[acyl-carrier-protein] dehydratase	26	26	1	1	3069				464	464	464	PNBCHNMA_01595	FLMIEJPD_00425	EGCNFADG_00424	HFKHGFNI_00436	BPJOANPD_00425	KPECLFOE_00447	BPHGHODF_00418	APT1_01877	AP10_00961	AP11_00678	AP12_01576	AP13_00610	AP14_01337	AP15_00006	AP16_01043	AP17_01427	AP18_01514	APT2_00119	APT3_00005	APT4_02049	CILBEFPL_01123	AP5b_00426	IFOCMGAL_00436	APT7_00052	APT8_00632	APT9_01070
mreD		Rod shape-determining protein mreD	26	26	1	1	3105				488	488	488	PNBCHNMA_01626	FLMIEJPD_00511	EGCNFADG_00455	HFKHGFNI_00469	BPJOANPD_00457	KPECLFOE_00535	BPHGHODF_00450	APT1_01846	AP10_01067	AP11_00709	AP12_01608	AP13_00579	AP14_01368	AP15_02110	AP16_01000	AP17_01522	AP18_01483	APT2_00150	APT3_02126	APT4_02017	CILBEFPL_01091	AP5b_00458	IFOCMGAL_00467	APT7_02199	APT8_00600	APT9_01101
group_2927		YceK/YidQ family lipoprotein	26	26	1	1	3098				230	230	230	PNBCHNMA_01620	FLMIEJPD_00505	EGCNFADG_00449	HFKHGFNI_00462	BPJOANPD_00450	KPECLFOE_00528	BPHGHODF_00443	APT1_01852	AP10_01060	AP11_00703	AP12_01601	AP13_00585	AP14_01362	AP15_02117	AP16_01006	AP17_01516	AP18_01489	APT2_00144	APT3_02133	APT4_02024	CILBEFPL_01098	AP5b_00451	IFOCMGAL_00461	APT7_02206	APT8_00607	APT9_01095
rpmA		50S ribosomal protein L27	26	26	1	1	3882				257	257	257	PNBCHNMA_01109	FLMIEJPD_02174	EGCNFADG_02163	HFKHGFNI_02093	BPJOANPD_02086	KPECLFOE_02204	BPHGHODF_02195	APT1_00101	AP10_00466	AP11_00188	AP12_01098	AP13_01089	AP14_00875	AP15_00480	AP16_02275	AP17_00950	AP18_01992	APT2_01840	APT3_00486	APT4_00232	CILBEFPL_02153	AP5b_02170	IFOCMGAL_02304	APT7_00527	APT8_01111	APT9_00580
group_2929		Fe(2+)-trafficking protein	26	26	1	1	2145				275	275	275	PNBCHNMA_00811	FLMIEJPD_01889	EGCNFADG_01675	HFKHGFNI_01816	BPJOANPD_01804	KPECLFOE_01894	BPHGHODF_01904	APT1_00382	AP10_00171	AP11_02172	AP12_00805	AP13_01386	AP14_00586	AP15_00761	AP16_01993	AP17_00656	AP18_00142	APT2_01548	APT3_00771	APT4_00569	CILBEFPL_01875	AP5b_01885	IFOCMGAL_01929	APT7_01082	APT8_01406	APT9_00210
group_2930		30S ribosomal protein S15	26	26	1	1	1518				269	269	269	PNBCHNMA_00007	FLMIEJPD_01056	EGCNFADG_01002	HFKHGFNI_01030	BPJOANPD_01020	KPECLFOE_01106	BPHGHODF_01025	APT1_01189	AP10_01620	AP11_01370	AP12_00021	AP13_02199	AP14_01916	AP15_01541	AP16_01195	AP17_02077	AP18_00928	APT2_00708	APT3_01562	APT4_01377	CILBEFPL_00464	AP5b_01087	IFOCMGAL_01221	APT7_01603	APT8_02206	APT9_01761
rpsQ		30S ribosomal protein S17	26	26	1	1	2212				254	254	254	PNBCHNMA_00843	FLMIEJPD_01933	EGCNFADG_01630	HFKHGFNI_01848	BPJOANPD_01838	KPECLFOE_01958	BPHGHODF_01947	APT1_00351	AP10_00214	AP11_02203	AP12_00850	AP13_01339	AP14_00629	AP15_00729	AP16_02026	AP17_00699	AP18_00111	APT2_01593	APT3_00739	APT4_00536	CILBEFPL_01908	AP5b_01918	IFOCMGAL_01884	APT7_01129	APT8_01363	APT9_00179
group_2934		hypothetical protein	26	26	1	1	1693				269	269	269	PNBCHNMA_00109	FLMIEJPD_01194	EGCNFADG_01140	HFKHGFNI_01122	BPJOANPD_01112	KPECLFOE_01202	BPHGHODF_01117	APT1_01088	AP10_01720	AP11_01472	AP12_00114	AP13_02105	AP14_02010	AP15_01449	AP16_01287	AP17_02169	AP18_00834	APT2_00845	APT3_01470	APT4_01285	CILBEFPL_00367	AP5b_01183	IFOCMGAL_01315	APT7_01508	APT8_02114	APT9_01864
group_2935		membrane protein	26	26	1	1	445				92	92	92	PNBCHNMA_00430	FLMIEJPD_01512	EGCNFADG_01981	HFKHGFNI_01438	BPJOANPD_01429	KPECLFOE_01518	BPHGHODF_01521	APT1_00764	AP10_02049	AP11_01796	AP12_00433	AP13_01782	AP14_00192	AP15_01137	AP16_01614	AP17_00276	AP18_00515	APT2_01166	APT3_01152	APT4_00961	CILBEFPL_01500	AP5b_01508	IFOCMGAL_01632	APT7_00708	APT8_01794	APT9_02187
rplL		50S ribosomal protein L7/L12	26	26	1	1	2119				368	368	368	PNBCHNMA_00790	FLMIEJPD_01868	EGCNFADG_01696	HFKHGFNI_01795	BPJOANPD_01783	KPECLFOE_01874	BPHGHODF_01880	APT1_00403	AP10_00151	AP11_02151	AP12_00784	AP13_01408	AP14_00545	AP15_00782	AP16_01969	AP17_00636	AP18_00163	APT2_01527	APT3_00792	APT4_00590	CILBEFPL_01853	AP5b_01863	IFOCMGAL_01950	APT7_01062	APT8_01430	APT9_00231
group_2937		transcriptional regulator	26	26	1	1	2120				272	272	272	PNBCHNMA_00791	FLMIEJPD_01869	EGCNFADG_01695	HFKHGFNI_01796	BPJOANPD_01784	KPECLFOE_01875	BPHGHODF_01881	APT1_00402	AP10_00152	AP11_02152	AP12_00785	AP13_01407	AP14_00544	AP15_00781	AP16_01970	AP17_00637	AP18_00162	APT2_01528	APT3_00791	APT4_00589	CILBEFPL_01854	AP5b_01864	IFOCMGAL_01949	APT7_01063	APT8_01429	APT9_00230
group_2938		50S ribosomal protein L16	26	26	1	1	2210				410	410	410	PNBCHNMA_00841	FLMIEJPD_01931	EGCNFADG_01632	HFKHGFNI_01846	BPJOANPD_01836	KPECLFOE_01956	BPHGHODF_01945	APT1_00353	AP10_00212	AP11_02201	AP12_00848	AP13_01341	AP14_00627	AP15_00731	AP16_02024	AP17_00697	AP18_00113	APT2_01591	APT3_00741	APT4_00538	CILBEFPL_01906	AP5b_01916	IFOCMGAL_01886	APT7_01127	APT8_01365	APT9_00181
group_2939		30S ribosomal protein S10	26	26	1	1	2202				311	311	311	PNBCHNMA_00833	FLMIEJPD_01923	EGCNFADG_01640	HFKHGFNI_01838	BPJOANPD_01828	KPECLFOE_01948	BPHGHODF_01937	APT1_00361	AP10_00204	AP11_02193	AP12_00840	AP13_01349	AP14_00619	AP15_00739	AP16_02016	AP17_00689	AP18_00121	APT2_01583	APT3_00749	APT4_00546	CILBEFPL_01898	AP5b_01908	IFOCMGAL_01894	APT7_01119	APT8_01373	APT9_00189
group_294		hypothetical protein	26	26	1	1	354				251	647	499	PNBCHNMA_00487	FLMIEJPD_01568	EGCNFADG_01925	HFKHGFNI_01495	BPJOANPD_01485	KPECLFOE_01573	BPHGHODF_01580	APT1_00708	AP10_02104	AP11_01852	AP12_00493	AP13_01722	AP14_00259	AP15_01079	AP16_01660	AP17_00333	AP18_00457	APT2_01222	APT3_01095	APT4_00902	CILBEFPL_01545	AP5b_01554	IFOCMGAL_01688	APT7_00766	APT8_01735	APT9_02243
group_2940		30S ribosomal protein S11	26	26	1	1	2226				389	389	389	PNBCHNMA_00857	FLMIEJPD_01947	EGCNFADG_01616	HFKHGFNI_01862	BPJOANPD_01852	KPECLFOE_01972	BPHGHODF_01961	APT1_00336	AP10_00231	AP11_02218	AP12_00865	AP13_01324	AP14_00644	AP15_00714	AP16_02041	AP17_00714	AP18_00096	APT2_01608	APT3_00724	APT4_00521	CILBEFPL_01922	AP5b_01933	IFOCMGAL_01870	APT7_01144	APT8_01348	APT9_00164
group_2941		Nitrate reductase cytochrome c-type subunit (NapB)	26	26	1	1	326				422	422	422	PNBCHNMA_00496	FLMIEJPD_01577	EGCNFADG_01916	HFKHGFNI_01486	BPJOANPD_01476	KPECLFOE_01583	BPHGHODF_01571	APT1_00699	AP10_02113	AP11_01861	AP12_00483	AP13_01731	AP14_00250	AP15_01088	AP16_01669	AP17_00342	AP18_00466	APT2_01231	APT3_01104	APT4_00911	CILBEFPL_01536	AP5b_01545	IFOCMGAL_01697	APT7_00757	APT8_01744	APT9_02252
group_2942		30S ribosomal protein S4	26	26	1	1	2227				626	626	626	PNBCHNMA_00858	FLMIEJPD_01948	EGCNFADG_01615	HFKHGFNI_01863	BPJOANPD_01853	KPECLFOE_01973	BPHGHODF_01962	APT1_00335	AP10_00232	AP11_02219	AP12_00866	AP13_01323	AP14_00645	AP15_00713	AP16_02042	AP17_00715	AP18_00095	APT2_01609	APT3_00723	APT4_00520	CILBEFPL_01923	AP5b_01934	IFOCMGAL_01869	APT7_01145	APT8_01347	APT9_00163
group_2943		30S ribosomal protein S21	26	26	1	1	410				215	215	215	PNBCHNMA_00456	FLMIEJPD_01536	EGCNFADG_01941	HFKHGFNI_01527	BPJOANPD_01517	KPECLFOE_01557	BPHGHODF_01596	APT1_00738	AP10_02068	AP11_01836	AP12_00521	AP13_01691	AP14_00268	AP15_01063	AP16_01631	AP17_00301	AP18_00427	APT2_01190	APT3_01063	APT4_00872	CILBEFPL_01584	AP5b_01594	IFOCMGAL_01672	APT7_00782	APT8_01719	APT9_02227
group_2944		50S ribosomal protein L2	26	26	1	1	2206				821	821	821	PNBCHNMA_00837	FLMIEJPD_01927	EGCNFADG_01636	HFKHGFNI_01842	BPJOANPD_01832	KPECLFOE_01952	BPHGHODF_01941	APT1_00357	AP10_00208	AP11_02197	AP12_00844	AP13_01345	AP14_00623	AP15_00735	AP16_02020	AP17_00693	AP18_00117	APT2_01587	APT3_00745	APT4_00542	CILBEFPL_01902	AP5b_01912	IFOCMGAL_01890	APT7_01123	APT8_01369	APT9_00185
group_2945		DNA-binding protein fis	26	26	1	1	25				296	296	296	PNBCHNMA_01346	FLMIEJPD_00195	EGCNFADG_00195	HFKHGFNI_00194	BPJOANPD_00192	KPECLFOE_00197	BPHGHODF_00191	APT1_02125	AP10_00712	AP11_00431	AP12_01343	AP13_00844	AP14_01115	AP15_00239	AP16_00201	AP17_01196	AP18_01748	APT2_02089	APT3_00241	APT4_02280	CILBEFPL_01351	AP5b_00198	IFOCMGAL_00194	APT7_00283	APT8_00863	APT9_00823
group_2946		Integration host factor subunit beta	26	26	1	1	1072				281	281	281	PNBCHNMA_01953	FLMIEJPD_00773	EGCNFADG_00718	HFKHGFNI_00745	BPJOANPD_00736	KPECLFOE_00810	BPHGHODF_00740	APT1_01512	AP10_01348	AP11_01043	AP12_01890	AP13_00236	AP14_01645	AP15_01828	AP16_00565	AP17_01801	AP18_01208	APT2_00422	APT3_01850	APT4_01770	CILBEFPL_00751	AP5b_00797	IFOCMGAL_00868	APT7_01914	APT8_00233	APT9_01434
group_2947		Exodeoxyribonuclease III	26	26	1	1	1563				803	803	803	PNBCHNMA_02246	FLMIEJPD_01031	EGCNFADG_00977	HFKHGFNI_01003	BPJOANPD_00993	KPECLFOE_01076	BPHGHODF_00997	APT1_01217	AP10_01591	AP11_01338	AP12_02154	AP13_02229	AP14_01889	AP15_01567	AP16_01169	AP17_02047	AP18_00958	APT2_00682	APT3_01590	APT4_01403	CILBEFPL_00493	AP5b_01057	IFOCMGAL_01194	APT7_01632	APT8_02235	APT9_01729
group_2948		Outer membrane lipoprotein pcp	26	26	1	1	3977				464	464	464	PNBCHNMA_01190	FLMIEJPD_00038	EGCNFADG_00038	HFKHGFNI_00038	BPJOANPD_00037	KPECLFOE_00037	BPHGHODF_00037	APT1_00020	AP10_00550	AP11_00269	AP12_01181	AP13_01005	AP14_00956	AP15_00399	AP16_00037	AP17_01036	AP18_01909	APT2_01925	APT3_00402	APT4_00145	CILBEFPL_00037	AP5b_00037	IFOCMGAL_00037	APT7_00446	APT8_01025	APT9_00661
grcA		Autonomous glycyl radical cofactor	26	26	1	1	3012				386	386	386	PNBCHNMA_01546	FLMIEJPD_00377	EGCNFADG_00377	HFKHGFNI_00384	BPJOANPD_00376	KPECLFOE_00398	BPHGHODF_00370	APT1_01927	AP10_00913	AP11_00628	AP12_01528	AP13_00660	AP14_01289	AP15_00055	AP16_01091	AP17_01377	AP18_01562	APT2_00070	APT3_00055	APT4_02097	CILBEFPL_01170	AP5b_00378	IFOCMGAL_00389	APT7_00100	APT8_00681	APT9_01020
group_2950		membrane protein	26	26	1	1	683				293	293	293	PNBCHNMA_00262	FLMIEJPD_01340	EGCNFADG_01287	HFKHGFNI_01266	BPJOANPD_01256	KPECLFOE_01349	BPHGHODF_01266	APT1_00935	AP10_01870	AP11_01628	AP12_00259	AP13_01949	AP14_00021	AP15_01307	AP16_01441	AP17_00107	AP18_00686	APT2_00992	APT3_01325	APT4_01138	CILBEFPL_00213	AP5b_01340	IFOCMGAL_01461	APT7_01361	APT8_01967	APT9_02019
yedF		putative redox protein, regulator of disulfide bond formation	26	26	1	1	3858				269	269	269	PNBCHNMA_01084	FLMIEJPD_02149	EGCNFADG_02138	HFKHGFNI_02068	BPJOANPD_02061	KPECLFOE_02179	BPHGHODF_02170	APT1_00126	AP10_00441	AP11_00163	AP12_01073	AP13_01113	AP14_00850	AP15_00505	AP16_02250	AP17_00925	AP18_02017	APT2_01815	APT3_00511	APT4_00257	CILBEFPL_02127	AP5b_02144	IFOCMGAL_02279	APT7_00552	APT8_01136	APT9_00555
yciA		acyl CoA thioester hydrolase	26	26	1	1	1570				491	491	491	PNBCHNMA_02240	FLMIEJPD_01025	EGCNFADG_00971	HFKHGFNI_00997	BPJOANPD_00987	KPECLFOE_01070	BPHGHODF_00991	APT1_01223	AP10_01585	AP11_01332	AP12_02148	AP13_02235	AP14_01883	AP15_01573	AP16_01163	AP17_02041	AP18_00964	APT2_00676	APT3_01596	APT4_01409	CILBEFPL_00499	AP5b_01051	IFOCMGAL_01188	APT7_01638	APT8_02241	APT9_01723
ftsB		Cell division protein ftsB	26	26	1	1	1191				278	278	278	PNBCHNMA_02019	FLMIEJPD_00840	EGCNFADG_00785	HFKHGFNI_00813	BPJOANPD_00804	KPECLFOE_00896	BPHGHODF_00809	APT1_01446	AP10_01415	AP11_01109	AP12_01976	AP13_00168	AP14_01715	AP15_01759	AP16_00496	AP17_01868	AP18_01142	APT2_00489	APT3_01782	APT4_01837	CILBEFPL_00679	AP5b_00869	IFOCMGAL_00953	APT7_01813	APT8_00164	APT9_01500
dksA		DnaK suppressor protein	26	26	1	1	4125				449	449	449	PNBCHNMA_01331	FLMIEJPD_00180	EGCNFADG_00180	HFKHGFNI_00179	BPJOANPD_00177	KPECLFOE_00182	BPHGHODF_00176	APT1_02140	AP10_00697	AP11_00416	AP12_01328	AP13_00859	AP14_01100	AP15_00254	AP16_00186	AP17_01181	AP18_01763	APT2_02074	APT3_00256	APT4_02295	CILBEFPL_01366	AP5b_00183	IFOCMGAL_00179	APT7_00298	APT8_00878	APT9_00808
group_2955		tRNA-Ser(gct)	26	26	1	1	477				94	94	94	PNBCHNMA_00403	FLMIEJPD_01484	EGCNFADG_01433	HFKHGFNI_01410	BPJOANPD_01402	KPECLFOE_01490	BPHGHODF_01493	APT1_00794	AP10_02022	AP11_01768	AP12_00406	AP13_01809	AP14_00165	AP15_01164	AP16_01585	AP17_00248	AP18_00543	APT2_01136	APT3_01181	APT4_00991	CILBEFPL_00073	AP5b_01480	IFOCMGAL_01605	APT7_01222	APT8_01824	APT9_02160
group_2956		50S ribosomal protein L4	26	26	1	1	2204				602	602	602	PNBCHNMA_00835	FLMIEJPD_01925	EGCNFADG_01638	HFKHGFNI_01840	BPJOANPD_01830	KPECLFOE_01950	BPHGHODF_01939	APT1_00359	AP10_00206	AP11_02195	AP12_00842	AP13_01347	AP14_00621	AP15_00737	AP16_02018	AP17_00691	AP18_00119	APT2_01585	APT3_00747	APT4_00544	CILBEFPL_01900	AP5b_01910	IFOCMGAL_01892	APT7_01121	APT8_01371	APT9_00187
exbB		Biopolymer transport protein exbB	26	26	1	1	4025				452	452	452	PNBCHNMA_01234	FLMIEJPD_00082	EGCNFADG_00082	HFKHGFNI_00081	BPJOANPD_00079	KPECLFOE_00081	BPHGHODF_00079	APT1_02244	AP10_00593	AP11_00313	AP12_01226	AP13_00962	AP14_00998	AP15_00357	AP16_00080	AP17_01079	AP18_01865	APT2_01971	APT3_00358	APT4_00100	CILBEFPL_01464	AP5b_00081	IFOCMGAL_00080	APT7_00402	APT8_00981	APT9_00705
group_2960		tRNA-Asp(gtc)	26	26	1	1	622				76	76	76	PNBCHNMA_00305	FLMIEJPD_01381	EGCNFADG_01329	HFKHGFNI_01308	BPJOANPD_01298	KPECLFOE_01393	BPHGHODF_01324	APT1_00892	AP10_01926	AP11_01671	AP12_00301	AP13_01906	AP14_00068	AP15_01266	AP16_01487	AP17_00151	AP18_00642	APT2_01033	APT3_01283	APT4_01094	CILBEFPL_00171	AP5b_01382	IFOCMGAL_01504	APT7_01319	APT8_01923	APT9_02062
rraB		ribonuclease E inhibitor RraB	26	26	1	1	4041				440	440	440	PNBCHNMA_01249	FLMIEJPD_00097	EGCNFADG_00097	HFKHGFNI_00096	BPJOANPD_00094	KPECLFOE_00096	BPHGHODF_00094	APT1_02229	AP10_00608	AP11_00328	AP12_01241	AP13_00947	AP14_01013	AP15_00342	AP16_00095	AP17_01094	AP18_01850	APT2_01986	APT3_00343	APT4_00085	CILBEFPL_01449	AP5b_00096	IFOCMGAL_00095	APT7_00387	APT8_00966	APT9_00720
tatA		Sec-independent protein translocase protein tatA/E	26	26	1	1	3867				230	230	230	PNBCHNMA_01094	FLMIEJPD_02159	EGCNFADG_02148	HFKHGFNI_02078	BPJOANPD_02071	KPECLFOE_02189	BPHGHODF_02180	APT1_00116	AP10_00451	AP11_00173	AP12_01083	AP13_01104	AP14_00860	AP15_00495	AP16_02260	AP17_00935	AP18_02007	APT2_01825	APT3_00501	APT4_00247	CILBEFPL_02138	AP5b_02155	IFOCMGAL_02289	APT7_00542	APT8_01126	APT9_00565
group_2963		Acetolactate synthase small subunit	26	26	1	1	1061				491	491	491	PNBCHNMA_01942	FLMIEJPD_00762	EGCNFADG_00707	HFKHGFNI_00734	BPJOANPD_00725	KPECLFOE_00799	BPHGHODF_00729	APT1_01523	AP10_01337	AP11_01032	AP12_01879	AP13_00247	AP14_01633	AP15_01839	AP16_00576	AP17_01790	AP18_01219	APT2_00411	APT3_01861	APT4_01759	CILBEFPL_00762	AP5b_00786	IFOCMGAL_00857	APT7_01925	APT8_00244	APT9_01423
group_2964		Uracil phosphoribosyltransferase	26	26	1	1	3054				626	626	626	PNBCHNMA_01583	FLMIEJPD_00415	EGCNFADG_00414	HFKHGFNI_00423	BPJOANPD_00414	KPECLFOE_00437	BPHGHODF_00407	APT1_01889	AP10_00951	AP11_00666	AP12_01566	AP13_00622	AP14_01327	AP15_00017	AP16_01053	AP17_01415	AP18_01524	APT2_00109	APT3_00016	APT4_02059	CILBEFPL_01133	AP5b_00416	IFOCMGAL_00426	APT7_00062	APT8_00643	APT9_01058
yajC		Protein translocase subunit yajC	26	26	1	1	1653				296	296	296	PNBCHNMA_00069	FLMIEJPD_01161	EGCNFADG_01107	HFKHGFNI_01089	BPJOANPD_01079	KPECLFOE_01169	BPHGHODF_01084	APT1_01128	AP10_01679	AP11_01432	AP12_00081	AP13_02139	AP14_01977	AP15_01482	AP16_01254	AP17_02136	AP18_00867	APT2_00812	APT3_01503	APT4_01317	CILBEFPL_00403	AP5b_01147	IFOCMGAL_01281	APT7_01541	APT8_02147	APT9_01824
rpsR		30S ribosomal protein S18	26	26	1	1	1776				227	227	227	PNBCHNMA_00186	FLMIEJPD_01274	EGCNFADG_01221	HFKHGFNI_01201	BPJOANPD_01191	KPECLFOE_01283	BPHGHODF_01196	APT1_01011	AP10_01802	AP11_01551	AP12_00194	AP13_02026	AP14_02091	AP15_01372	AP16_01365	AP17_00024	AP18_00751	APT2_00926	APT3_01390	APT4_01205	CILBEFPL_00290	AP5b_01262	IFOCMGAL_01395	APT7_01427	APT8_02034	APT9_01942
group_2967		Translation initiation factor IF-1	26	26	1	1	1864				218	218	218	PNBCHNMA_00243	FLMIEJPD_01321	EGCNFADG_01268	HFKHGFNI_01247	BPJOANPD_01237	KPECLFOE_01330	BPHGHODF_01247	APT1_00954	AP10_01851	AP11_01609	AP12_00240	AP13_01968	AP14_00002	AP15_01326	AP16_01421	AP17_00088	AP18_00705	APT2_00973	APT3_01344	APT4_01158	CILBEFPL_00233	AP5b_01320	IFOCMGAL_01442	APT7_01380	APT8_01985	APT9_02000
group_2968		Molybdopterin-converting factor subunit 1	26	26	1	1	1022				245	245	245	PNBCHNMA_01905	FLMIEJPD_00725	EGCNFADG_00670	HFKHGFNI_00694	BPJOANPD_00686	KPECLFOE_00762	BPHGHODF_00692	APT1_01561	AP10_01298	AP11_00994	AP12_01841	AP13_00286	AP14_01594	AP15_01877	AP16_00767	AP17_01752	AP18_01257	APT2_00373	APT3_01901	APT4_01721	CILBEFPL_00799	AP5b_00748	IFOCMGAL_00820	APT7_01964	APT8_00282	APT9_01385
nadR		Transcriptional regulator nadR	26	26	1	1	3986				1280	1280	1280	PNBCHNMA_01199	FLMIEJPD_00047	EGCNFADG_00047	HFKHGFNI_00047	BPJOANPD_00046	KPECLFOE_00046	BPHGHODF_00046	APT1_00011	AP10_00559	AP11_00278	AP12_01190	AP13_00996	AP14_00965	AP15_00390	AP16_00046	AP17_01045	AP18_01900	APT2_01934	APT3_00393	APT4_00136	CILBEFPL_00046	AP5b_00046	IFOCMGAL_00046	APT7_00437	APT8_01016	APT9_00670
yhbY		RNA-binding protein	26	26	1	1	3080				317	317	317	PNBCHNMA_01605	FLMIEJPD_00435	EGCNFADG_00434	HFKHGFNI_00446	BPJOANPD_00435	KPECLFOE_00457	BPHGHODF_00428	APT1_01867	AP10_00971	AP11_00688	AP12_01586	AP13_00600	AP14_01347	AP15_02132	AP16_01033	AP17_01437	AP18_01504	APT2_00129	APT3_02148	APT4_02039	CILBEFPL_01113	AP5b_00436	IFOCMGAL_00446	APT7_00042	APT8_00622	APT9_01080
group_2971		Two-component response regulator involved in C4-dicarboxylate transport	26	26	1	1	2021				659	659	659	PNBCHNMA_00709	FLMIEJPD_01786	EGCNFADG_01545	HFKHGFNI_01712	BPJOANPD_01702	KPECLFOE_01793	BPHGHODF_01800	APT1_00485	AP10_00064	AP11_02071	AP12_00703	AP13_01495	AP14_00475	AP15_00864	AP16_01883	AP17_00555	AP18_00242	APT2_01443	APT3_00875	APT4_00675	CILBEFPL_01770	AP5b_01779	IFOCMGAL_02032	APT7_00981	APT8_01512	APT9_00311
group_2972		Cyclase/dehydrase	26	26	1	1	2856				434	434	434	PNBCHNMA_01424	FLMIEJPD_00266	EGCNFADG_00266	HFKHGFNI_00273	BPJOANPD_00268	KPECLFOE_00269	BPHGHODF_00263	APT1_02047	AP10_00791	AP11_00508	AP12_01414	AP13_00768	AP14_01188	AP15_00164	AP16_00272	AP17_01269	AP18_01675	APT2_02162	APT3_00163	APT4_02205	CILBEFPL_01278	AP5b_00270	IFOCMGAL_00267	APT7_00210	APT8_00789	APT9_00900
asnC		transcriptional regulator AsnC	26	26	1	1	2349				461	461	461	PNBCHNMA_00938	FLMIEJPD_02008	EGCNFADG_01555	HFKHGFNI_01923	BPJOANPD_01914	KPECLFOE_02036	BPHGHODF_02024	APT1_00272	AP10_00295	AP11_00018	AP12_00928	AP13_01260	AP14_00708	AP15_00649	AP16_02106	AP17_00779	AP18_00032	APT2_01671	APT3_00660	APT4_00405	CILBEFPL_01985	AP5b_02001	IFOCMGAL_01808	APT7_01209	APT8_01283	APT9_00100
group_2974		tRNA-His(gtg)	26	26	1	1	3687				75	75	75	PNBCHNMA_00607	FLMIEJPD_01686	EGCNFADG_01445	HFKHGFNI_01610	BPJOANPD_01601	KPECLFOE_01693	BPHGHODF_01696	APT1_00587	AP10_02217	AP11_01970	AP12_00605	AP13_01599	AP14_00368	AP15_00965	AP16_01780	AP17_00451	AP18_00343	APT2_01342	APT3_00977	APT4_00787	CILBEFPL_01666	AP5b_01676	IFOCMGAL_02137	APT7_00881	APT8_01617	APT9_00413
tufB1_2		elongation factor Tu	26	26	1	1	3555				1184	1184	1184	PNBCHNMA_00562	FLMIEJPD_01644	EGCNFADG_01813	HFKHGFNI_01568	BPJOANPD_01558	KPECLFOE_01650	BPHGHODF_01653	APT1_00632	AP10_02173	AP11_01928	AP12_00563	AP13_01642	AP14_00326	AP15_01006	AP16_01739	AP17_00409	AP18_00385	APT2_01298	APT3_01022	APT4_00831	CILBEFPL_01625	AP5b_01635	IFOCMGAL_01763	APT7_00838	APT8_01662	APT9_00055
group_2976		tRNA-Tyr(gta)	26	26	1	1	3557				84	84	84	PNBCHNMA_00565	FLMIEJPD_01647	EGCNFADG_01810	HFKHGFNI_01571	BPJOANPD_01561	KPECLFOE_01653	BPHGHODF_01656	APT1_00629	AP10_02176	AP11_01931	AP12_00566	AP13_01639	AP14_00329	AP15_01003	AP16_01742	AP17_00412	AP18_00382	APT2_01301	APT3_01019	APT4_00828	CILBEFPL_01628	AP5b_01638	IFOCMGAL_01766	APT7_00841	APT8_01659	APT9_00058
raiA		Ribosome-associated inhibitor A	26	26	1	1	1335				314	314	314	PNBCHNMA_02128	FLMIEJPD_00946	EGCNFADG_00892	HFKHGFNI_00922	BPJOANPD_00912	KPECLFOE_01001	BPHGHODF_00914	APT1_01336	AP10_01525	AP11_01219	AP12_02083	AP13_00061	AP14_01822	AP15_01650	AP16_00388	AP17_01973	AP18_01032	APT2_00597	APT3_01672	APT4_01484	CILBEFPL_00574	AP5b_00976	IFOCMGAL_01111	APT7_01709	APT8_00056	APT9_01610
group_2978		phage-related protein	26	26	1	1	491				371	371	371	PNBCHNMA_00391	FLMIEJPD_01472	EGCNFADG_01421	HFKHGFNI_01398	BPJOANPD_01390	KPECLFOE_01478	BPHGHODF_01481	APT1_00806	AP10_02010	AP11_01756	AP12_00394	AP13_01821	AP14_00153	AP15_01176	AP16_01573	AP17_00236	AP18_00555	APT2_01124	APT3_01193	APT4_01003	CILBEFPL_00085	AP5b_01468	IFOCMGAL_01593	APT7_01234	APT8_01836	APT9_02148
group_2979		Phosphate transport regulator	26	26	1	1	1050				680	680	680	PNBCHNMA_01931	FLMIEJPD_00751	EGCNFADG_00696	HFKHGFNI_00722	BPJOANPD_00714	KPECLFOE_00788	BPHGHODF_00718	APT1_01534	AP10_01326	AP11_01021	AP12_01868	AP13_00258	AP14_01622	AP15_01850	AP16_00794	AP17_01779	AP18_01230	APT2_00400	APT3_01872	APT4_01748	CILBEFPL_00773	AP5b_00775	IFOCMGAL_00846	APT7_01936	APT8_00255	APT9_01412
group_298		MFS transporter	26	26	1	1	3583				185	1004	972	PNBCHNMA_00589	FLMIEJPD_01671	EGCNFADG_01786	HFKHGFNI_01595	BPJOANPD_01585	KPECLFOE_01677	BPHGHODF_01680	APT1_00605	AP10_02200	AP11_01955	AP12_00590	AP13_01615	AP14_00353	AP15_00979	AP16_01766	AP17_00436	AP18_00358	APT2_01325	APT3_00995	APT4_00804	CILBEFPL_01652	AP5b_01662	IFOCMGAL_01790	APT7_00865	APT8_01635	APT9_00082
group_2980		tRNA-Trp(cca)	26	26	1	1	3594				75	75	75	PNBCHNMA_00601	FLMIEJPD_01681	EGCNFADG_01776	HFKHGFNI_01605	BPJOANPD_01595	KPECLFOE_01687	BPHGHODF_01690	APT1_00595	AP10_02211	AP11_01965	AP12_00600	AP13_01605	AP14_00363	AP15_00970	AP16_01775	AP17_00446	AP18_00348	APT2_01335	APT3_00985	APT4_00794	CILBEFPL_01661	AP5b_01671	IFOCMGAL_01800	APT7_00875	APT8_01625	APT9_00092
group_2981		DnaA regulatory inactivator Hda	26	26	1	1	470				710	710	710	PNBCHNMA_00410	FLMIEJPD_01491	EGCNFADG_01441	HFKHGFNI_01417	BPJOANPD_01409	KPECLFOE_01497	BPHGHODF_01500	APT1_00787	AP10_02029	AP11_01775	AP12_00413	AP13_01802	AP14_00172	AP15_01157	AP16_01592	AP17_00255	AP18_00536	APT2_01143	APT3_01174	APT4_00984	CILBEFPL_00066	AP5b_01487	IFOCMGAL_01612	APT7_01215	APT8_01817	APT9_02167
group_2982		Guanylate kinase	26	26	1	1	2853				620	620	620	PNBCHNMA_01421	FLMIEJPD_00263	EGCNFADG_00263	HFKHGFNI_00270	BPJOANPD_00265	KPECLFOE_00266	BPHGHODF_00260	APT1_02050	AP10_00788	AP11_00505	AP12_01411	AP13_00771	AP14_01185	AP15_00167	AP16_00269	AP17_01266	AP18_01678	APT2_02159	APT3_00166	APT4_02208	CILBEFPL_01281	AP5b_00267	IFOCMGAL_00264	APT7_00213	APT8_00792	APT9_00897
ulaR		HTH-type transcriptional regulator ulaR	26	26	1	1	2097				746	746	746	PNBCHNMA_00771	FLMIEJPD_01849	EGCNFADG_01715	HFKHGFNI_01775	BPJOANPD_01764	KPECLFOE_01856	BPHGHODF_01861	APT1_00422	AP10_00132	AP11_02133	AP12_00765	AP13_01427	AP14_00564	AP15_00801	AP16_01950	AP17_00618	AP18_00181	APT2_01508	APT3_00811	APT4_00610	CILBEFPL_01834	AP5b_01844	IFOCMGAL_01970	APT7_01044	APT8_01450	APT9_00249
fadD		Long-chain-fatty-acid--CoA ligase	26	26	1	1	3053				1688	1691	1690	PNBCHNMA_01582	FLMIEJPD_00414	EGCNFADG_00413	HFKHGFNI_00422	BPJOANPD_00413	KPECLFOE_00436	BPHGHODF_00406	APT1_01890	AP10_00950	AP11_00665	AP12_01565	AP13_00623	AP14_01326	AP15_00018	AP16_01054	AP17_01414	AP18_01525	APT2_00108	APT3_00017	APT4_02060	CILBEFPL_01134	AP5b_00415	IFOCMGAL_00425	APT7_00063	APT8_00644	APT9_01057
ulaE		L-xylulose 5-phosphate 3-epimerase	26	26	1	1	2098				860	860	860	PNBCHNMA_00772	FLMIEJPD_01850	EGCNFADG_01714	HFKHGFNI_01776	BPJOANPD_01765	KPECLFOE_01857	BPHGHODF_01862	APT1_00421	AP10_00133	AP11_02134	AP12_00766	AP13_01426	AP14_00563	AP15_00800	AP16_01951	AP17_00619	AP18_00180	APT2_01509	APT3_00810	APT4_00609	CILBEFPL_01835	AP5b_01845	IFOCMGAL_01969	APT7_01045	APT8_01449	APT9_00248
group_2986		cytochrome c-type bioproteinsis protein ccmH	26	26	1	1	3560				491	491	491	PNBCHNMA_00569	FLMIEJPD_01651	EGCNFADG_01806	HFKHGFNI_01575	BPJOANPD_01565	KPECLFOE_01657	BPHGHODF_01660	APT1_00625	AP10_02180	AP11_01935	AP12_00570	AP13_01635	AP14_00333	AP15_00999	AP16_01746	AP17_00416	AP18_00378	APT2_01305	APT3_01015	APT4_00824	CILBEFPL_01632	AP5b_01642	IFOCMGAL_01770	APT7_00845	APT8_01655	APT9_00062
mleN		Na+/H+ antiporter	26	26	1	1	3128				1517	1517	1517	PNBCHNMA_01640	FLMIEJPD_00524	EGCNFADG_00468	HFKHGFNI_00482	BPJOANPD_00469	KPECLFOE_00549	BPHGHODF_00462	APT1_01831	AP10_01081	AP11_00724	AP12_01621	AP13_00565	AP14_01381	AP15_02097	AP16_00985	AP17_01535	AP18_01470	APT2_00164	APT3_02113	APT4_02003	CILBEFPL_01078	AP5b_00471	IFOCMGAL_00480	APT7_02185	APT8_00586	APT9_01116
group_2988		Ferric reductase domain protein transmembrane component domain protein	26	26	1	1	2342				593	593	593	PNBCHNMA_00912	FLMIEJPD_02001	EGCNFADG_01562	HFKHGFNI_01917	BPJOANPD_01907	KPECLFOE_02029	BPHGHODF_02017	APT1_00280	AP10_00287	AP11_00010	AP12_00920	AP13_01268	AP14_00700	AP15_00657	AP16_02097	AP17_00771	AP18_00040	APT2_01663	APT3_00668	APT4_00465	CILBEFPL_01977	AP5b_01991	IFOCMGAL_01815	APT7_01201	APT8_01291	APT9_00108
group_2989		Polysaccharide pyruvyl transferase	26	26	1	1	1445				965	965	965	PNBCHNMA_00033	FLMIEJPD_01128	EGCNFADG_01073	HFKHGFNI_01055	BPJOANPD_01045	KPECLFOE_01132	BPHGHODF_01050	APT1_01163	AP10_01646	AP11_01396	AP12_00047	AP13_02173	AP14_01942	AP15_01516	AP16_01220	AP17_02102	AP18_00902	APT2_00779	APT3_01537	APT4_01351	CILBEFPL_00439	AP5b_01112	IFOCMGAL_01247	APT7_01577	APT8_02181	APT9_01787
tolR		colicin transporter	26	26	1	1	2920				440	440	440	PNBCHNMA_01469	FLMIEJPD_00313	EGCNFADG_00313	HFKHGFNI_00319	BPJOANPD_00312	KPECLFOE_00316	BPHGHODF_00306	APT1_02004	AP10_00835	AP11_00551	AP12_01464	AP13_00725	AP14_01225	AP15_00120	AP16_00318	AP17_01313	AP18_01628	APT2_00006	APT3_00119	APT4_02161	CILBEFPL_01234	AP5b_00314	IFOCMGAL_00312	APT7_00164	APT8_00745	APT9_00943
dnaE		DNA polymerase III subunit alpha	26	26	1	1	1700				3476	3476	3476	PNBCHNMA_00114	FLMIEJPD_01199	EGCNFADG_01145	HFKHGFNI_01127	BPJOANPD_01117	KPECLFOE_01207	BPHGHODF_01122	APT1_01083	AP10_01725	AP11_01477	AP12_00119	AP13_02100	AP14_02015	AP15_01444	AP16_01292	AP17_02174	AP18_00829	APT2_00850	APT3_01465	APT4_01280	CILBEFPL_00362	AP5b_01188	IFOCMGAL_01320	APT7_01503	APT8_02109	APT9_01869
lptD		LPS-assembly protein lptD	26	26	1	1	1580				2336	2336	2336	PNBCHNMA_02231	FLMIEJPD_01016	EGCNFADG_00962	HFKHGFNI_00988	BPJOANPD_00978	KPECLFOE_01061	BPHGHODF_00982	APT1_01232	AP10_01576	AP11_01323	AP12_02139	AP13_02244	AP14_01874	AP15_01582	AP16_01153	AP17_02032	AP18_00973	APT2_00667	APT3_01605	APT4_01418	CILBEFPL_00508	AP5b_01042	IFOCMGAL_01179	APT7_01649	APT8_02250	APT9_01714
group_2993		membrane protein	26	26	1	1	3132				866	866	866	PNBCHNMA_01644	FLMIEJPD_00528	EGCNFADG_00472	HFKHGFNI_00486	BPJOANPD_00473	KPECLFOE_00553	BPHGHODF_00466	APT1_01827	AP10_01085	AP11_00728	AP12_01625	AP13_00561	AP14_01385	AP15_02093	AP16_00981	AP17_01539	AP18_01466	APT2_00168	APT3_02109	APT4_01999	CILBEFPL_01074	AP5b_00475	IFOCMGAL_00484	APT7_02181	APT8_00582	APT9_01120
pheT		Phenylalanyl-tRNA synthetase beta chain	26	26	1	1	3501				2387	2387	2387	PNBCHNMA_01824	FLMIEJPD_00646	EGCNFADG_00590	HFKHGFNI_00606	BPJOANPD_00598	KPECLFOE_00680	BPHGHODF_00587	APT1_01642	AP10_01217	AP11_00913	AP12_01756	AP13_00367	AP14_01511	AP15_01967	AP16_00684	AP17_01668	AP18_01341	APT2_00292	APT3_01991	APT4_01633	CILBEFPL_00886	AP5b_00659	IFOCMGAL_00732	APT7_02048	APT8_00389	APT9_01305
mutS		DNA mismatch repair protein MutS	26	26	1	1	1978				2594	2594	2594	PNBCHNMA_00670	FLMIEJPD_01746	EGCNFADG_01505	HFKHGFNI_01673	BPJOANPD_01663	KPECLFOE_01754	BPHGHODF_01761	APT1_00526	AP10_00023	AP11_02031	AP12_00663	AP13_01535	AP14_00435	AP15_00904	AP16_01843	AP17_00515	AP18_00282	APT2_01402	APT3_00915	APT4_00727	CILBEFPL_01731	AP5b_01739	IFOCMGAL_02071	APT7_00941	APT8_01552	APT9_00351
aroC		Chorismate synthase	26	26	1	1	1081				1082	1082	1082	PNBCHNMA_01962	FLMIEJPD_00782	EGCNFADG_00727	HFKHGFNI_00754	BPJOANPD_00745	KPECLFOE_00820	BPHGHODF_00749	APT1_01503	AP10_01358	AP11_01052	AP12_01899	AP13_00227	AP14_01654	AP15_01819	AP16_00556	AP17_01810	AP18_01199	APT2_00431	APT3_01841	APT4_01779	CILBEFPL_00741	AP5b_00807	IFOCMGAL_00877	APT7_01905	APT8_00224	APT9_01443
group_2997		putative outer membrane protein	26	26	1	1	4083				644	644	644	PNBCHNMA_01290	FLMIEJPD_00139	EGCNFADG_00139	HFKHGFNI_00138	BPJOANPD_00136	KPECLFOE_00140	BPHGHODF_00135	APT1_02182	AP10_00654	AP11_00374	AP12_01286	AP13_00901	AP14_01058	AP15_00297	AP16_00141	AP17_01139	AP18_01805	APT2_02032	APT3_00298	APT4_00040	CILBEFPL_01407	AP5b_00141	IFOCMGAL_00137	APT7_00342	APT8_00920	APT9_00766
ccmI		Cytochrome c bioproteinsis factor-like protein	26	26	1	1	3561				914	914	914	PNBCHNMA_00570	FLMIEJPD_01652	EGCNFADG_01805	HFKHGFNI_01576	BPJOANPD_01566	KPECLFOE_01658	BPHGHODF_01661	APT1_00624	AP10_02181	AP11_01936	AP12_00571	AP13_01634	AP14_00334	AP15_00998	AP16_01747	AP17_00417	AP18_00377	APT2_01306	APT3_01014	APT4_00823	CILBEFPL_01633	AP5b_01643	IFOCMGAL_01771	APT7_00846	APT8_01654	APT9_00063
group_2999		4-hydroxy-3-methylbut-2-en-1-yl diphosphate synthase	26	26	1	1	1782				1112	1112	1112	PNBCHNMA_00192	FLMIEJPD_01280	EGCNFADG_01227	HFKHGFNI_01207	BPJOANPD_01197	KPECLFOE_01289	BPHGHODF_01202	APT1_01005	AP10_01808	AP11_01557	AP12_00200	AP13_02020	AP14_02098	AP15_01366	AP16_01371	AP17_00030	AP18_00745	APT2_00932	APT3_01384	APT4_01199	CILBEFPL_00284	AP5b_01268	IFOCMGAL_01401	APT7_01421	APT8_02028	APT9_01948
proQ		Protein proQ	26	26	1	1	4068				548	548	548	PNBCHNMA_01275	FLMIEJPD_00124	EGCNFADG_00124	HFKHGFNI_00123	BPJOANPD_00121	KPECLFOE_00124	BPHGHODF_00120	APT1_02198	AP10_00638	AP11_00358	AP12_01270	AP13_00917	AP14_01042	AP15_00313	AP16_00125	AP17_01123	AP18_01821	APT2_02016	APT3_00314	APT4_00056	CILBEFPL_01422	AP5b_00125	IFOCMGAL_00122	APT7_00358	APT8_00936	APT9_00750
group_3001		Phosphoglucosamine mutase	26	26	1	1	228				1334	1334	1334	PNBCHNMA_00478	FLMIEJPD_01559	EGCNFADG_01964	HFKHGFNI_01504	BPJOANPD_01494	KPECLFOE_01536	BPHGHODF_01618	APT1_00717	AP10_02087	AP11_01815	AP12_00502	AP13_01713	AP14_00285	AP15_01040	AP16_01651	AP17_00324	AP18_00448	APT2_01213	APT3_01086	APT4_00893	CILBEFPL_01564	AP5b_01573	IFOCMGAL_01650	APT7_00803	APT8_01697	APT9_02206
glyQ		Glycyl-tRNA synthetase alpha subunit	26	26	1	1	2248				905	914	912	PNBCHNMA_00875	FLMIEJPD_01965	EGCNFADG_01598	HFKHGFNI_01880	BPJOANPD_01870	KPECLFOE_01990	BPHGHODF_01979	APT1_00318	AP10_00249	AP11_02236	AP12_00883	AP13_01306	AP14_00662	AP15_00695	AP16_02059	AP17_00732	AP18_00078	APT2_01626	APT3_00706	APT4_00503	CILBEFPL_01940	AP5b_01951	IFOCMGAL_01852	APT7_01162	APT8_01330	APT9_00146
pcnB		putative poly(A) polymerase	26	26	1	1	4126				1532	1532	1532	PNBCHNMA_01332	FLMIEJPD_00181	EGCNFADG_00181	HFKHGFNI_00180	BPJOANPD_00178	KPECLFOE_00183	BPHGHODF_00177	APT1_02139	AP10_00698	AP11_00417	AP12_01329	AP13_00858	AP14_01101	AP15_00253	AP16_00187	AP17_01182	AP18_01762	APT2_02075	APT3_00255	APT4_02294	CILBEFPL_01365	AP5b_00184	IFOCMGAL_00180	APT7_00297	APT8_00877	APT9_00809
group_3004		putative membrane protein	26	26	1	1	1564				1376	1376	1376	PNBCHNMA_02245	FLMIEJPD_01030	EGCNFADG_00976	HFKHGFNI_01002	BPJOANPD_00992	KPECLFOE_01075	BPHGHODF_00996	APT1_01218	AP10_01590	AP11_01337	AP12_02153	AP13_02230	AP14_01888	AP15_01568	AP16_01168	AP17_02046	AP18_00959	APT2_00681	APT3_01591	APT4_01404	CILBEFPL_00494	AP5b_01056	IFOCMGAL_01193	APT7_01633	APT8_02236	APT9_01728
group_3005		Mannose permease IIC component	26	26	1	1	443				800	800	800	PNBCHNMA_00432	FLMIEJPD_01514	EGCNFADG_01979	HFKHGFNI_01440	BPJOANPD_01431	KPECLFOE_01520	BPHGHODF_01523	APT1_00762	AP10_02051	AP11_01798	AP12_00435	AP13_01780	AP14_00194	AP15_01135	AP16_01616	AP17_00278	AP18_00513	APT2_01168	APT3_01149	APT4_00959	CILBEFPL_01502	AP5b_01510	IFOCMGAL_01634	APT7_00710	APT8_01792	APT9_02189
group_3006		hydrogenase 2 small subunit	26	26	1	1	554				1142	1142	1142	PNBCHNMA_00358	FLMIEJPD_01439	EGCNFADG_01388	HFKHGFNI_01365	BPJOANPD_01355	KPECLFOE_01445	BPHGHODF_01380	APT1_00839	AP10_01979	AP11_01724	AP12_00361	AP13_01854	AP14_00120	AP15_01209	AP16_01540	AP17_00203	AP18_00588	APT2_01091	APT3_01226	APT4_01037	CILBEFPL_00118	AP5b_01435	IFOCMGAL_01560	APT7_01267	APT8_01867	APT9_02115
group_3007		putative transporter	26	26	1	1	3883				989	989	989	PNBCHNMA_01110	FLMIEJPD_02175	EGCNFADG_02164	HFKHGFNI_02094	BPJOANPD_02087	KPECLFOE_02205	BPHGHODF_02196	APT1_00100	AP10_00467	AP11_00189	AP12_01099	AP13_01088	AP14_00876	AP15_00479	AP16_02276	AP17_00951	AP18_01991	APT2_01841	APT3_00485	APT4_00231	CILBEFPL_02154	AP5b_02171	IFOCMGAL_02305	APT7_00526	APT8_01110	APT9_00581
lepA		GTP-binding protein lepA	26	26	1	1	3400				1799	1799	1799	PNBCHNMA_01751	FLMIEJPD_00579	EGCNFADG_00523	HFKHGFNI_00539	BPJOANPD_00525	KPECLFOE_00607	BPHGHODF_00516	APT1_01715	AP10_01138	AP11_00842	AP12_01679	AP13_00442	AP14_01438	AP15_02038	AP16_00867	AP17_01595	AP18_01414	APT2_00224	APT3_02053	APT4_01944	CILBEFPL_00955	AP5b_00589	IFOCMGAL_00670	APT7_02125	APT8_00459	APT9_01234
group_3009		Rhodanese-related sulfurtransferase	26	26	1	1	618				368	368	368	PNBCHNMA_00309	FLMIEJPD_01385	EGCNFADG_01333	HFKHGFNI_01312	BPJOANPD_01302	KPECLFOE_01397	BPHGHODF_01328	APT1_00888	AP10_01930	AP11_01675	AP12_00305	AP13_01902	AP14_00072	AP15_01262	AP16_01491	AP17_00155	AP18_00638	APT2_01037	APT3_01279	APT4_01090	CILBEFPL_00167	AP5b_01386	IFOCMGAL_01508	APT7_01315	APT8_01919	APT9_02066
ureE		urease accessory protein UreE	26	26	1	1	1991				563	578	573	PNBCHNMA_00682	FLMIEJPD_01759	EGCNFADG_01518	HFKHGFNI_01685	BPJOANPD_01675	KPECLFOE_01766	BPHGHODF_01773	APT1_00513	AP10_00035	AP11_02043	AP12_00675	AP13_01523	AP14_00447	AP15_00892	AP16_01855	AP17_00527	AP18_00270	APT2_01415	APT3_00903	APT4_00703	CILBEFPL_01743	AP5b_01751	IFOCMGAL_02059	APT7_00953	APT8_01540	APT9_00339
radA		DNA repair protein radA	26	26	1	1	1313				1379	1379	1379	PNBCHNMA_02106	FLMIEJPD_00924	EGCNFADG_00870	HFKHGFNI_00900	BPJOANPD_00890	KPECLFOE_00979	BPHGHODF_00892	APT1_01359	AP10_01500	AP11_01196	AP12_02060	AP13_00084	AP14_01799	AP15_01673	AP16_00411	AP17_01950	AP18_01055	APT2_00574	APT3_01695	APT4_01509	CILBEFPL_00596	AP5b_00953	IFOCMGAL_01089	APT7_01731	APT8_00079	APT9_01587
group_3011		ADP-L-glycero-D-manno-heptose-6-epimerase	26	26	1	1	2107				926	926	926	PNBCHNMA_00779	FLMIEJPD_01857	EGCNFADG_01707	HFKHGFNI_01783	BPJOANPD_01772	KPECLFOE_01863	BPHGHODF_01869	APT1_00414	AP10_00140	AP11_02140	AP12_00773	AP13_01419	AP14_00556	AP15_00793	AP16_01958	AP17_00625	AP18_00174	APT2_01516	APT3_00803	APT4_00601	CILBEFPL_01842	AP5b_01852	IFOCMGAL_01961	APT7_01051	APT8_01441	APT9_00242
group_3012		Cytochrome d ubiquinol oxidase subunit 1	26	26	1	1	2913				1550	1550	1550	PNBCHNMA_01463	FLMIEJPD_00307	EGCNFADG_00307	HFKHGFNI_00313	BPJOANPD_00306	KPECLFOE_00310	BPHGHODF_00300	APT1_02010	AP10_00829	AP11_00545	AP12_01459	AP13_00731	AP14_01220	AP15_00126	AP16_00312	AP17_01307	AP18_01633	APT2_02203	APT3_00125	APT4_02167	CILBEFPL_01240	AP5b_00308	IFOCMGAL_00306	APT7_00170	APT8_00751	APT9_00937
oadB		Oxaloacetate decarboxylase beta chain	26	26	1	1	459				1304	1304	1304	PNBCHNMA_00416	FLMIEJPD_01498	EGCNFADG_01995	HFKHGFNI_01424	BPJOANPD_01415	KPECLFOE_01504	BPHGHODF_01507	APT1_00778	AP10_02035	AP11_01782	AP12_00419	AP13_01796	AP14_00178	AP15_01151	AP16_01599	AP17_00262	AP18_00529	APT2_01152	APT3_01166	APT4_00975	CILBEFPL_01486	AP5b_01494	IFOCMGAL_01618	APT7_00694	APT8_01808	APT9_02173
ftsK		DNA translocase ftsK	26	26	1	1	926				2870	2870	2870	PNBCHNMA_01833	FLMIEJPD_00655	EGCNFADG_00599	HFKHGFNI_00616	BPJOANPD_00608	KPECLFOE_00689	BPHGHODF_00596	APT1_01633	AP10_01226	AP11_00922	AP12_01766	AP13_00357	AP14_01520	AP15_01958	AP16_00693	AP17_01677	AP18_01331	APT2_00301	APT3_01981	APT4_01643	CILBEFPL_00877	AP5b_00668	IFOCMGAL_00742	APT7_02039	APT8_00380	APT9_01314
ilvY		HTH-type transcriptional activator ilvY	26	26	1	1	1562				884	884	884	PNBCHNMA_02247	FLMIEJPD_01032	EGCNFADG_00978	HFKHGFNI_01004	BPJOANPD_00994	KPECLFOE_01077	BPHGHODF_00998	APT1_01216	AP10_01592	AP11_01339	AP12_02155	AP13_02228	AP14_01890	AP15_01566	AP16_01170	AP17_02048	AP18_00957	APT2_00683	APT3_01589	APT4_01402	CILBEFPL_00492	AP5b_01058	IFOCMGAL_01195	APT7_01631	APT8_02234	APT9_01730
ureC		Urease, alpha subunit	26	26	1	1	1993				1718	1718	1718	PNBCHNMA_00684	FLMIEJPD_01761	EGCNFADG_01520	HFKHGFNI_01687	BPJOANPD_01677	KPECLFOE_01768	BPHGHODF_01775	APT1_00510	AP10_00037	AP11_02045	AP12_00677	AP13_01520	AP14_00449	AP15_00889	AP16_01857	AP17_00529	AP18_00267	APT2_01417	APT3_00900	APT4_00700	CILBEFPL_01745	AP5b_01753	IFOCMGAL_02057	APT7_00955	APT8_01537	APT9_00336
lpxD		UDP-3-O-[3-hydroxymyristoyl] glucosamine N-acyltransferase	26	26	1	1	3070				1025	1025	1025	PNBCHNMA_01596	FLMIEJPD_00426	EGCNFADG_00425	HFKHGFNI_00437	BPJOANPD_00426	KPECLFOE_00448	BPHGHODF_00419	APT1_01876	AP10_00962	AP11_00679	AP12_01577	AP13_00609	AP14_01338	AP15_00005	AP16_01042	AP17_01428	AP18_01513	APT2_00120	APT3_00004	APT4_02048	CILBEFPL_01122	AP5b_00427	IFOCMGAL_00437	APT7_00051	APT8_00631	APT9_01071
group_3018		endopeptidase	26	26	1	1	3504				524	524	524	PNBCHNMA_01826	FLMIEJPD_00648	EGCNFADG_00592	HFKHGFNI_00608	BPJOANPD_00600	KPECLFOE_00682	BPHGHODF_00589	APT1_01640	AP10_01219	AP11_00915	AP12_01758	AP13_00365	AP14_01513	AP15_01965	AP16_00686	AP17_01670	AP18_01339	APT2_00294	APT3_01989	APT4_01635	CILBEFPL_00884	AP5b_00661	IFOCMGAL_00734	APT7_02046	APT8_00387	APT9_01307
group_3019		Colicin V production protein	26	26	1	1	3087				503	503	503	PNBCHNMA_01611	FLMIEJPD_00441	EGCNFADG_00440	HFKHGFNI_00453	BPJOANPD_00441	KPECLFOE_00463	BPHGHODF_00434	APT1_01861	AP10_00977	AP11_00694	AP12_01592	AP13_00594	AP14_01353	AP15_02126	AP16_01027	AP17_01443	AP18_01498	APT2_00135	APT3_02142	APT4_02033	CILBEFPL_01107	AP5b_00442	IFOCMGAL_00452	APT7_00036	APT8_00616	APT9_01086
gntR		HTH-type transcriptional regulator gntR	26	26	1	1	2048				998	998	998	PNBCHNMA_00735	FLMIEJPD_01813	EGCNFADG_01752	HFKHGFNI_01739	BPJOANPD_01728	KPECLFOE_01819	BPHGHODF_01826	APT1_00457	AP10_00090	AP11_02097	AP12_00729	AP13_01469	AP14_00502	AP15_00837	AP16_01909	AP17_00582	AP18_00216	APT2_01472	APT3_00847	APT4_00646	CILBEFPL_01798	AP5b_01808	IFOCMGAL_02006	APT7_01008	APT8_01485	APT9_00285
lptA		Cell envelope bioproteinsis YhbN	26	26	1	1	2984				503	503	503	PNBCHNMA_01519	FLMIEJPD_00352	EGCNFADG_00352	HFKHGFNI_00359	BPJOANPD_00351	KPECLFOE_00356	BPHGHODF_00345	APT1_01954	AP10_00887	AP11_00601	AP12_01503	AP13_00686	AP14_01264	AP15_00081	AP16_01117	AP17_01352	AP18_01589	APT2_00045	APT3_00080	APT4_02122	CILBEFPL_01195	AP5b_00353	IFOCMGAL_00364	APT7_00125	APT8_00706	APT9_00993
ptsI		Phosphoenolpyruvate-protein phosphotransferase	26	26	1	1	562				1721	1721	1721	PNBCHNMA_00350	FLMIEJPD_01427	EGCNFADG_01376	HFKHGFNI_01352	BPJOANPD_01342	KPECLFOE_01437	BPHGHODF_01368	APT1_00847	AP10_01971	AP11_01716	AP12_00353	AP13_01862	AP14_00112	AP15_01222	AP16_01532	AP17_00195	AP18_00596	APT2_01079	APT3_01239	APT4_01049	CILBEFPL_00126	AP5b_01427	IFOCMGAL_01548	APT7_01275	APT8_01879	APT9_02107
group_3022		RNA helicase	26	26	1	1	3463				1859	1859	1859	PNBCHNMA_01788	FLMIEJPD_00612	EGCNFADG_00556	HFKHGFNI_00571	BPJOANPD_00563	KPECLFOE_00643	BPHGHODF_00552	APT1_01677	AP10_01177	AP11_00878	AP12_01720	AP13_00403	AP14_01475	AP15_02002	AP16_00649	AP17_01632	AP18_01376	APT2_00258	APT3_02026	APT4_01906	CILBEFPL_00921	AP5b_00624	IFOCMGAL_00697	APT7_02088	APT8_00424	APT9_01270
hybA		Hydrogenase-2 operon protein hybA	26	26	1	1	548				1037	1037	1037	PNBCHNMA_00359	FLMIEJPD_01440	EGCNFADG_01389	HFKHGFNI_01366	BPJOANPD_01356	KPECLFOE_01446	BPHGHODF_01381	APT1_00838	AP10_01980	AP11_01725	AP12_00362	AP13_01853	AP14_00121	AP15_01208	AP16_01541	AP17_00204	AP18_00587	APT2_01092	APT3_01225	APT4_01036	CILBEFPL_00117	AP5b_01436	IFOCMGAL_01561	APT7_01266	APT8_01866	APT9_02116
group_3024		Deoxyribonuclease	26	26	1	1	2260				788	788	788	PNBCHNMA_00885	FLMIEJPD_01975	EGCNFADG_01588	HFKHGFNI_01890	BPJOANPD_01880	KPECLFOE_02001	BPHGHODF_01990	APT1_00308	AP10_00259	AP11_02246	AP12_00892	AP13_01296	AP14_00672	AP15_00685	AP16_02069	AP17_00743	AP18_00068	APT2_01636	APT3_00696	APT4_00493	CILBEFPL_01950	AP5b_01961	IFOCMGAL_01842	APT7_01173	APT8_01319	APT9_00136
hemL		Glutamate-1-semialdehyde 2,1-aminomutase	26	26	1	1	3672				1280	1280	1280	PNBCHNMA_00622	FLMIEJPD_01700	EGCNFADG_01459	HFKHGFNI_01624	BPJOANPD_01615	KPECLFOE_01707	BPHGHODF_01710	APT1_00573	AP10_02232	AP11_01984	AP12_00619	AP13_01585	AP14_00382	AP15_00951	AP16_01794	AP17_00465	AP18_00329	APT2_01356	APT3_00963	APT4_00773	CILBEFPL_01681	AP5b_01690	IFOCMGAL_02123	APT7_00895	APT8_01603	APT9_00399
gyrB		DNA gyrase subunit B	26	26	1	1	1246				2432	2432	2432	PNBCHNMA_02044	FLMIEJPD_00863	EGCNFADG_00808	HFKHGFNI_00836	BPJOANPD_00826	KPECLFOE_00916	BPHGHODF_00829	APT1_01421	AP10_01438	AP11_01134	AP12_02000	AP13_00144	AP14_01738	AP15_01736	AP16_00473	AP17_01889	AP18_01118	APT2_00513	APT3_01759	APT4_01574	CILBEFPL_00657	AP5b_00892	IFOCMGAL_01027	APT7_01792	APT8_00143	APT9_01525
group_3027		Thiol:disulfide interchange protein DsbE	26	26	1	1	1424				533	533	533	PNBCHNMA_00055	FLMIEJPD_01149	EGCNFADG_01094	HFKHGFNI_01076	BPJOANPD_01066	KPECLFOE_01153	BPHGHODF_01071	APT1_01142	AP10_01667	AP11_01418	AP12_00068	AP13_02152	AP14_01963	AP15_01495	AP16_01241	AP17_02123	AP18_00881	APT2_00800	APT3_01516	APT4_01330	CILBEFPL_00417	AP5b_01133	IFOCMGAL_01268	APT7_01556	APT8_02160	APT9_01809
group_3028		Penicillin-sensitive transpeptidase	26	26	1	1	20				2567	2567	2567	PNBCHNMA_01351	FLMIEJPD_00200	EGCNFADG_00200	HFKHGFNI_00199	BPJOANPD_00197	KPECLFOE_00202	BPHGHODF_00196	APT1_02120	AP10_00717	AP11_00436	AP12_01348	AP13_00839	AP14_01120	AP15_00234	AP16_00206	AP17_01201	AP18_01743	APT2_02094	APT3_00236	APT4_02275	CILBEFPL_01346	AP5b_00203	IFOCMGAL_00199	APT7_00278	APT8_00858	APT9_00828
sdaC		Serine transporter SdaC	26	26	1	1	1287				1229	1229	1229	PNBCHNMA_02081	FLMIEJPD_00899	EGCNFADG_00844	HFKHGFNI_00875	BPJOANPD_00865	KPECLFOE_00953	BPHGHODF_00867	APT1_01384	AP10_01476	AP11_01171	AP12_02035	AP13_00109	AP14_01774	AP15_01698	AP16_00436	AP17_01925	AP18_01082	APT2_00549	APT3_01720	APT4_01534	CILBEFPL_00621	AP5b_00928	IFOCMGAL_01064	APT7_01756	APT8_00104	APT9_01562
group_303		Alanine racemase	26	26	1	1	2049				989	989	989	PNBCHNMA_00736	FLMIEJPD_01814	EGCNFADG_01751	HFKHGFNI_01740	BPJOANPD_01729	KPECLFOE_01820	BPHGHODF_01827	APT1_00456	AP10_00091	AP11_02098	AP12_00730	AP13_01468	AP14_00503	AP15_00836	AP16_01910	AP17_00583	AP18_00215	APT2_01473	APT3_00846	APT4_00645	CILBEFPL_01799	AP5b_01809	IFOCMGAL_02005	APT7_01009	APT8_01484	APT9_00284
psd		phosphatidylserine decarboxylase	26	26	1	1	301				890	893	890	PNBCHNMA_00521	FLMIEJPD_01602	EGCNFADG_01891	HFKHGFNI_01461	BPJOANPD_01451	KPECLFOE_01608	BPHGHODF_01546	APT1_00673	AP10_02132	AP11_01887	AP12_00457	AP13_01756	AP14_00225	AP15_01113	AP16_01688	AP17_00367	AP18_00491	APT2_01256	APT3_01129	APT4_00936	CILBEFPL_01517	AP5b_01525	IFOCMGAL_01722	APT7_00732	APT8_01769	APT9_00014
group_3031		30S ribosomal protein S3	26	26	1	1	2209				707	707	707	PNBCHNMA_00840	FLMIEJPD_01930	EGCNFADG_01633	HFKHGFNI_01845	BPJOANPD_01835	KPECLFOE_01955	BPHGHODF_01944	APT1_00354	AP10_00211	AP11_02200	AP12_00847	AP13_01342	AP14_00626	AP15_00732	AP16_02023	AP17_00696	AP18_00114	APT2_01590	APT3_00742	APT4_00539	CILBEFPL_01905	AP5b_01915	IFOCMGAL_01887	APT7_01126	APT8_01366	APT9_00182
accD		Acetyl-coenzyme A carboxylase carboxyl transferase subunit beta	26	26	1	1	942				893	893	893	PNBCHNMA_01846	FLMIEJPD_00667	EGCNFADG_00611	HFKHGFNI_00628	BPJOANPD_00620	KPECLFOE_00701	BPHGHODF_00608	APT1_01621	AP10_01238	AP11_00934	AP12_01778	AP13_00345	AP14_01532	AP15_01945	AP16_00705	AP17_01689	AP18_01319	APT2_00313	APT3_01969	APT4_01655	CILBEFPL_00864	AP5b_00681	IFOCMGAL_00755	APT7_02027	APT8_00368	APT9_01326
group_3033		porphobilinogen synthase	26	26	1	1	3870				1019	1019	1019	PNBCHNMA_01097	FLMIEJPD_02162	EGCNFADG_02151	HFKHGFNI_02081	BPJOANPD_02074	KPECLFOE_02192	BPHGHODF_02183	APT1_00113	AP10_00454	AP11_00176	AP12_01086	AP13_01101	AP14_00863	AP15_00492	AP16_02263	AP17_00938	AP18_02004	APT2_01828	APT3_00498	APT4_00244	CILBEFPL_02141	AP5b_02158	IFOCMGAL_02292	APT7_00539	APT8_01123	APT9_00568
group_3034		putative alkaline phosphatase superfamily hydrolase	26	26	1	1	3473				1739	1739	1739	PNBCHNMA_01796	FLMIEJPD_00620	EGCNFADG_00564	HFKHGFNI_00579	BPJOANPD_00571	KPECLFOE_00652	BPHGHODF_00560	APT1_01669	AP10_01186	AP11_00886	AP12_01729	AP13_00394	AP14_01484	AP15_01994	AP16_00657	AP17_01641	AP18_01368	APT2_00266	APT3_02018	APT4_01897	CILBEFPL_00913	AP5b_00632	IFOCMGAL_00705	APT7_02075	APT8_00416	APT9_01278
ftsA		Cell division protein FtsA	26	26	1	1	3961				1274	1274	1274	PNBCHNMA_01175	FLMIEJPD_00022	EGCNFADG_00022	HFKHGFNI_00023	BPJOANPD_00022	KPECLFOE_00022	BPHGHODF_00022	APT1_00035	AP10_00535	AP11_00254	AP12_01165	AP13_01021	AP14_00941	AP15_00414	AP16_00022	AP17_01020	AP18_01925	APT2_01909	APT3_00417	APT4_00160	CILBEFPL_00022	AP5b_00022	IFOCMGAL_00022	APT7_00461	APT8_01040	APT9_00646
group_3036		UDP-3-O-[3-hydroxymyristoyl] N-acetylglucosaminedeacetylase	26	26	1	1	3963				920	920	920	PNBCHNMA_01177	FLMIEJPD_00024	EGCNFADG_00024	HFKHGFNI_00025	BPJOANPD_00024	KPECLFOE_00024	BPHGHODF_00024	APT1_00033	AP10_00537	AP11_00256	AP12_01167	AP13_01019	AP14_00943	AP15_00412	AP16_00024	AP17_01022	AP18_01923	APT2_01911	APT3_00415	APT4_00158	CILBEFPL_00024	AP5b_00024	IFOCMGAL_00024	APT7_00459	APT8_01038	APT9_00648
group_3037		hypothetical protein	26	26	1	1	3860				332	332	332	PNBCHNMA_01086	FLMIEJPD_02151	EGCNFADG_02140	HFKHGFNI_02070	BPJOANPD_02063	KPECLFOE_02181	BPHGHODF_02172	APT1_00124	AP10_00443	AP11_00165	AP12_01075	AP13_01111	AP14_00852	AP15_00503	AP16_02252	AP17_00927	AP18_02015	APT2_01817	APT3_00509	APT4_00255	CILBEFPL_02129	AP5b_02146	IFOCMGAL_02281	APT7_00550	APT8_01134	APT9_00557
group_3038		thiol peroxidase	26	26	1	1	3522				500	500	500	PNBCHNMA_00538	FLMIEJPD_01635	EGCNFADG_01837	HFKHGFNI_01544	BPJOANPD_01534	KPECLFOE_01626	BPHGHODF_01628	APT1_00656	AP10_02149	AP11_01904	AP12_00539	AP13_01666	AP14_00307	AP15_01030	AP16_01715	AP17_00385	AP18_00409	APT2_01289	APT3_01046	APT4_00855	CILBEFPL_01601	AP5b_01611	IFOCMGAL_01739	APT7_00814	APT8_01687	APT9_00031
bamA		Protective surface antigen D15	26	26	1	1	3073				2381	2381	2381	PNBCHNMA_01598	FLMIEJPD_00428	EGCNFADG_00427	HFKHGFNI_00439	BPJOANPD_00428	KPECLFOE_00450	BPHGHODF_00421	APT1_01874	AP10_00964	AP11_00681	AP12_01579	AP13_00607	AP14_01340	AP15_00003	AP16_01040	AP17_01430	AP18_01511	APT2_00122	APT3_00002	APT4_02046	CILBEFPL_01120	AP5b_00429	IFOCMGAL_00439	APT7_00049	APT8_00629	APT9_01073
rimO		Ribosomal protein S12 methylthiotransferase rimO	26	26	1	1	2016				1331	1331	1331	PNBCHNMA_00704	FLMIEJPD_01781	EGCNFADG_01540	HFKHGFNI_01707	BPJOANPD_01697	KPECLFOE_01788	BPHGHODF_01795	APT1_00490	AP10_00059	AP11_02066	AP12_00698	AP13_01500	AP14_00470	AP15_00869	AP16_01878	AP17_00550	AP18_00247	APT2_01438	APT3_00880	APT4_00680	CILBEFPL_01765	AP5b_01774	IFOCMGAL_02037	APT7_00976	APT8_01517	APT9_00316
group_3041		Adenylate kinase	26	26	1	1	602				644	650	644	PNBCHNMA_00323	FLMIEJPD_01399	EGCNFADG_01347	HFKHGFNI_01326	BPJOANPD_01316	KPECLFOE_01411	BPHGHODF_01342	APT1_00874	AP10_01944	AP11_01689	AP12_00319	AP13_01888	AP14_00086	AP15_01248	AP16_01505	AP17_00169	AP18_00624	APT2_01051	APT3_01265	APT4_01075	CILBEFPL_00153	AP5b_01400	IFOCMGAL_01522	APT7_01301	APT8_01905	APT9_02080
group_3042		Porphobilinogen deaminase	26	26	1	1	1513				944	944	944	PNBCHNMA_00012	FLMIEJPD_01061	EGCNFADG_01007	HFKHGFNI_01035	BPJOANPD_01025	KPECLFOE_01111	BPHGHODF_01030	APT1_01184	AP10_01625	AP11_01375	AP12_00026	AP13_02194	AP14_01921	AP15_01536	AP16_01200	AP17_02082	AP18_00923	APT2_00713	APT3_01557	APT4_01372	CILBEFPL_00459	AP5b_01092	IFOCMGAL_01226	APT7_01598	APT8_02201	APT9_01766
mscK_2		MscS Mechanosensitive ion channel	26	26	1	1	1083				3344	3344	3344	PNBCHNMA_01964	FLMIEJPD_00784	EGCNFADG_00729	HFKHGFNI_00756	BPJOANPD_00747	KPECLFOE_00822	BPHGHODF_00751	APT1_01501	AP10_01360	AP11_01054	AP12_01901	AP13_00225	AP14_01656	AP15_01816	AP16_00554	AP17_01812	AP18_01197	APT2_00433	APT3_01839	APT4_01781	CILBEFPL_00739	AP5b_00809	IFOCMGAL_00879	APT7_01903	APT8_00222	APT9_01445
iscU		FeS cluster assembly scaffold IscU	26	26	1	1	1626				383	383	383	PNBCHNMA_02203	FLMIEJPD_00977	EGCNFADG_00923	HFKHGFNI_00949	BPJOANPD_00939	KPECLFOE_01030	BPHGHODF_00941	APT1_01260	AP10_01554	AP11_01295	AP12_02110	AP13_00034	AP14_01850	AP15_01621	AP16_00359	AP17_02002	AP18_01004	APT2_00628	APT3_01645	APT4_01454	CILBEFPL_00545	AP5b_01004	IFOCMGAL_01138	APT7_01680	APT8_00029	APT9_01686
group_3045		Thymidylate kinase	26	26	1	1	2269				626	626	626	PNBCHNMA_00892	FLMIEJPD_01982	EGCNFADG_01581	HFKHGFNI_01897	BPJOANPD_01887	KPECLFOE_02008	BPHGHODF_01997	APT1_00301	AP10_00266	AP11_02253	AP12_00899	AP13_01289	AP14_00679	AP15_00678	AP16_02076	AP17_00750	AP18_00061	APT2_01643	APT3_00689	APT4_00486	CILBEFPL_01957	AP5b_01970	IFOCMGAL_01835	APT7_01180	APT8_01312	APT9_00129
leuD		3-isopropylmalate dehydratase small subunit	26	26	1	1	4087				602	602	602	PNBCHNMA_01294	FLMIEJPD_00143	EGCNFADG_00143	HFKHGFNI_00142	BPJOANPD_00140	KPECLFOE_00144	BPHGHODF_00139	APT1_02178	AP10_00658	AP11_00378	AP12_01290	AP13_00897	AP14_01062	AP15_00293	AP16_00145	AP17_01143	AP18_01801	APT2_02036	APT3_00294	APT4_00036	CILBEFPL_01403	AP5b_00145	IFOCMGAL_00141	APT7_00338	APT8_00916	APT9_00770
group_3047		hydroxylamine reductase	26	26	1	1	3682				1655	1655	1655	PNBCHNMA_00612	FLMIEJPD_01691	EGCNFADG_01450	HFKHGFNI_01615	BPJOANPD_01606	KPECLFOE_01698	BPHGHODF_01701	APT1_00582	AP10_02222	AP11_01975	AP12_00610	AP13_01594	AP14_00373	AP15_00960	AP16_01785	AP17_00456	AP18_00338	APT2_01347	APT3_00972	APT4_00782	CILBEFPL_01671	AP5b_01681	IFOCMGAL_02132	APT7_00886	APT8_01612	APT9_00408
group_3048		membrane protein	26	26	1	1	4118				644	644	644	PNBCHNMA_01324	FLMIEJPD_00173	EGCNFADG_00173	HFKHGFNI_00172	BPJOANPD_00170	KPECLFOE_00175	BPHGHODF_00169	APT1_02148	AP10_00689	AP11_00408	AP12_01320	AP13_00867	AP14_01092	AP15_00262	AP16_00178	AP17_01173	AP18_01771	APT2_02066	APT3_00264	APT4_00006	CILBEFPL_01373	AP5b_00175	IFOCMGAL_00172	APT7_00306	APT8_00886	APT9_00800
amiB		N-acetylmuramoyl-L-alanine amidase	26	26	1	1	1732				1145	1145	1145	PNBCHNMA_00145	FLMIEJPD_01233	EGCNFADG_01180	HFKHGFNI_01161	BPJOANPD_01151	KPECLFOE_01243	BPHGHODF_01156	APT1_01051	AP10_01761	AP11_01509	AP12_00154	AP13_02068	AP14_02049	AP15_01412	AP16_01324	AP17_02209	AP18_00793	APT2_00885	APT3_01430	APT4_01245	CILBEFPL_00331	AP5b_01220	IFOCMGAL_01355	APT7_01467	APT8_02074	APT9_01901
pyk		pyruvate kinase	26	26	1	1	29				1439	1439	1439	PNBCHNMA_01343	FLMIEJPD_00192	EGCNFADG_00192	HFKHGFNI_00191	BPJOANPD_00189	KPECLFOE_00194	BPHGHODF_00188	APT1_02128	AP10_00709	AP11_00428	AP12_01340	AP13_00847	AP14_01112	AP15_00242	AP16_00198	AP17_01193	AP18_01751	APT2_02086	APT3_00244	APT4_02283	CILBEFPL_01354	AP5b_00195	IFOCMGAL_00191	APT7_00286	APT8_00866	APT9_00820
narQ		Nitrate/nitrite sensor protein NarQ	26	26	1	1	3141				1715	1715	1715	PNBCHNMA_01653	FLMIEJPD_00537	EGCNFADG_00481	HFKHGFNI_00495	BPJOANPD_00482	KPECLFOE_00562	BPHGHODF_00475	APT1_01818	AP10_01094	AP11_00737	AP12_01634	AP13_00552	AP14_01394	AP15_02084	AP16_00972	AP17_01548	AP18_01457	APT2_00177	APT3_02100	APT4_01990	CILBEFPL_01065	AP5b_00484	IFOCMGAL_00493	APT7_02172	APT8_00573	APT9_01129
ccmE		cytochrome c-type biogenesis protein CcmE	26	26	1	1	475				545	545	545	PNBCHNMA_00405	FLMIEJPD_01486	EGCNFADG_01436	HFKHGFNI_01412	BPJOANPD_01404	KPECLFOE_01492	BPHGHODF_01495	APT1_00792	AP10_02024	AP11_01770	AP12_00408	AP13_01807	AP14_00167	AP15_01162	AP16_01587	AP17_00250	AP18_00541	APT2_01138	APT3_01179	APT4_00989	CILBEFPL_00071	AP5b_01482	IFOCMGAL_01607	APT7_01220	APT8_01822	APT9_02162
group_3053		ATP phosphoribosyltransferase	26	26	1	1	3904				899	899	899	PNBCHNMA_01128	FLMIEJPD_02193	EGCNFADG_02182	HFKHGFNI_02112	BPJOANPD_02105	KPECLFOE_02223	BPHGHODF_02214	APT1_00082	AP10_00486	AP11_00207	AP12_01117	AP13_01070	AP14_00894	AP15_00461	AP16_02294	AP17_00969	AP18_01973	APT2_01859	APT3_00467	APT4_00211	CILBEFPL_02172	AP5b_02189	IFOCMGAL_02324	APT7_00508	APT8_01092	APT9_00599
wecA		Undecaprenyl-phosphate alpha-N-acetylglucosaminyl 1-phosphate transferase	26	26	1	1	3674				1073	1073	1073	PNBCHNMA_00621	FLMIEJPD_01699	EGCNFADG_01458	HFKHGFNI_01623	BPJOANPD_01614	KPECLFOE_01706	BPHGHODF_01709	APT1_00574	AP10_02231	AP11_01983	AP12_00618	AP13_01586	AP14_00381	AP15_00952	AP16_01793	AP17_00464	AP18_00330	APT2_01355	APT3_00964	APT4_00774	CILBEFPL_01680	AP5b_01689	IFOCMGAL_02124	APT7_00894	APT8_01604	APT9_00400
group_3055		Efflux transporter, RND family, MFP subunit	26	26	1	1	3047				1181	1181	1181	PNBCHNMA_01576	FLMIEJPD_00407	EGCNFADG_00407	HFKHGFNI_00416	BPJOANPD_00407	KPECLFOE_00430	BPHGHODF_00400	APT1_01896	AP10_00944	AP11_00659	AP12_01559	AP13_00629	AP14_01320	AP15_00024	AP16_01060	AP17_01408	AP18_01531	APT2_00101	APT3_00023	APT4_02066	CILBEFPL_01140	AP5b_00409	IFOCMGAL_00419	APT7_00069	APT8_00650	APT9_01051
sstT		Serine/threonine transporter sstT	26	26	1	1	1125				1214	1214	1214	PNBCHNMA_01983	FLMIEJPD_00803	EGCNFADG_00748	HFKHGFNI_00775	BPJOANPD_00766	KPECLFOE_00862	BPHGHODF_00770	APT1_01482	AP10_01379	AP11_01073	AP12_01940	AP13_00206	AP14_01675	AP15_01797	AP16_00535	AP17_01831	AP18_01178	APT2_00452	APT3_01820	APT4_01800	CILBEFPL_00720	AP5b_00828	IFOCMGAL_00916	APT7_01862	APT8_00203	APT9_01464
group_3057		Mannose permease IID component	26	26	1	1	442				836	836	836	PNBCHNMA_00433	FLMIEJPD_01515	EGCNFADG_01978	HFKHGFNI_01441	BPJOANPD_01432	KPECLFOE_01521	BPHGHODF_01524	APT1_00761	AP10_02052	AP11_01799	AP12_00436	AP13_01779	AP14_00195	AP15_01134	AP16_01617	AP17_00279	AP18_00512	APT2_01169	APT3_01148	APT4_00958	CILBEFPL_01503	AP5b_01511	IFOCMGAL_01635	APT7_00711	APT8_01791	APT9_02190
sucA		2-oxoglutarate dehydrogenase E1 component	26	26	1	1	3134				2810	2810	2810	PNBCHNMA_01646	FLMIEJPD_00530	EGCNFADG_00474	HFKHGFNI_00488	BPJOANPD_00475	KPECLFOE_00555	BPHGHODF_00468	APT1_01825	AP10_01087	AP11_00730	AP12_01627	AP13_00559	AP14_01387	AP15_02091	AP16_00979	AP17_01541	AP18_01464	APT2_00170	APT3_02107	APT4_01997	CILBEFPL_01072	AP5b_00477	IFOCMGAL_00486	APT7_02179	APT8_00580	APT9_01122
mglB_2		D-galactose-binding periplasmic protein	26	26	1	1	319				992	992	992	PNBCHNMA_00502	FLMIEJPD_01583	EGCNFADG_01910	HFKHGFNI_01480	BPJOANPD_01470	KPECLFOE_01589	BPHGHODF_01565	APT1_00693	AP10_02119	AP11_01867	AP12_00477	AP13_01737	AP14_00244	AP15_01094	AP16_01675	AP17_00348	AP18_00472	APT2_01237	APT3_01110	APT4_00917	CILBEFPL_01530	AP5b_01538	IFOCMGAL_01703	APT7_00751	APT8_01750	APT9_02258
group_3060		Superoxide dismutase [Mn]	26	26	1	1	2844				641	641	641	PNBCHNMA_01413	FLMIEJPD_00255	EGCNFADG_00255	HFKHGFNI_00262	BPJOANPD_00257	KPECLFOE_00259	BPHGHODF_00253	APT1_02060	AP10_00781	AP11_00497	AP12_01404	AP13_00780	AP14_01177	AP15_00175	AP16_00262	AP17_01258	AP18_01685	APT2_02149	APT3_00176	APT4_02217	CILBEFPL_01288	AP5b_00260	IFOCMGAL_00256	APT7_00221	APT8_00801	APT9_00889
accA		Acetyl-coenzyme A carboxylase carboxyl transferase subunit alpha	26	26	1	1	3519				953	953	953	PNBCHNMA_00535	FLMIEJPD_01638	EGCNFADG_01840	HFKHGFNI_01541	BPJOANPD_01531	KPECLFOE_01623	BPHGHODF_01625	APT1_00659	AP10_02146	AP11_01901	AP12_00536	AP13_01669	AP14_00310	AP15_01033	AP16_01712	AP17_00382	AP18_00412	APT2_01292	APT3_01049	APT4_00858	CILBEFPL_01598	AP5b_01608	IFOCMGAL_01736	APT7_00811	APT8_01690	APT9_00028
xylG		Xylose import ATP-binding protein xylG	26	26	1	1	3783				1514	1514	1514	PNBCHNMA_01018	FLMIEJPD_02085	EGCNFADG_02074	HFKHGFNI_02003	BPJOANPD_01996	KPECLFOE_02114	BPHGHODF_02104	APT1_00191	AP10_00376	AP11_00098	AP12_01008	AP13_01178	AP14_00786	AP15_00571	AP16_02186	AP17_00859	AP18_02083	APT2_01751	APT3_00576	APT4_00322	CILBEFPL_02059	AP5b_02076	IFOCMGAL_02214	APT7_00617	APT8_01202	APT9_00490
nqrF		Na(+)-translocating NADH-quinone reductase subunit F	26	26	1	1	4104				1229	1229	1229	PNBCHNMA_01311	FLMIEJPD_00160	EGCNFADG_00160	HFKHGFNI_00159	BPJOANPD_00157	KPECLFOE_00161	BPHGHODF_00156	APT1_02161	AP10_00676	AP11_00395	AP12_01307	AP13_00880	AP14_01079	AP15_00276	AP16_00164	AP17_01160	AP18_01784	APT2_02053	APT3_00277	APT4_00019	CILBEFPL_01386	AP5b_00162	IFOCMGAL_00158	APT7_00321	APT8_00899	APT9_00787
secY		preprotein translocase subunit SecY	26	26	1	1	2223				1322	1322	1322	PNBCHNMA_00854	FLMIEJPD_01944	EGCNFADG_01619	HFKHGFNI_01859	BPJOANPD_01849	KPECLFOE_01969	BPHGHODF_01958	APT1_00340	AP10_00227	AP11_02214	AP12_00861	AP13_01328	AP14_00640	AP15_00718	AP16_02037	AP17_00710	AP18_00100	APT2_01604	APT3_00728	APT4_00525	CILBEFPL_01919	AP5b_01929	IFOCMGAL_01873	APT7_01140	APT8_01352	APT9_00168
group_3066		Glutamyl-tRNA reductase	26	26	1	1	3063				1310	1310	1310	PNBCHNMA_01591	FLMIEJPD_00421	EGCNFADG_00420	HFKHGFNI_00429	BPJOANPD_00420	KPECLFOE_00443	BPHGHODF_00413	APT1_01881	AP10_00957	AP11_00674	AP12_01572	AP13_00614	AP14_01333	AP15_00011	AP16_01047	AP17_01423	AP18_01518	APT2_00115	APT3_00010	APT4_02053	CILBEFPL_01127	AP5b_00422	IFOCMGAL_00432	APT7_00056	APT8_00637	APT9_01066
group_3067		Na(+)-translocating NADH-quinone reductase subunit B	26	26	1	1	4100				1232	1232	1232	PNBCHNMA_01307	FLMIEJPD_00156	EGCNFADG_00156	HFKHGFNI_00155	BPJOANPD_00153	KPECLFOE_00157	BPHGHODF_00152	APT1_02165	AP10_00672	AP11_00391	AP12_01303	AP13_00884	AP14_01075	AP15_00280	AP16_00160	AP17_01156	AP18_01788	APT2_02049	APT3_00281	APT4_00023	CILBEFPL_01390	AP5b_00158	IFOCMGAL_00154	APT7_00325	APT8_00903	APT9_00783
group_3068		AEC family possible malonate efflux carrier	26	26	1	1	2951				977	977	977	PNBCHNMA_01498	FLMIEJPD_00340	EGCNFADG_00340	HFKHGFNI_00347	BPJOANPD_00339	KPECLFOE_00344	BPHGHODF_00333	APT1_01975	AP10_00862	AP11_00580	AP12_01491	AP13_00698	AP14_01252	AP15_00093	AP16_01129	AP17_01340	AP18_01601	APT2_00033	APT3_00092	APT4_02134	CILBEFPL_01207	AP5b_00341	IFOCMGAL_00339	APT7_00137	APT8_00718	APT9_00972
group_3069		Glycoside hydrolase family 20	26	26	1	1	1688				1133	1133	1133	PNBCHNMA_00104	FLMIEJPD_01189	EGCNFADG_01135	HFKHGFNI_01117	BPJOANPD_01107	KPECLFOE_01197	BPHGHODF_01112	APT1_01093	AP10_01715	AP11_01467	AP12_00109	AP13_02110	AP14_02005	AP15_01454	AP16_01282	AP17_02164	AP18_00839	APT2_00840	APT3_01475	APT4_01290	CILBEFPL_00372	AP5b_01178	IFOCMGAL_01310	APT7_01513	APT8_02119	APT9_01859
group_307		Amino acid ABC transporter, permease protein	26	26	1	1	2086				464	668	636	PNBCHNMA_00761	FLMIEJPD_01839	EGCNFADG_01726	HFKHGFNI_01765	BPJOANPD_01754	KPECLFOE_01846	BPHGHODF_01852	APT1_00432	AP10_00122	AP11_02123	AP12_00755	AP13_01437	AP14_00531	AP15_00811	AP16_01940	AP17_00608	AP18_00191	APT2_01498	APT3_00821	APT4_00620	CILBEFPL_01823	AP5b_01833	IFOCMGAL_01980	APT7_01034	APT8_01459	APT9_00259
dapD		2,3,4,5-tetrahydropyridine-2,6-dicarboxylate N-succinyltransferase	26	26	1	1	3723				824	824	824	PNBCHNMA_00967	FLMIEJPD_02035	EGCNFADG_02023	HFKHGFNI_01953	BPJOANPD_01945	KPECLFOE_02064	BPHGHODF_02053	APT1_00242	AP10_00326	AP11_00046	AP12_00958	AP13_01230	AP14_00736	AP15_00621	AP16_02135	AP17_00806	AP18_00004	APT2_01700	APT3_00627	APT4_00373	CILBEFPL_02011	AP5b_02026	IFOCMGAL_02164	APT7_00667	APT8_01252	APT9_00438
group_3071		Glucose-specific phosphotransferase enzyme IIA component	26	26	1	1	561				500	500	500	PNBCHNMA_00351	FLMIEJPD_01428	EGCNFADG_01377	HFKHGFNI_01353	BPJOANPD_01343	KPECLFOE_01438	BPHGHODF_01369	APT1_00846	AP10_01972	AP11_01717	AP12_00354	AP13_01861	AP14_00113	AP15_01221	AP16_01533	AP17_00196	AP18_00595	APT2_01080	APT3_01238	APT4_01048	CILBEFPL_00125	AP5b_01428	IFOCMGAL_01549	APT7_01274	APT8_01878	APT9_02108
nusG		Transcription antitermination protein nusG	26	26	1	1	2114				563	563	563	PNBCHNMA_00786	FLMIEJPD_01864	EGCNFADG_01700	HFKHGFNI_01790	BPJOANPD_01779	KPECLFOE_01870	BPHGHODF_01876	APT1_00407	AP10_00147	AP11_02147	AP12_00780	AP13_01412	AP14_00549	AP15_00786	AP16_01965	AP17_00632	AP18_00167	APT2_01523	APT3_00796	APT4_00594	CILBEFPL_01849	AP5b_01859	IFOCMGAL_01954	APT7_01058	APT8_01434	APT9_00235
afuC		ferric transport protein	26	26	1	1	432				1046	1046	1046	PNBCHNMA_00443	FLMIEJPD_01523	EGCNFADG_01970	HFKHGFNI_01447	BPJOANPD_01438	KPECLFOE_01530	BPHGHODF_01533	APT1_00751	AP10_02062	AP11_01809	AP12_00444	AP13_01770	AP14_00205	AP15_01126	AP16_01701	AP17_00288	AP18_00504	APT2_01177	APT3_01142	APT4_00949	CILBEFPL_01558	AP5b_01567	IFOCMGAL_01644	APT7_00719	APT8_01782	APT9_02200
fabB		3-oxoacyl-(acyl-carrier-protein) synthase I	26	26	1	1	1420				1217	1220	1218	PNBCHNMA_00059	FLMIEJPD_01153	EGCNFADG_01098	HFKHGFNI_01080	BPJOANPD_01070	KPECLFOE_01158	BPHGHODF_01075	APT1_01138	AP10_01671	AP11_01422	AP12_00072	AP13_02148	AP14_01967	AP15_01491	AP16_01245	AP17_02127	AP18_00877	APT2_00804	APT3_01512	APT4_01326	CILBEFPL_00413	AP5b_01137	IFOCMGAL_01272	APT7_01552	APT8_02156	APT9_01814
cas1f		CRISPR-associated protein Cas1	26	26	1	1	2789				956	956	956	PNBCHNMA_01370	FLMIEJPD_00218	EGCNFADG_00218	HFKHGFNI_00218	BPJOANPD_00215	KPECLFOE_00220	BPHGHODF_00214	APT1_02102	AP10_00735	AP11_00454	AP12_01366	AP13_00821	AP14_01138	AP15_00216	AP16_00224	AP17_01219	AP18_01724	APT2_02112	APT3_00218	APT4_02257	CILBEFPL_01327	AP5b_00222	IFOCMGAL_00217	APT7_00260	APT8_00840	APT9_00846
yhbZ		GTPase obg	26	26	1	1	3980				1175	1175	1175	PNBCHNMA_01193	FLMIEJPD_00041	EGCNFADG_00041	HFKHGFNI_00041	BPJOANPD_00040	KPECLFOE_00040	BPHGHODF_00040	APT1_00017	AP10_00553	AP11_00272	AP12_01184	AP13_01002	AP14_00959	AP15_00396	AP16_00040	AP17_01039	AP18_01906	APT2_01928	APT3_00399	APT4_00142	CILBEFPL_00040	AP5b_00040	IFOCMGAL_00040	APT7_00443	APT8_01022	APT9_00664
trmD		tRNA (guanine-N(1)-)-methyltransferase	26	26	1	1	2232				755	755	755	PNBCHNMA_00863	FLMIEJPD_01953	EGCNFADG_01610	HFKHGFNI_01868	BPJOANPD_01858	KPECLFOE_01978	BPHGHODF_01967	APT1_00330	AP10_00237	AP11_02224	AP12_00871	AP13_01318	AP14_00650	AP15_00708	AP16_02047	AP17_00720	AP18_00090	APT2_01614	APT3_00718	APT4_00515	CILBEFPL_01928	AP5b_01939	IFOCMGAL_01864	APT7_01150	APT8_01342	APT9_00158
group_3078		Polysulphide reductase NrfD	26	26	1	1	547				1181	1181	1181	PNBCHNMA_00360	FLMIEJPD_01441	EGCNFADG_01390	HFKHGFNI_01367	BPJOANPD_01357	KPECLFOE_01447	BPHGHODF_01382	APT1_00837	AP10_01981	AP11_01726	AP12_00363	AP13_01852	AP14_00122	AP15_01207	AP16_01542	AP17_00205	AP18_00586	APT2_01093	APT3_01224	APT4_01035	CILBEFPL_00116	AP5b_01437	IFOCMGAL_01562	APT7_01265	APT8_01865	APT9_02117
group_3079		Amidophosphoribosyltransferase	26	26	1	1	3091				1517	1523	1517	PNBCHNMA_01612	FLMIEJPD_00442	EGCNFADG_00441	HFKHGFNI_00454	BPJOANPD_00442	KPECLFOE_00464	BPHGHODF_00435	APT1_01860	AP10_00978	AP11_00695	AP12_01593	AP13_00593	AP14_01354	AP15_02125	AP16_01026	AP17_01444	AP18_01497	APT2_00136	APT3_02141	APT4_02032	CILBEFPL_01106	AP5b_00443	IFOCMGAL_00453	APT7_00035	APT8_00615	APT9_01087
group_308		Glutamine transport ATP-binding protein glnQ	26	26	1	1	2087				338	1628	784	PNBCHNMA_00762	FLMIEJPD_01840	EGCNFADG_01725	HFKHGFNI_01766	BPJOANPD_01755	KPECLFOE_01847	BPHGHODF_01853	APT1_00431	AP10_00123	AP11_02124	AP12_00756	AP13_01436	AP14_00532	AP15_00810	AP16_01941	AP17_00609	AP18_00190	APT2_01499	APT3_00820	APT4_00619	CILBEFPL_01824	AP5b_01834	IFOCMGAL_01979	APT7_01035	APT8_01458	APT9_00258
thiL		thiamine-monophosphate kinase	26	26	1	1	13				962	965	964	PNBCHNMA_01358	FLMIEJPD_00207	EGCNFADG_00207	HFKHGFNI_00206	BPJOANPD_00204	KPECLFOE_00209	BPHGHODF_00203	APT1_02113	AP10_00724	AP11_00443	AP12_01355	AP13_00832	AP14_01127	AP15_00227	AP16_00213	AP17_01208	AP18_01736	APT2_02101	APT3_00229	APT4_02268	CILBEFPL_01339	AP5b_00210	IFOCMGAL_00206	APT7_00271	APT8_00851	APT9_00835
group_3081		Uridine kinase	26	26	1	1	1260				653	653	653	PNBCHNMA_02057	FLMIEJPD_00876	EGCNFADG_00821	HFKHGFNI_00849	BPJOANPD_00839	KPECLFOE_00929	BPHGHODF_00842	APT1_01408	AP10_01451	AP11_01147	AP12_02013	AP13_00131	AP14_01751	AP15_01723	AP16_00459	AP17_01902	AP18_01105	APT2_00526	APT3_01746	APT4_01561	CILBEFPL_00644	AP5b_00905	IFOCMGAL_01040	APT7_01779	APT8_00130	APT9_01538
aceE		Pyruvate dehydrogenase, decarboxylase component E1, thiamin-binding	26	26	1	1	1135				2654	2660	2654	PNBCHNMA_01992	FLMIEJPD_00812	EGCNFADG_00757	HFKHGFNI_00784	BPJOANPD_00775	KPECLFOE_00870	BPHGHODF_00779	APT1_01473	AP10_01387	AP11_01082	AP12_01948	AP13_00198	AP14_01683	AP15_01788	AP16_00526	AP17_01840	AP18_01170	APT2_00461	APT3_01811	APT4_01809	CILBEFPL_00710	AP5b_00838	IFOCMGAL_00924	APT7_01854	APT8_00194	APT9_01473
alaS		Alanyl-tRNA synthetase	26	26	1	1	965				2624	2624	2624	PNBCHNMA_01865	FLMIEJPD_00687	EGCNFADG_00631	HFKHGFNI_00647	BPJOANPD_00639	KPECLFOE_00720	BPHGHODF_00650	APT1_01602	AP10_01257	AP11_00953	AP12_01797	AP13_00326	AP14_01551	AP15_01926	AP16_00724	AP17_01708	AP18_01300	APT2_00333	APT3_01950	APT4_01674	CILBEFPL_00839	AP5b_00706	IFOCMGAL_00774	APT7_02008	APT8_00326	APT9_01345
group_3084		ABC transporter ATP-binding protein	26	26	1	1	1280				806	806	806	PNBCHNMA_02074	FLMIEJPD_00893	EGCNFADG_00838	HFKHGFNI_00869	BPJOANPD_00859	KPECLFOE_00947	BPHGHODF_00862	APT1_01391	AP10_01470	AP11_01164	AP12_02030	AP13_00114	AP14_01768	AP15_01703	AP16_00442	AP17_01919	AP18_01088	APT2_00543	APT3_01726	APT4_01541	CILBEFPL_00627	AP5b_00922	IFOCMGAL_01059	APT7_01762	APT8_00109	APT9_01555
seqA		DNA replication inhibitor protein	26	26	1	1	1085				560	560	560	PNBCHNMA_01966	FLMIEJPD_00786	EGCNFADG_00731	HFKHGFNI_00758	BPJOANPD_00749	KPECLFOE_00824	BPHGHODF_00753	APT1_01499	AP10_01362	AP11_01056	AP12_01903	AP13_00223	AP14_01658	AP15_01814	AP16_00552	AP17_01814	AP18_01195	APT2_00435	APT3_01837	APT4_01783	CILBEFPL_00737	AP5b_00811	IFOCMGAL_00881	APT7_01901	APT8_00220	APT9_01447
group_3086		D-alanyl-D-alanine carboxypeptidase dacA	26	26	1	1	1972				1178	1178	1178	PNBCHNMA_00664	FLMIEJPD_01740	EGCNFADG_01499	HFKHGFNI_01667	BPJOANPD_01657	KPECLFOE_01748	BPHGHODF_01755	APT1_00532	AP10_00017	AP11_02025	AP12_00657	AP13_01541	AP14_00429	AP15_00910	AP16_01837	AP17_00509	AP18_00288	APT2_01396	APT3_00921	APT4_00733	CILBEFPL_01725	AP5b_01733	IFOCMGAL_02077	APT7_00935	APT8_01558	APT9_00357
hemN		Oxygen-independent coproporphyrinogen-III oxidase	26	26	1	1	1579				1367	1367	1367	PNBCHNMA_02232	FLMIEJPD_01017	EGCNFADG_00963	HFKHGFNI_00989	BPJOANPD_00979	KPECLFOE_01062	BPHGHODF_00983	APT1_01231	AP10_01577	AP11_01324	AP12_02140	AP13_02243	AP14_01875	AP15_01581	AP16_01154	AP17_02033	AP18_00972	APT2_00668	APT3_01604	APT4_01417	CILBEFPL_00507	AP5b_01043	IFOCMGAL_01180	APT7_01648	APT8_02249	APT9_01715
argH		Argininosuccinate lyase	26	26	1	1	1785				1376	1376	1376	PNBCHNMA_00195	FLMIEJPD_01283	EGCNFADG_01230	HFKHGFNI_01210	BPJOANPD_01200	KPECLFOE_01292	BPHGHODF_01205	APT1_01002	AP10_01811	AP11_01560	AP12_00203	AP13_02017	AP14_02101	AP15_01363	AP16_01374	AP17_00033	AP18_00742	APT2_00935	APT3_01381	APT4_01196	CILBEFPL_00281	AP5b_01271	IFOCMGAL_01404	APT7_01418	APT8_02025	APT9_01951
group_3089		Lon protease	26	26	1	1	3753				1637	1637	1637	PNBCHNMA_00995	FLMIEJPD_02062	EGCNFADG_02050	HFKHGFNI_01981	BPJOANPD_01974	KPECLFOE_02091	BPHGHODF_02081	APT1_00214	AP10_00354	AP11_00075	AP12_00986	AP13_01201	AP14_00763	AP15_00593	AP16_02163	AP17_00835	AP18_02105	APT2_01727	APT3_00598	APT4_00345	CILBEFPL_02039	AP5b_02055	IFOCMGAL_02192	APT7_00640	APT8_01224	APT9_00467
rpoD		RNA polymerase sigma factor rpoD	26	26	1	1	412				1859	1859	1859	PNBCHNMA_00454	FLMIEJPD_01534	EGCNFADG_01939	HFKHGFNI_01529	BPJOANPD_01519	KPECLFOE_01559	BPHGHODF_01594	APT1_00740	AP10_02066	AP11_01838	AP12_00523	AP13_01689	AP14_00266	AP15_01065	AP16_01629	AP17_00299	AP18_00425	APT2_01188	APT3_01061	APT4_00870	CILBEFPL_01586	AP5b_01596	IFOCMGAL_01674	APT7_00780	APT8_01721	APT9_02229
group_3091		Nitrogen regulatory protein P-II	26	26	1	1	3563				338	338	338	PNBCHNMA_00572	FLMIEJPD_01654	EGCNFADG_01803	HFKHGFNI_01578	BPJOANPD_01568	KPECLFOE_01660	BPHGHODF_01663	APT1_00622	AP10_02183	AP11_01938	AP12_00573	AP13_01632	AP14_00336	AP15_00996	AP16_01749	AP17_00419	AP18_00375	APT2_01308	APT3_01012	APT4_00821	CILBEFPL_01635	AP5b_01645	IFOCMGAL_01773	APT7_00848	APT8_01652	APT9_00065
ilvA		Threonine dehydratase biosynthetic	26	26	1	1	227				1526	1526	1526	PNBCHNMA_00477	FLMIEJPD_01558	EGCNFADG_01963	HFKHGFNI_01505	BPJOANPD_01495	KPECLFOE_01537	BPHGHODF_01617	APT1_00718	AP10_02086	AP11_01816	AP12_00503	AP13_01712	AP14_00286	AP15_01041	AP16_01650	AP17_00323	AP18_00447	APT2_01212	APT3_01085	APT4_00892	CILBEFPL_01565	AP5b_01574	IFOCMGAL_01651	APT7_00802	APT8_01698	APT9_02207
fumC		Fumarate hydratase	26	26	1	1	2200				1394	1394	1394	PNBCHNMA_00831	FLMIEJPD_01921	EGCNFADG_01642	HFKHGFNI_01836	BPJOANPD_01826	KPECLFOE_01946	BPHGHODF_01935	APT1_00363	AP10_00202	AP11_02191	AP12_00838	AP13_01351	AP14_00617	AP15_00741	AP16_02014	AP17_00687	AP18_00123	APT2_01580	APT3_00751	APT4_00548	CILBEFPL_01896	AP5b_01906	IFOCMGAL_01896	APT7_01117	APT8_01375	APT9_00191
group_3094		Signal recognition particle protein	26	26	1	1	2164				1391	1391	1391	PNBCHNMA_00817	FLMIEJPD_01906	EGCNFADG_01657	HFKHGFNI_01822	BPJOANPD_01812	KPECLFOE_01913	BPHGHODF_01922	APT1_00376	AP10_00188	AP11_02178	AP12_00825	AP13_01369	AP14_00604	AP15_00755	AP16_01999	AP17_00674	AP18_00136	APT2_01565	APT3_00765	APT4_00563	CILBEFPL_01881	AP5b_01891	IFOCMGAL_01910	APT7_01101	APT8_01388	APT9_00204
hslU		HslU--HslV peptidase ATPase subunit	26	26	1	1	2139				1322	1322	1322	PNBCHNMA_00806	FLMIEJPD_01884	EGCNFADG_01680	HFKHGFNI_01811	BPJOANPD_01799	KPECLFOE_01889	BPHGHODF_01899	APT1_00387	AP10_00166	AP11_02167	AP12_00800	AP13_01391	AP14_00581	AP15_00766	AP16_01988	AP17_00651	AP18_00148	APT2_01543	APT3_00776	APT4_00574	CILBEFPL_01870	AP5b_01880	IFOCMGAL_01934	APT7_01077	APT8_01411	APT9_00215
ompA_2		Outer membrane protein P5	26	26	1	1	3712				1094	1094	1094	PNBCHNMA_00959	FLMIEJPD_02027	EGCNFADG_02015	HFKHGFNI_01943	BPJOANPD_01935	KPECLFOE_02055	BPHGHODF_02045	APT1_00250	AP10_00317	AP11_00038	AP12_00950	AP13_01240	AP14_00728	AP15_00629	AP16_02126	AP17_00798	AP18_00012	APT2_01692	APT3_00637	APT4_00383	CILBEFPL_02002	AP5b_02017	IFOCMGAL_02155	APT7_00675	APT8_01260	APT9_00430
xerC		Tyrosine recombinase xerC	26	26	1	1	2255				920	920	920	PNBCHNMA_00880	FLMIEJPD_01970	EGCNFADG_01593	HFKHGFNI_01885	BPJOANPD_01875	KPECLFOE_01996	BPHGHODF_01985	APT1_00313	AP10_00254	AP11_02241	AP12_00887	AP13_01301	AP14_00667	AP15_00690	AP16_02064	AP17_00738	AP18_00073	APT2_01631	APT3_00701	APT4_00498	CILBEFPL_01945	AP5b_01956	IFOCMGAL_01847	APT7_01168	APT8_01324	APT9_00141
uraA		uracil permease	26	26	1	1	4054				1226	1229	1227	PNBCHNMA_01261	FLMIEJPD_00110	EGCNFADG_00110	HFKHGFNI_00109	BPJOANPD_00107	KPECLFOE_00109	BPHGHODF_00106	APT1_02216	AP10_00621	AP11_00341	AP12_01253	AP13_00934	AP14_01025	AP15_00330	AP16_00108	AP17_01106	AP18_01838	APT2_01999	APT3_00331	APT4_00073	CILBEFPL_01436	AP5b_00108	IFOCMGAL_00108	APT7_00375	APT8_00953	APT9_00733
group_3099		Phosphate acetyltransferase	26	26	1	1	954				2138	2138	2138	PNBCHNMA_01856	FLMIEJPD_00677	EGCNFADG_00621	HFKHGFNI_00638	BPJOANPD_00630	KPECLFOE_00711	BPHGHODF_00619	APT1_01611	AP10_01248	AP11_00944	AP12_01788	AP13_00335	AP14_01542	AP15_01935	AP16_00715	AP17_01699	AP18_01309	APT2_00323	APT3_01959	APT4_01665	CILBEFPL_00849	AP5b_00696	IFOCMGAL_00765	APT7_02017	APT8_00358	APT9_01336
group_3100		Chelated iron transport system membrane protein yfeD	26	26	1	1	4076				830	830	830	PNBCHNMA_01283	FLMIEJPD_00132	EGCNFADG_00132	HFKHGFNI_00131	BPJOANPD_00129	KPECLFOE_00133	BPHGHODF_00128	APT1_02190	AP10_00646	AP11_00366	AP12_01278	AP13_00909	AP14_01050	AP15_00305	AP16_00133	AP17_01131	AP18_01813	APT2_02024	APT3_00306	APT4_00048	CILBEFPL_01414	AP5b_00133	IFOCMGAL_00130	APT7_00350	APT8_00928	APT9_00758
rpsB		30S ribosomal protein S2	26	26	1	1	3454				716	716	716	PNBCHNMA_01779	FLMIEJPD_00603	EGCNFADG_00547	HFKHGFNI_00562	BPJOANPD_00554	KPECLFOE_00634	BPHGHODF_00543	APT1_01686	AP10_01168	AP11_00869	AP12_01711	AP13_00412	AP14_01466	AP15_02011	AP16_00640	AP17_01623	AP18_01385	APT2_00249	APT3_02035	APT4_01915	CILBEFPL_00930	AP5b_00615	IFOCMGAL_00688	APT7_02097	APT8_00433	APT9_01261
menD		2-succinyl-5-enolpyruvyl-6-hydroxy-3- cyclohexene-1- carboxylate synthase	26	26	1	1	2193				1706	1706	1706	PNBCHNMA_00824	FLMIEJPD_01914	EGCNFADG_01649	HFKHGFNI_01829	BPJOANPD_01819	KPECLFOE_01939	BPHGHODF_01928	APT1_00370	AP10_00195	AP11_02184	AP12_00831	AP13_01358	AP14_00610	AP15_00748	AP16_02007	AP17_00680	AP18_00130	APT2_01573	APT3_00758	APT4_00555	CILBEFPL_01889	AP5b_01899	IFOCMGAL_01903	APT7_01110	APT8_01382	APT9_00198
pflB		Formate acetyltransferase	26	26	1	1	1439				2312	2312	2312	PNBCHNMA_00039	FLMIEJPD_01134	EGCNFADG_01079	HFKHGFNI_01061	BPJOANPD_01051	KPECLFOE_01138	BPHGHODF_01056	APT1_01157	AP10_01652	AP11_01402	AP12_00053	AP13_02167	AP14_01948	AP15_01510	AP16_01226	AP17_02108	AP18_00896	APT2_00785	APT3_01531	APT4_01345	CILBEFPL_00433	AP5b_01118	IFOCMGAL_01253	APT7_01571	APT8_02175	APT9_01793
malT		HTH-type transcriptional regulator malT	26	26	1	1	1870				2717	2717	2717	PNBCHNMA_00249	FLMIEJPD_01327	EGCNFADG_01274	HFKHGFNI_01253	BPJOANPD_01243	KPECLFOE_01336	BPHGHODF_01253	APT1_00948	AP10_01857	AP11_01615	AP12_00246	AP13_01962	AP14_00008	AP15_01320	AP16_01427	AP17_00094	AP18_00699	APT2_00979	APT3_01338	APT4_01152	CILBEFPL_00227	AP5b_01326	IFOCMGAL_01448	APT7_01374	APT8_01979	APT9_02006
lysA		Diaminopimelate decarboxylase	26	26	1	1	3571				1250	1250	1250	PNBCHNMA_00579	FLMIEJPD_01661	EGCNFADG_01796	HFKHGFNI_01585	BPJOANPD_01575	KPECLFOE_01667	BPHGHODF_01670	APT1_00615	AP10_02190	AP11_01945	AP12_00580	AP13_01625	AP14_00343	AP15_00989	AP16_01756	AP17_00426	AP18_00368	APT2_01315	APT3_01005	APT4_00814	CILBEFPL_01642	AP5b_01652	IFOCMGAL_01780	APT7_00855	APT8_01645	APT9_00072
nrfC		cytochrome c nitrite reductase Fe-S protein	26	26	1	1	4050				677	677	677	PNBCHNMA_01258	FLMIEJPD_00106	EGCNFADG_00106	HFKHGFNI_00105	BPJOANPD_00103	KPECLFOE_00105	BPHGHODF_00103	APT1_02220	AP10_00617	AP11_00337	AP12_01250	AP13_00938	AP14_01022	AP15_00333	AP16_00104	AP17_01103	AP18_01841	APT2_01995	APT3_00334	APT4_00076	CILBEFPL_01440	AP5b_00105	IFOCMGAL_00104	APT7_00378	APT8_00957	APT9_00729
group_3107		membrane protein	26	26	1	1	1724				1052	1052	1052	PNBCHNMA_00137	FLMIEJPD_01225	EGCNFADG_01172	HFKHGFNI_01153	BPJOANPD_01143	KPECLFOE_01235	BPHGHODF_01148	APT1_01059	AP10_01753	AP11_01501	AP12_00146	AP13_02076	AP14_02041	AP15_01420	AP16_01316	AP17_02201	AP18_00801	APT2_00877	APT3_01438	APT4_01253	CILBEFPL_00339	AP5b_01212	IFOCMGAL_01347	APT7_01475	APT8_02082	APT9_01893
lptC		LPS export ABC transporter periplasmic protein LptC	26	26	1	1	2985				596	596	596	PNBCHNMA_01520	FLMIEJPD_00353	EGCNFADG_00353	HFKHGFNI_00360	BPJOANPD_00352	KPECLFOE_00357	BPHGHODF_00346	APT1_01953	AP10_00888	AP11_00602	AP12_01504	AP13_00685	AP14_01265	AP15_00080	AP16_01116	AP17_01353	AP18_01588	APT2_00046	APT3_00079	APT4_02121	CILBEFPL_01194	AP5b_00354	IFOCMGAL_00365	APT7_00124	APT8_00705	APT9_00994
group_3109		RNA pyrophosphohydrolase	26	26	1	1	3762				620	620	620	PNBCHNMA_01002	FLMIEJPD_02070	EGCNFADG_02059	HFKHGFNI_01988	BPJOANPD_01981	KPECLFOE_02098	BPHGHODF_02088	APT1_00207	AP10_00361	AP11_00082	AP12_00993	AP13_01194	AP14_00770	AP15_00586	AP16_02170	AP17_00844	AP18_02098	APT2_01736	APT3_00591	APT4_00338	CILBEFPL_02046	AP5b_02063	IFOCMGAL_02199	APT7_00633	APT8_01217	APT9_00474
plsX		Fatty acid/phospholipid synthesis protein plsX	26	26	1	1	451				1034	1034	1034	PNBCHNMA_00424	FLMIEJPD_01506	EGCNFADG_01987	HFKHGFNI_01432	BPJOANPD_01423	KPECLFOE_01512	BPHGHODF_01515	APT1_00770	AP10_02043	AP11_01790	AP12_00427	AP13_01788	AP14_00186	AP15_01143	AP16_01607	AP17_00270	AP18_00521	APT2_01160	APT3_01158	APT4_00967	CILBEFPL_01494	AP5b_01502	IFOCMGAL_01626	APT7_00702	APT8_01800	APT9_02181
group_3111		Enoyl-[acyl-carrier-protein] reductase [NADH]	26	26	1	1	1088				788	788	788	PNBCHNMA_01969	FLMIEJPD_00789	EGCNFADG_00734	HFKHGFNI_00761	BPJOANPD_00752	KPECLFOE_00827	BPHGHODF_00756	APT1_01496	AP10_01365	AP11_01059	AP12_01906	AP13_00220	AP14_01661	AP15_01811	AP16_00549	AP17_01817	AP18_01192	APT2_00438	APT3_01834	APT4_01786	CILBEFPL_00734	AP5b_00814	IFOCMGAL_00884	APT7_01898	APT8_00217	APT9_01450
trxB		Thioredoxin reductase	26	26	1	1	4031				953	953	953	PNBCHNMA_01240	FLMIEJPD_00088	EGCNFADG_00088	HFKHGFNI_00087	BPJOANPD_00085	KPECLFOE_00087	BPHGHODF_00085	APT1_02238	AP10_00599	AP11_00319	AP12_01232	AP13_00956	AP14_01004	AP15_00351	AP16_00086	AP17_01085	AP18_01859	APT2_01977	APT3_00352	APT4_00094	CILBEFPL_01458	AP5b_00087	IFOCMGAL_00086	APT7_00396	APT8_00975	APT9_00711
group_3113		50S ribosomal protein L13	26	26	1	1	3491				428	428	428	PNBCHNMA_01815	FLMIEJPD_00637	EGCNFADG_00581	HFKHGFNI_00597	BPJOANPD_00589	KPECLFOE_00671	BPHGHODF_00578	APT1_01651	AP10_01205	AP11_00904	AP12_01747	AP13_00376	AP14_01502	AP15_01976	AP16_00675	AP17_01659	AP18_01350	APT2_00283	APT3_02000	APT4_01624	CILBEFPL_00895	AP5b_00650	IFOCMGAL_00723	APT7_02057	APT8_00398	APT9_01296
group_3114		multidrug resistance protein norM	26	26	1	1	3021				1391	1391	1391	PNBCHNMA_01554	FLMIEJPD_00385	EGCNFADG_00385	HFKHGFNI_00392	BPJOANPD_00384	KPECLFOE_00406	BPHGHODF_00378	APT1_01919	AP10_00921	AP11_00636	AP12_01536	AP13_00652	AP14_01297	AP15_00047	AP16_01083	AP17_01385	AP18_01554	APT2_00078	APT3_00047	APT4_02089	CILBEFPL_01162	AP5b_00386	IFOCMGAL_00397	APT7_00092	APT8_00673	APT9_01028
matP		Ter macrodomain-binding protein MatP	26	26	1	1	3754				446	446	446	PNBCHNMA_00996	FLMIEJPD_02063	EGCNFADG_02051	HFKHGFNI_01982	BPJOANPD_01975	KPECLFOE_02092	BPHGHODF_02082	APT1_00213	AP10_00355	AP11_00076	AP12_00987	AP13_01200	AP14_00764	AP15_00592	AP16_02164	AP17_00836	AP18_02104	APT2_01728	APT3_00597	APT4_00344	CILBEFPL_02040	AP5b_02056	IFOCMGAL_02193	APT7_00639	APT8_01223	APT9_00468
group_3116		Triosephosphate isomerase	26	26	1	1	3801				770	770	770	PNBCHNMA_01033	FLMIEJPD_02100	EGCNFADG_02089	HFKHGFNI_02018	BPJOANPD_02011	KPECLFOE_02129	BPHGHODF_02119	APT1_00176	AP10_00391	AP11_00113	AP12_01023	AP13_01163	AP14_00801	AP15_00556	AP16_02201	AP17_00874	AP18_02068	APT2_01766	APT3_00561	APT4_00307	CILBEFPL_02074	AP5b_02091	IFOCMGAL_02229	APT7_00602	APT8_01187	APT9_00505
group_3117		membrane protein	26	26	1	1	2854				1394	1394	1394	PNBCHNMA_01422	FLMIEJPD_00264	EGCNFADG_00264	HFKHGFNI_00271	BPJOANPD_00266	KPECLFOE_00267	BPHGHODF_00261	APT1_02049	AP10_00789	AP11_00506	AP12_01412	AP13_00770	AP14_01186	AP15_00166	AP16_00270	AP17_01267	AP18_01677	APT2_02160	APT3_00165	APT4_02207	CILBEFPL_01280	AP5b_00268	IFOCMGAL_00265	APT7_00212	APT8_00791	APT9_00898
group_3119		tRNA-Phe(gaa)	26	26	1	1	2147				75	75	75	PNBCHNMA_00813	FLMIEJPD_01891	EGCNFADG_01673	HFKHGFNI_01818	BPJOANPD_01806	KPECLFOE_01896	BPHGHODF_01906	APT1_00380	AP10_00173	AP11_02174	AP12_00807	AP13_01384	AP14_00588	AP15_00759	AP16_01995	AP17_00658	AP18_00140	APT2_01550	APT3_00769	APT4_00567	CILBEFPL_01877	AP5b_01887	IFOCMGAL_01927	APT7_01084	APT8_01404	APT9_00208
cetB		VOC family protein	26	26	1	1	2143				392	392	392	PNBCHNMA_00809	FLMIEJPD_01887	EGCNFADG_01677	HFKHGFNI_01814	BPJOANPD_01802	KPECLFOE_01892	BPHGHODF_01902	APT1_00384	AP10_00169	AP11_02170	AP12_00803	AP13_01388	AP14_00584	AP15_00763	AP16_01991	AP17_00654	AP18_00144	APT2_01546	APT3_00773	APT4_00571	CILBEFPL_01873	AP5b_01883	IFOCMGAL_01931	APT7_01080	APT8_01408	APT9_00212
group_3120		hypothetical protein	26	26	1	1	1710				410	410	410	PNBCHNMA_00124	FLMIEJPD_01212	EGCNFADG_01159	HFKHGFNI_01140	BPJOANPD_01130	KPECLFOE_01222	BPHGHODF_01135	APT1_01073	AP10_01739	AP11_01487	AP12_00132	AP13_02090	AP14_02028	AP15_01434	AP16_01302	AP17_02187	AP18_00815	APT2_00863	APT3_01452	APT4_01267	CILBEFPL_00352	AP5b_01198	IFOCMGAL_01334	APT7_01489	APT8_02096	APT9_01879
group_3121		membrane protein	26	26	1	1	1636				2372	2372	2372	PNBCHNMA_02193	FLMIEJPD_00967	EGCNFADG_00913	HFKHGFNI_00939	BPJOANPD_00929	KPECLFOE_01020	BPHGHODF_00931	APT1_01270	AP10_01544	AP11_01285	AP12_02100	AP13_00044	AP14_01840	AP15_01631	AP16_00369	AP17_01992	AP18_01014	APT2_00618	APT3_01655	APT4_01464	CILBEFPL_00556	AP5b_00993	IFOCMGAL_01128	APT7_01690	APT8_00039	APT9_01676
group_3122		Ribose-phosphate pyrophosphokinase	26	26	1	1	1137				950	950	950	PNBCHNMA_01994	FLMIEJPD_00814	EGCNFADG_00759	HFKHGFNI_00786	BPJOANPD_00777	KPECLFOE_00872	BPHGHODF_00781	APT1_01471	AP10_01389	AP11_01084	AP12_01950	AP13_00196	AP14_01685	AP15_01786	AP16_00524	AP17_01842	AP18_01168	APT2_00463	APT3_01809	APT4_01811	CILBEFPL_00708	AP5b_00840	IFOCMGAL_00926	APT7_01852	APT8_00192	APT9_01475
rplV		50S ribosomal protein L22	26	26	1	1	2208				332	332	332	PNBCHNMA_00839	FLMIEJPD_01929	EGCNFADG_01634	HFKHGFNI_01844	BPJOANPD_01834	KPECLFOE_01954	BPHGHODF_01943	APT1_00355	AP10_00210	AP11_02199	AP12_00846	AP13_01343	AP14_00625	AP15_00733	AP16_02022	AP17_00695	AP18_00115	APT2_01589	APT3_00743	APT4_00540	CILBEFPL_01904	AP5b_01914	IFOCMGAL_01888	APT7_01125	APT8_01367	APT9_00183
uvrA		UvrABC system protein A	26	26	1	1	1145				2828	2828	2828	PNBCHNMA_02002	FLMIEJPD_00822	EGCNFADG_00767	HFKHGFNI_00794	BPJOANPD_00785	KPECLFOE_00880	BPHGHODF_00789	APT1_01463	AP10_01397	AP11_01092	AP12_01958	AP13_00188	AP14_01693	AP15_01778	AP16_00516	AP17_01850	AP18_01160	APT2_00471	APT3_01801	APT4_01819	CILBEFPL_00700	AP5b_00848	IFOCMGAL_00934	APT7_01844	APT8_00184	APT9_01483
rplU		50S ribosomal protein L21	26	26	1	1	3881				311	311	311	PNBCHNMA_01108	FLMIEJPD_02173	EGCNFADG_02162	HFKHGFNI_02092	BPJOANPD_02085	KPECLFOE_02203	BPHGHODF_02194	APT1_00102	AP10_00465	AP11_00187	AP12_01097	AP13_01090	AP14_00874	AP15_00481	AP16_02274	AP17_00949	AP18_01993	APT2_01839	APT3_00487	APT4_00233	CILBEFPL_02152	AP5b_02169	IFOCMGAL_02303	APT7_00528	APT8_01112	APT9_00579
group_3126		Thiol disulfide oxidoreductase	26	26	1	1	2018				707	707	707	PNBCHNMA_00706	FLMIEJPD_01783	EGCNFADG_01542	HFKHGFNI_01709	BPJOANPD_01699	KPECLFOE_01790	BPHGHODF_01797	APT1_00488	AP10_00061	AP11_02068	AP12_00700	AP13_01498	AP14_00472	AP15_00867	AP16_01880	AP17_00552	AP18_00245	APT2_01440	APT3_00878	APT4_00678	CILBEFPL_01767	AP5b_01776	IFOCMGAL_02035	APT7_00978	APT8_01515	APT9_00314
lpdA		Dihydrolipoyl dehydrogenase	26	26	1	1	1133				1424	1424	1424	PNBCHNMA_01990	FLMIEJPD_00810	EGCNFADG_00755	HFKHGFNI_00782	BPJOANPD_00773	KPECLFOE_00868	BPHGHODF_00777	APT1_01475	AP10_01385	AP11_01080	AP12_01946	AP13_00200	AP14_01681	AP15_01790	AP16_00528	AP17_01838	AP18_01172	APT2_00459	APT3_01813	APT4_01807	CILBEFPL_00712	AP5b_00836	IFOCMGAL_00922	APT7_01856	APT8_00196	APT9_01471
serS		Seryl-tRNA synthetase	26	26	1	1	1299				1307	1307	1307	PNBCHNMA_02093	FLMIEJPD_00911	EGCNFADG_00856	HFKHGFNI_00887	BPJOANPD_00877	KPECLFOE_00966	BPHGHODF_00879	APT1_01372	AP10_01487	AP11_01183	AP12_02047	AP13_00097	AP14_01786	AP15_01686	AP16_00424	AP17_01937	AP18_01070	APT2_00561	APT3_01708	APT4_01522	CILBEFPL_00609	AP5b_00940	IFOCMGAL_01076	APT7_01744	APT8_00092	APT9_01574
group_3129		MexH family multidrug efflux RND transporter periplasmic adaptor subunit	26	26	1	1	3476				1202	1205	1204	PNBCHNMA_01799	FLMIEJPD_00623	EGCNFADG_00567	HFKHGFNI_00582	BPJOANPD_00574	KPECLFOE_00655	BPHGHODF_00563	APT1_01666	AP10_01189	AP11_00889	AP12_01732	AP13_00391	AP14_01487	AP15_01991	AP16_00660	AP17_01644	AP18_01365	APT2_00269	APT3_02015	APT4_01894	CILBEFPL_00910	AP5b_00635	IFOCMGAL_00708	APT7_02072	APT8_00413	APT9_01281
mutY		A/G-specific adenine glycosylase	26	26	1	1	2144				1145	1160	1145	PNBCHNMA_00810	FLMIEJPD_01888	EGCNFADG_01676	HFKHGFNI_01815	BPJOANPD_01803	KPECLFOE_01893	BPHGHODF_01903	APT1_00383	AP10_00170	AP11_02171	AP12_00804	AP13_01387	AP14_00585	AP15_00762	AP16_01992	AP17_00655	AP18_00143	APT2_01547	APT3_00772	APT4_00570	CILBEFPL_01874	AP5b_01884	IFOCMGAL_01930	APT7_01081	APT8_01407	APT9_00211
group_3130		sn-glycerol-3-phosphate dehydrogenase subunit A	26	26	1	1	3034				1685	1685	1685	PNBCHNMA_01564	FLMIEJPD_00395	EGCNFADG_00395	HFKHGFNI_00403	BPJOANPD_00394	KPECLFOE_00418	BPHGHODF_00388	APT1_01909	AP10_00931	AP11_00646	AP12_01546	AP13_00642	AP14_01307	AP15_00037	AP16_01073	AP17_01395	AP18_01544	APT2_00088	APT3_00037	APT4_02079	CILBEFPL_01152	AP5b_00396	IFOCMGAL_00407	APT7_00082	APT8_00663	APT9_01038
mraZ		division/cell wall cluster transcriptional repressor MraZ	26	26	1	1	3948				458	458	458	PNBCHNMA_01162	FLMIEJPD_00009	EGCNFADG_00009	HFKHGFNI_00010	BPJOANPD_00009	KPECLFOE_00009	BPHGHODF_00009	APT1_00048	AP10_00522	AP11_00241	AP12_01152	AP13_01034	AP14_00928	AP15_00427	AP16_00009	AP17_01007	AP18_01938	APT2_01896	APT3_00430	APT4_00173	CILBEFPL_00009	AP5b_00009	IFOCMGAL_00009	APT7_00474	APT8_01053	APT9_00633
mrdA		Penicillin-binding protein 2	26	26	1	1	1975				1958	1961	1960	PNBCHNMA_00667	FLMIEJPD_01743	EGCNFADG_01502	HFKHGFNI_01670	BPJOANPD_01660	KPECLFOE_01751	BPHGHODF_01758	APT1_00529	AP10_00020	AP11_02028	AP12_00660	AP13_01538	AP14_00432	AP15_00907	AP16_01840	AP17_00512	AP18_00285	APT2_01399	APT3_00918	APT4_00730	CILBEFPL_01728	AP5b_01736	IFOCMGAL_02074	APT7_00938	APT8_01555	APT9_00354
group_3133		Protein transport protein hofB	26	26	1	1	1311				1394	1394	1394	PNBCHNMA_02104	FLMIEJPD_00922	EGCNFADG_00868	HFKHGFNI_00898	BPJOANPD_00888	KPECLFOE_00977	BPHGHODF_00890	APT1_01361	AP10_01498	AP11_01194	AP12_02058	AP13_00086	AP14_01797	AP15_01675	AP16_00413	AP17_01948	AP18_01057	APT2_00572	APT3_01697	APT4_01511	CILBEFPL_00598	AP5b_00951	IFOCMGAL_01087	APT7_01733	APT8_00081	APT9_01585
group_3134		Phosphopantetheine adenylyltransferase	26	26	1	1	1729				476	476	476	PNBCHNMA_00142	FLMIEJPD_01230	EGCNFADG_01177	HFKHGFNI_01158	BPJOANPD_01148	KPECLFOE_01240	BPHGHODF_01153	APT1_01054	AP10_01758	AP11_01506	AP12_00151	AP13_02071	AP14_02046	AP15_01415	AP16_01321	AP17_02206	AP18_00796	APT2_00882	APT3_01433	APT4_01248	CILBEFPL_00334	AP5b_01217	IFOCMGAL_01352	APT7_01470	APT8_02077	APT9_01898
lptF		LPS export ABC transporter permease LptF	26	26	1	1	1696				1031	1031	1031	PNBCHNMA_00112	FLMIEJPD_01197	EGCNFADG_01143	HFKHGFNI_01125	BPJOANPD_01115	KPECLFOE_01205	BPHGHODF_01120	APT1_01085	AP10_01723	AP11_01475	AP12_00117	AP13_02102	AP14_02013	AP15_01446	AP16_01290	AP17_02172	AP18_00831	APT2_00848	APT3_01467	APT4_01282	CILBEFPL_00364	AP5b_01186	IFOCMGAL_01318	APT7_01505	APT8_02111	APT9_01867
der		GTP-binding protein engA	26	26	1	1	3061				1520	1520	1520	PNBCHNMA_01590	FLMIEJPD_00420	EGCNFADG_00419	HFKHGFNI_00428	BPJOANPD_00419	KPECLFOE_00442	BPHGHODF_00412	APT1_01882	AP10_00956	AP11_00673	AP12_01571	AP13_00615	AP14_01332	AP15_00012	AP16_01048	AP17_01422	AP18_01519	APT2_00114	APT3_00011	APT4_02054	CILBEFPL_01128	AP5b_00421	IFOCMGAL_00431	APT7_00057	APT8_00638	APT9_01065
mnmA		tRNA (5-methylaminomethyl-2-thiouridylate)-methyltransferase	26	26	1	1	4107				1169	1169	1169	PNBCHNMA_01314	FLMIEJPD_00163	EGCNFADG_00163	HFKHGFNI_00162	BPJOANPD_00160	KPECLFOE_00164	BPHGHODF_00159	APT1_02158	AP10_00679	AP11_00398	AP12_01310	AP13_00877	AP14_01082	AP15_00273	AP16_00167	AP17_01163	AP18_01781	APT2_02056	APT3_00274	APT4_00016	CILBEFPL_01383	AP5b_00165	IFOCMGAL_00161	APT7_00318	APT8_00896	APT9_00790
mrcB		Penicillin-binding protein 1B	26	26	1	1	2279				2402	2402	2402	PNBCHNMA_00901	FLMIEJPD_01990	EGCNFADG_01573	HFKHGFNI_01906	BPJOANPD_01896	KPECLFOE_02017	BPHGHODF_02006	APT1_00292	AP10_00275	AP11_02262	AP12_00908	AP13_01280	AP14_00688	AP15_00669	AP16_02085	AP17_00759	AP18_00052	APT2_01651	APT3_00680	APT4_00477	CILBEFPL_01966	AP5b_01979	IFOCMGAL_01826	APT7_01189	APT8_01303	APT9_00120
group_3139		Ribonucleoside-diphosphate reductase, beta subunit 1	26	26	1	1	4096				977	977	977	PNBCHNMA_01303	FLMIEJPD_00152	EGCNFADG_00152	HFKHGFNI_00151	BPJOANPD_00149	KPECLFOE_00153	BPHGHODF_00148	APT1_02169	AP10_00668	AP11_00387	AP12_01299	AP13_00888	AP14_01071	AP15_00284	AP16_00154	AP17_01152	AP18_01792	APT2_02045	APT3_00285	APT4_00027	CILBEFPL_01394	AP5b_00154	IFOCMGAL_00150	APT7_00329	APT8_00907	APT9_00779
torD		chaperone protein TorD	26	26	1	1	2244				596	599	598	PNBCHNMA_00872	FLMIEJPD_01962	EGCNFADG_01601	HFKHGFNI_01877	BPJOANPD_01867	KPECLFOE_01987	BPHGHODF_01976	APT1_00321	AP10_00246	AP11_02233	AP12_00880	AP13_01309	AP14_00659	AP15_00699	AP16_02056	AP17_00729	AP18_00081	APT2_01623	APT3_00709	APT4_00506	CILBEFPL_01937	AP5b_01948	IFOCMGAL_01855	APT7_01159	APT8_01333	APT9_00149
group_3140		hypothetical protein	26	26	1	1	2912				332	332	332	PNBCHNMA_01462	FLMIEJPD_00306	EGCNFADG_00306	HFKHGFNI_00312	BPJOANPD_00305	KPECLFOE_00309	BPHGHODF_00299	APT1_02011	AP10_00828	AP11_00544	AP12_01458	AP13_00732	AP14_01219	AP15_00127	AP16_00311	AP17_01306	AP18_01634	APT2_02202	APT3_00126	APT4_02168	CILBEFPL_01241	AP5b_00307	IFOCMGAL_00305	APT7_00171	APT8_00752	APT9_00936
group_3141		N-acetylmannosamine-6-phosphate 2-epimerase	26	26	1	1	2195				689	689	689	PNBCHNMA_00826	FLMIEJPD_01916	EGCNFADG_01647	HFKHGFNI_01831	BPJOANPD_01821	KPECLFOE_01941	BPHGHODF_01930	APT1_00368	AP10_00197	AP11_02186	AP12_00833	AP13_01356	AP14_00612	AP15_00746	AP16_02009	AP17_00682	AP18_00128	APT2_01575	APT3_00756	APT4_00553	CILBEFPL_01891	AP5b_01901	IFOCMGAL_01901	APT7_01112	APT8_01380	APT9_00196
rpiA		Ribose-5-phosphate isomerase A	26	26	1	1	229				659	659	659	PNBCHNMA_00479	FLMIEJPD_01560	EGCNFADG_01965	HFKHGFNI_01503	BPJOANPD_01493	KPECLFOE_01535	BPHGHODF_01619	APT1_00716	AP10_02088	AP11_01814	AP12_00501	AP13_01714	AP14_00284	AP15_01039	AP16_01652	AP17_00325	AP18_00449	APT2_01214	APT3_01087	APT4_00894	CILBEFPL_01563	AP5b_01572	IFOCMGAL_01649	APT7_00804	APT8_01696	APT9_02205
mutT		Mutator mutT protein	26	26	1	1	2830				398	398	398	PNBCHNMA_01402	FLMIEJPD_00245	EGCNFADG_00245	HFKHGFNI_00249	BPJOANPD_00246	KPECLFOE_00248	BPHGHODF_00241	APT1_02070	AP10_00769	AP11_00486	AP12_01394	AP13_00793	AP14_01167	AP15_00186	AP16_00252	AP17_01248	AP18_01695	APT2_02139	APT3_00187	APT4_02229	CILBEFPL_01299	AP5b_00249	IFOCMGAL_00245	APT7_00232	APT8_00813	APT9_00878
group_3144		Formate dehydrogenase major subunit	26	26	1	1	1325				587	587	587	PNBCHNMA_02117	FLMIEJPD_00935	EGCNFADG_00881	HFKHGFNI_00911	BPJOANPD_00901	KPECLFOE_00990	BPHGHODF_00903	APT1_01348	AP10_01511	AP11_01207	AP12_02071	AP13_00073	AP14_01810	AP15_01662	AP16_00400	AP17_01961	AP18_01044	APT2_00585	APT3_01684	APT4_01496	CILBEFPL_00585	AP5b_00964	IFOCMGAL_01100	APT7_01720	APT8_00068	APT9_01598
group_3145		Tyrosyl-tRNA synthetase 2	26	26	1	1	414				1190	1190	1190	PNBCHNMA_00453	FLMIEJPD_01533	EGCNFADG_01938	HFKHGFNI_01530	BPJOANPD_01520	KPECLFOE_01560	BPHGHODF_01593	APT1_00741	AP10_02091	AP11_01839	AP12_00524	AP13_01688	AP14_00214	AP15_01066	AP16_01628	AP17_00298	AP18_00424	APT2_01187	APT3_01060	APT4_00869	CILBEFPL_01587	AP5b_01597	IFOCMGAL_01675	APT7_00779	APT8_01722	APT9_02230
group_3146		Sigma-E factor regulatory protein	26	26	1	1	3052				425	425	425	PNBCHNMA_01581	FLMIEJPD_00413	EGCNFADG_00412	HFKHGFNI_00421	BPJOANPD_00412	KPECLFOE_00435	BPHGHODF_00405	APT1_01891	AP10_00949	AP11_00664	AP12_01564	AP13_00624	AP14_01325	AP15_00019	AP16_01055	AP17_01413	AP18_01526	APT2_00107	APT3_00018	APT4_02061	CILBEFPL_01135	AP5b_00414	IFOCMGAL_00424	APT7_00064	APT8_00645	APT9_01056
pgaB		Biofilm PGA synthesis lipoprotein PgaB	26	26	1	1	3798				1772	1772	1772	PNBCHNMA_01030	FLMIEJPD_02097	EGCNFADG_02086	HFKHGFNI_02015	BPJOANPD_02008	KPECLFOE_02126	BPHGHODF_02116	APT1_00179	AP10_00388	AP11_00110	AP12_01020	AP13_01166	AP14_00798	AP15_00559	AP16_02198	AP17_00871	AP18_02071	APT2_01763	APT3_00564	APT4_00310	CILBEFPL_02071	AP5b_02088	IFOCMGAL_02226	APT7_00605	APT8_01190	APT9_00502
group_3148		Lactate utilization protein B	26	26	1	1	3124				1409	1409	1409	PNBCHNMA_01636	FLMIEJPD_00520	EGCNFADG_00464	HFKHGFNI_00478	BPJOANPD_00465	KPECLFOE_00545	BPHGHODF_00458	APT1_01836	AP10_01076	AP11_00719	AP12_01616	AP13_00570	AP14_01376	AP15_02102	AP16_00990	AP17_01530	AP18_01475	APT2_00159	APT3_02118	APT4_02008	CILBEFPL_01082	AP5b_00466	IFOCMGAL_00476	APT7_02190	APT8_00591	APT9_01111
group_3149		Formate--tetrahydrofolate ligase	26	26	1	1	3145				1670	1670	1670	PNBCHNMA_01657	FLMIEJPD_00541	EGCNFADG_00485	HFKHGFNI_00499	BPJOANPD_00486	KPECLFOE_00566	BPHGHODF_00479	APT1_01814	AP10_01098	AP11_00741	AP12_01638	AP13_00548	AP14_01398	AP15_02080	AP16_00968	AP17_01552	AP18_01453	APT2_00181	APT3_02096	APT4_01986	CILBEFPL_01061	AP5b_00488	IFOCMGAL_00497	APT7_02168	APT8_00569	APT9_01133
torC		Cytochrome c-type protein	26	26	1	1	2247				620	620	620	PNBCHNMA_00874	FLMIEJPD_01964	EGCNFADG_01599	HFKHGFNI_01879	BPJOANPD_01869	KPECLFOE_01989	BPHGHODF_01978	APT1_00319	AP10_00248	AP11_02235	AP12_00882	AP13_01307	AP14_00661	AP15_00696	AP16_02058	AP17_00731	AP18_00079	APT2_01625	APT3_00707	APT4_00504	CILBEFPL_01939	AP5b_01950	IFOCMGAL_01853	APT7_01161	APT8_01331	APT9_00147
group_3150		Lipopolysaccharide export system permease protein lptG	26	26	1	1	1697				1082	1082	1082	PNBCHNMA_00113	FLMIEJPD_01198	EGCNFADG_01144	HFKHGFNI_01126	BPJOANPD_01116	KPECLFOE_01206	BPHGHODF_01121	APT1_01084	AP10_01724	AP11_01476	AP12_00118	AP13_02101	AP14_02014	AP15_01445	AP16_01291	AP17_02173	AP18_00830	APT2_00849	APT3_01466	APT4_01281	CILBEFPL_00363	AP5b_01187	IFOCMGAL_01319	APT7_01504	APT8_02110	APT9_01868
group_3151		Low-affinity gluconate/H+ symporter GntU	26	26	1	1	2046				1349	1349	1349	PNBCHNMA_00733	FLMIEJPD_01811	EGCNFADG_01754	HFKHGFNI_01737	BPJOANPD_01726	KPECLFOE_01817	BPHGHODF_01824	APT1_00459	AP10_00088	AP11_02095	AP12_00727	AP13_01471	AP14_00500	AP15_00839	AP16_01907	AP17_00580	AP18_00218	APT2_01470	APT3_00849	APT4_00648	CILBEFPL_01796	AP5b_01806	IFOCMGAL_02008	APT7_01006	APT8_01487	APT9_00287
def		Peptide deformylase	26	26	1	1	2108				512	512	512	PNBCHNMA_00780	FLMIEJPD_01858	EGCNFADG_01706	HFKHGFNI_01784	BPJOANPD_01773	KPECLFOE_01864	BPHGHODF_01870	APT1_00413	AP10_00141	AP11_02141	AP12_00774	AP13_01418	AP14_00555	AP15_00792	AP16_01959	AP17_00626	AP18_00173	APT2_01517	APT3_00802	APT4_00600	CILBEFPL_01843	AP5b_01853	IFOCMGAL_01960	APT7_01052	APT8_01440	APT9_00241
purM		phosphoribosylformylglycinamidine cyclo-ligase	26	26	1	1	1687				1037	1037	1037	PNBCHNMA_00103	FLMIEJPD_01188	EGCNFADG_01134	HFKHGFNI_01116	BPJOANPD_01106	KPECLFOE_01196	BPHGHODF_01111	APT1_01094	AP10_01714	AP11_01466	AP12_00108	AP13_02111	AP14_02004	AP15_01455	AP16_01281	AP17_02163	AP18_00840	APT2_00839	APT3_01476	APT4_01291	CILBEFPL_00373	AP5b_01177	IFOCMGAL_01309	APT7_01514	APT8_02120	APT9_01858
rsmG		Ribosomal RNA small subunit methyltransferase G	26	26	1	1	2037				617	617	617	PNBCHNMA_00724	FLMIEJPD_01802	EGCNFADG_01763	HFKHGFNI_01728	BPJOANPD_01717	KPECLFOE_01808	BPHGHODF_01815	APT1_00468	AP10_00079	AP11_02086	AP12_00718	AP13_01480	AP14_00491	AP15_00848	AP16_01898	AP17_00571	AP18_00227	APT2_01461	APT3_00858	APT4_00657	CILBEFPL_01785	AP5b_01795	IFOCMGAL_02017	APT7_00997	APT8_01496	APT9_00296
group_3155		Stringent starvation protein B	26	26	1	1	968				416	416	416	PNBCHNMA_01868	FLMIEJPD_00690	EGCNFADG_00634	HFKHGFNI_00650	BPJOANPD_00642	KPECLFOE_00723	BPHGHODF_00653	APT1_01599	AP10_01260	AP11_00956	AP12_01800	AP13_00323	AP14_01555	AP15_01923	AP16_00727	AP17_01711	AP18_01297	APT2_00336	APT3_01947	APT4_01677	CILBEFPL_00836	AP5b_00709	IFOCMGAL_00777	APT7_02005	APT8_00323	APT9_01348
group_3156		Fumarate reductase iron-sulfur subunit	26	26	1	1	3576				734	734	734	PNBCHNMA_00583	FLMIEJPD_01665	EGCNFADG_01792	HFKHGFNI_01589	BPJOANPD_01579	KPECLFOE_01671	BPHGHODF_01674	APT1_00611	AP10_02194	AP11_01949	AP12_00584	AP13_01621	AP14_00347	AP15_00985	AP16_01760	AP17_00430	AP18_00364	APT2_01319	APT3_01001	APT4_00810	CILBEFPL_01646	AP5b_01656	IFOCMGAL_01784	APT7_00859	APT8_01641	APT9_00076
group_3157		ATP synthase protein I	26	26	1	1	2036				383	383	383	PNBCHNMA_00723	FLMIEJPD_01801	EGCNFADG_01764	HFKHGFNI_01727	BPJOANPD_01716	KPECLFOE_01807	BPHGHODF_01814	APT1_00469	AP10_00078	AP11_02085	AP12_00717	AP13_01481	AP14_00490	AP15_00849	AP16_01897	AP17_00570	AP18_00228	APT2_01460	APT3_00859	APT4_00658	CILBEFPL_01784	AP5b_01794	IFOCMGAL_02018	APT7_00996	APT8_01497	APT9_00297
ttcA		tRNA 2-thiocytidine biosynthesis protein ttcA	26	26	1	1	1565				956	956	956	PNBCHNMA_02244	FLMIEJPD_01029	EGCNFADG_00975	HFKHGFNI_01001	BPJOANPD_00991	KPECLFOE_01074	BPHGHODF_00995	APT1_01219	AP10_01589	AP11_01336	AP12_02152	AP13_02231	AP14_01887	AP15_01569	AP16_01167	AP17_02045	AP18_00960	APT2_00680	APT3_01592	APT4_01405	CILBEFPL_00495	AP5b_01055	IFOCMGAL_01192	APT7_01634	APT8_02237	APT9_01727
group_3159		Branched-chain-amino-acid aminotransferase	26	26	1	1	4019				1037	1037	1037	PNBCHNMA_01228	FLMIEJPD_00076	EGCNFADG_00076	HFKHGFNI_00075	BPJOANPD_00073	KPECLFOE_00075	BPHGHODF_00073	APT1_02250	AP10_00587	AP11_00307	AP12_01220	AP13_00968	AP14_00992	AP15_00363	AP16_00074	AP17_01073	AP18_01871	APT2_01965	APT3_00364	APT4_00106	CILBEFPL_01470	AP5b_00075	IFOCMGAL_00074	APT7_00408	APT8_00987	APT9_00699
group_3160		3-keto-L-gulonate-6-phosphate decarboxylase	26	26	1	1	2092				680	680	680	PNBCHNMA_00767	FLMIEJPD_01845	EGCNFADG_01719	HFKHGFNI_01771	BPJOANPD_01760	KPECLFOE_01852	BPHGHODF_01857	APT1_00426	AP10_00128	AP11_02129	AP12_00761	AP13_01431	AP14_00568	AP15_00805	AP16_01946	AP17_00614	AP18_00185	APT2_01504	APT3_00815	APT4_00614	CILBEFPL_01829	AP5b_01839	IFOCMGAL_01974	APT7_01040	APT8_01454	APT9_00253
pyrR		PyrR bifunctional protein	26	26	1	1	3057				539	539	539	PNBCHNMA_01586	FLMIEJPD_00418	EGCNFADG_00417	HFKHGFNI_00426	BPJOANPD_00417	KPECLFOE_00440	BPHGHODF_00410	APT1_01886	AP10_00954	AP11_00669	AP12_01569	AP13_00619	AP14_01330	AP15_00014	AP16_01050	AP17_01418	AP18_01521	APT2_00112	APT3_00013	APT4_02056	CILBEFPL_01130	AP5b_00419	IFOCMGAL_00429	APT7_00059	APT8_00640	APT9_01061
djlA		DnaJ-like protein djlA	26	26	1	1	2926				860	860	860	PNBCHNMA_01474	FLMIEJPD_00318	EGCNFADG_00318	HFKHGFNI_00324	BPJOANPD_00317	KPECLFOE_00322	BPHGHODF_00311	APT1_01999	AP10_00840	AP11_00556	AP12_01469	AP13_00720	AP14_01230	AP15_00115	AP16_00323	AP17_01318	AP18_01623	APT2_00011	APT3_00114	APT4_02156	CILBEFPL_01229	AP5b_00319	IFOCMGAL_00317	APT7_00159	APT8_00740	APT9_00948
glpB		Anaerobic glycerol-3-phosphate dehydrogenase subunit B	26	26	1	1	3035				1286	1286	1286	PNBCHNMA_01565	FLMIEJPD_00396	EGCNFADG_00396	HFKHGFNI_00404	BPJOANPD_00395	KPECLFOE_00419	BPHGHODF_00389	APT1_01908	AP10_00932	AP11_00647	AP12_01547	AP13_00641	AP14_01308	AP15_00036	AP16_01072	AP17_01396	AP18_01543	APT2_00089	APT3_00036	APT4_02078	CILBEFPL_01151	AP5b_00397	IFOCMGAL_00408	APT7_00081	APT8_00662	APT9_01039
nusB		N utilization substance protein B	26	26	1	1	14				413	413	413	PNBCHNMA_01357	FLMIEJPD_00206	EGCNFADG_00206	HFKHGFNI_00205	BPJOANPD_00203	KPECLFOE_00208	BPHGHODF_00202	APT1_02114	AP10_00723	AP11_00442	AP12_01354	AP13_00833	AP14_01126	AP15_00228	AP16_00212	AP17_01207	AP18_01737	APT2_02100	APT3_00230	APT4_02269	CILBEFPL_01340	AP5b_00209	IFOCMGAL_00205	APT7_00272	APT8_00852	APT9_00834
group_3174		Murein hydrolase regulator LrgB	26	26	1	1	1141				686	686	686	PNBCHNMA_01998	FLMIEJPD_00818	EGCNFADG_00763	HFKHGFNI_00790	BPJOANPD_00781	KPECLFOE_00876	BPHGHODF_00785	APT1_01467	AP10_01393	AP11_01088	AP12_01954	AP13_00192	AP14_01689	AP15_01782	AP16_00520	AP17_01846	AP18_01164	APT2_00467	APT3_01805	APT4_01815	CILBEFPL_00704	AP5b_00844	IFOCMGAL_00930	APT7_01848	APT8_00188	APT9_01479
group_3175		serine endoprotease DegQ	26	26	1	1	607				1391	1394	1393	PNBCHNMA_00318	FLMIEJPD_01394	EGCNFADG_01342	HFKHGFNI_01321	BPJOANPD_01311	KPECLFOE_01406	BPHGHODF_01337	APT1_00879	AP10_01939	AP11_01684	AP12_00314	AP13_01893	AP14_00081	AP15_01253	AP16_01500	AP17_00164	AP18_00629	APT2_01046	APT3_01270	APT4_01081	CILBEFPL_00158	AP5b_01395	IFOCMGAL_01517	APT7_01306	APT8_01910	APT9_02075
group_3176		D-3-phosphoglycerate dehydrogenase	26	26	1	1	427				1229	1229	1229	PNBCHNMA_00480	FLMIEJPD_01561	EGCNFADG_01966	HFKHGFNI_01502	BPJOANPD_01492	KPECLFOE_01534	BPHGHODF_01620	APT1_00715	AP10_02089	AP11_01813	AP12_00500	AP13_01715	AP14_00283	AP15_01038	AP16_01653	AP17_00326	AP18_00450	APT2_01215	APT3_01088	APT4_00895	CILBEFPL_01562	AP5b_01571	IFOCMGAL_01648	APT7_00805	APT8_01695	APT9_02204
group_3177		Ribosomal RNA small subunit methyltransferase E	26	26	1	1	2820				731	731	731	PNBCHNMA_01393	FLMIEJPD_00237	EGCNFADG_00237	HFKHGFNI_00241	BPJOANPD_00238	KPECLFOE_00239	BPHGHODF_00233	APT1_02079	AP10_00760	AP11_00477	AP12_01386	AP13_00802	AP14_01159	AP15_00195	AP16_00243	AP17_01240	AP18_01705	APT2_02131	APT3_00195	APT4_02238	CILBEFPL_01308	AP5b_00241	IFOCMGAL_00236	APT7_00241	APT8_00821	APT9_00869
group_3178		Dehydrogenase with different specificities	26	26	1	1	658				821	821	821	PNBCHNMA_00282	FLMIEJPD_01359	EGCNFADG_01306	HFKHGFNI_01285	BPJOANPD_01275	KPECLFOE_01369	BPHGHODF_01287	APT1_00915	AP10_01890	AP11_01648	AP12_00278	AP13_01929	AP14_00044	AP15_01289	AP16_01461	AP17_00128	AP18_00665	APT2_01011	APT3_01306	APT4_01118	CILBEFPL_00194	AP5b_01359	IFOCMGAL_01481	APT7_01342	APT8_01946	APT9_02039
group_3179		membrane protein	26	26	1	1	3827				824	830	828	PNBCHNMA_01057	FLMIEJPD_02124	EGCNFADG_02113	HFKHGFNI_02042	BPJOANPD_02035	KPECLFOE_02153	BPHGHODF_02144	APT1_00152	AP10_00415	AP11_00137	AP12_01047	AP13_01138	AP14_00825	AP15_00532	AP16_02225	AP17_00898	AP18_02044	APT2_01790	APT3_00537	APT4_00283	CILBEFPL_02100	AP5b_02117	IFOCMGAL_02253	APT7_00578	APT8_01162	APT9_00529
group_3180		Histidyl-tRNA synthetase	26	26	1	1	1781				1271	1271	1271	PNBCHNMA_00191	FLMIEJPD_01279	EGCNFADG_01226	HFKHGFNI_01206	BPJOANPD_01196	KPECLFOE_01288	BPHGHODF_01201	APT1_01006	AP10_01807	AP11_01556	AP12_00199	AP13_02021	AP14_02097	AP15_01367	AP16_01370	AP17_00029	AP18_00746	APT2_00931	APT3_01385	APT4_01200	CILBEFPL_00285	AP5b_01267	IFOCMGAL_01400	APT7_01422	APT8_02029	APT9_01947
group_3181		Pirin-like protein	26	26	1	1	3526				689	689	689	PNBCHNMA_00542	FLMIEJPD_01631	EGCNFADG_01833	HFKHGFNI_01548	BPJOANPD_01538	KPECLFOE_01630	BPHGHODF_01632	APT1_00652	AP10_02153	AP11_01908	AP12_00543	AP13_01662	AP14_00303	AP15_01026	AP16_01719	AP17_00389	AP18_00405	APT2_01285	APT3_01042	APT4_00851	CILBEFPL_01605	AP5b_01615	IFOCMGAL_01743	APT7_00818	APT8_01683	APT9_00035
fbp		Fructose-1,6-bisphosphatase	26	26	1	1	430				1004	1004	1004	PNBCHNMA_00445	FLMIEJPD_01525	EGCNFADG_01968	HFKHGFNI_01449	BPJOANPD_01440	KPECLFOE_01532	BPHGHODF_01535	APT1_00749	AP10_02064	AP11_01811	AP12_00446	AP13_01768	AP14_00207	AP15_01124	AP16_01699	AP17_00290	AP18_00502	APT2_01179	APT3_01140	APT4_00947	CILBEFPL_01560	AP5b_01569	IFOCMGAL_01646	APT7_00721	APT8_01780	APT9_02202
dsbB		Disulfide bond formation protein B	26	26	1	1	2946				539	539	539	PNBCHNMA_01492	FLMIEJPD_00336	EGCNFADG_00336	HFKHGFNI_00343	BPJOANPD_00335	KPECLFOE_00340	BPHGHODF_00329	APT1_01981	AP10_00858	AP11_00574	AP12_01487	AP13_00702	AP14_01248	AP15_00097	AP16_01133	AP17_01336	AP18_01605	APT2_00029	APT3_00096	APT4_02138	CILBEFPL_01211	AP5b_00337	IFOCMGAL_00335	APT7_00141	APT8_00722	APT9_00966
group_3184		PTS-dependent dihydroxyacetone kinase, ADP-binding subunit DhaL	26	26	1	1	4029				626	626	626	PNBCHNMA_01238	FLMIEJPD_00086	EGCNFADG_00086	HFKHGFNI_00085	BPJOANPD_00083	KPECLFOE_00085	BPHGHODF_00083	APT1_02240	AP10_00597	AP11_00317	AP12_01230	AP13_00958	AP14_01002	AP15_00353	AP16_00084	AP17_01083	AP18_01861	APT2_01975	APT3_00354	APT4_00096	CILBEFPL_01460	AP5b_00085	IFOCMGAL_00084	APT7_00398	APT8_00977	APT9_00709
secG		Preprotein translocase SecG subunit	26	26	1	1	1077				326	326	326	PNBCHNMA_01958	FLMIEJPD_00778	EGCNFADG_00723	HFKHGFNI_00750	BPJOANPD_00741	KPECLFOE_00816	BPHGHODF_00745	APT1_01507	AP10_01353	AP11_01048	AP12_01895	AP13_00231	AP14_01650	AP15_01823	AP16_00560	AP17_01806	AP18_01203	APT2_00427	APT3_01845	APT4_01775	CILBEFPL_00746	AP5b_00802	IFOCMGAL_00873	APT7_01909	APT8_00228	APT9_01439
htpX		protease htpX	26	26	1	1	1436				869	869	869	PNBCHNMA_00042	FLMIEJPD_01137	EGCNFADG_01082	HFKHGFNI_01064	BPJOANPD_01054	KPECLFOE_01141	BPHGHODF_01059	APT1_01154	AP10_01655	AP11_01405	AP12_00056	AP13_02164	AP14_01951	AP15_01507	AP16_01229	AP17_02111	AP18_00893	APT2_00788	APT3_01528	APT4_01342	CILBEFPL_00430	AP5b_01121	IFOCMGAL_01256	APT7_01568	APT8_02172	APT9_01796
group_3190		Glutamate 5-kinase	26	26	1	1	1316				1091	1091	1091	PNBCHNMA_02109	FLMIEJPD_00927	EGCNFADG_00873	HFKHGFNI_00903	BPJOANPD_00893	KPECLFOE_00982	BPHGHODF_00895	APT1_01356	AP10_01503	AP11_01199	AP12_02063	AP13_00081	AP14_01802	AP15_01670	AP16_00408	AP17_01953	AP18_01052	APT2_00577	APT3_01692	APT4_01506	CILBEFPL_00593	AP5b_00956	IFOCMGAL_01092	APT7_01728	APT8_00076	APT9_01590
group_3191		membrane protein	26	26	1	1	1446				1208	1208	1208	PNBCHNMA_00032	FLMIEJPD_01127	EGCNFADG_01072	HFKHGFNI_01054	BPJOANPD_01044	KPECLFOE_01131	BPHGHODF_01049	APT1_01164	AP10_01645	AP11_01395	AP12_00046	AP13_02174	AP14_01941	AP15_01517	AP16_01219	AP17_02101	AP18_00903	APT2_00778	APT3_01538	APT4_01352	CILBEFPL_00440	AP5b_01111	IFOCMGAL_01246	APT7_01578	APT8_02182	APT9_01786
dusB		tRNA-dihydrouridine synthase B	26	26	1	1	27				962	962	962	PNBCHNMA_01345	FLMIEJPD_00194	EGCNFADG_00194	HFKHGFNI_00193	BPJOANPD_00191	KPECLFOE_00196	BPHGHODF_00190	APT1_02126	AP10_00711	AP11_00430	AP12_01342	AP13_00845	AP14_01114	AP15_00240	AP16_00200	AP17_01195	AP18_01749	APT2_02088	APT3_00242	APT4_02281	CILBEFPL_01352	AP5b_00197	IFOCMGAL_00193	APT7_00284	APT8_00864	APT9_00822
glnA		Glutamine synthetase	26	26	1	1	3818				1415	1415	1415	PNBCHNMA_01048	FLMIEJPD_02115	EGCNFADG_02104	HFKHGFNI_02033	BPJOANPD_02026	KPECLFOE_02144	BPHGHODF_02135	APT1_00161	AP10_00406	AP11_00128	AP12_01038	AP13_01147	AP14_00816	AP15_00541	AP16_02216	AP17_00889	AP18_02053	APT2_01781	APT3_00546	APT4_00292	CILBEFPL_02091	AP5b_02108	IFOCMGAL_02244	APT7_00587	APT8_01171	APT9_00520
group_3194		Patatin	26	26	1	1	3529				1364	1364	1364	PNBCHNMA_00545	FLMIEJPD_01628	EGCNFADG_01830	HFKHGFNI_01551	BPJOANPD_01541	KPECLFOE_01633	BPHGHODF_01635	APT1_00649	AP10_02156	AP11_01911	AP12_00546	AP13_01659	AP14_00300	AP15_01023	AP16_01722	AP17_00392	AP18_00402	APT2_01282	APT3_01039	APT4_00848	CILBEFPL_01608	AP5b_01618	IFOCMGAL_01746	APT7_00821	APT8_01680	APT9_00038
infC		translation initiation factor IF-3	26	26	1	1	2809				479	479	479	PNBCHNMA_01381	FLMIEJPD_00227	EGCNFADG_00227	HFKHGFNI_00227	BPJOANPD_00224	KPECLFOE_00229	BPHGHODF_00223	APT1_02091	AP10_00749	AP11_00465	AP12_01375	AP13_00812	AP14_01147	AP15_00207	AP16_00233	AP17_01228	AP18_01715	APT2_02121	APT3_00209	APT4_02248	CILBEFPL_01318	AP5b_00231	IFOCMGAL_00226	APT7_00251	APT8_00831	APT9_00857
trkA		Trk system potassium uptake protein trkA	26	26	1	1	3668				1376	1376	1376	PNBCHNMA_00626	FLMIEJPD_01704	EGCNFADG_01463	HFKHGFNI_01628	BPJOANPD_01619	KPECLFOE_01711	BPHGHODF_01714	APT1_00569	AP10_02236	AP11_01988	AP12_00623	AP13_01581	AP14_00386	AP15_00947	AP16_01798	AP17_00469	AP18_00325	APT2_01360	APT3_00959	APT4_00769	CILBEFPL_01685	AP5b_01694	IFOCMGAL_02119	APT7_00899	APT8_01599	APT9_00395
group_3197		K+-dependent Na+/Ca+ exchanger related-protein	26	26	1	1	493				953	962	960	PNBCHNMA_00389	FLMIEJPD_01470	EGCNFADG_01419	HFKHGFNI_01396	BPJOANPD_01388	KPECLFOE_01476	BPHGHODF_01479	APT1_00808	AP10_02008	AP11_01754	AP12_00392	AP13_01823	AP14_00151	AP15_01178	AP16_01571	AP17_00234	AP18_00557	APT2_01122	APT3_01195	APT4_01005	CILBEFPL_00087	AP5b_01466	IFOCMGAL_01591	APT7_01236	APT8_01838	APT9_02146
sprT		putative SprT-like protein	26	26	1	1	654				521	521	521	PNBCHNMA_00286	FLMIEJPD_01363	EGCNFADG_01310	HFKHGFNI_01289	BPJOANPD_01279	KPECLFOE_01373	BPHGHODF_01291	APT1_00911	AP10_01894	AP11_01652	AP12_00282	AP13_01925	AP14_00048	AP15_01285	AP16_01465	AP17_00132	AP18_00661	APT2_01015	APT3_01302	APT4_01114	CILBEFPL_00190	AP5b_01363	IFOCMGAL_01485	APT7_01338	APT8_01942	APT9_02043
group_3199		membrane protein	26	26	1	1	1461				644	644	644	PNBCHNMA_00019	FLMIEJPD_01114	EGCNFADG_01059	HFKHGFNI_01042	BPJOANPD_01032	KPECLFOE_01118	BPHGHODF_01037	APT1_01177	AP10_01632	AP11_01382	AP12_00033	AP13_02187	AP14_01928	AP15_01529	AP16_01207	AP17_02089	AP18_00916	APT2_00765	APT3_01550	APT4_01365	CILBEFPL_00452	AP5b_01099	IFOCMGAL_01233	APT7_01591	APT8_02194	APT9_01773
group_3200		putative transporter	26	26	1	1	3382				1448	1448	1448	PNBCHNMA_01739	FLMIEJPD_00565	EGCNFADG_00509	HFKHGFNI_00526	BPJOANPD_00512	KPECLFOE_00592	BPHGHODF_00502	APT1_01728	AP10_01125	AP11_00829	AP12_01666	AP13_00457	AP14_01426	AP15_02052	AP16_00880	AP17_01579	AP18_01426	APT2_00209	APT3_02067	APT4_01958	CILBEFPL_00970	AP5b_00573	IFOCMGAL_00657	APT7_02139	APT8_00474	APT9_01221
group_3201		putative membrane protein	26	26	1	1	1245				602	602	602	PNBCHNMA_02043	FLMIEJPD_00862	EGCNFADG_00807	HFKHGFNI_00835	BPJOANPD_00825	KPECLFOE_00915	BPHGHODF_00828	APT1_01422	AP10_01437	AP11_01133	AP12_01999	AP13_00145	AP14_01737	AP15_01737	AP16_00474	AP17_01888	AP18_01119	APT2_00512	APT3_01760	APT4_01575	CILBEFPL_00658	AP5b_00891	IFOCMGAL_01026	APT7_01793	APT8_00144	APT9_01524
arcA		Aerobic respiration control protein arcA	26	26	1	1	3988				716	716	716	PNBCHNMA_01201	FLMIEJPD_00049	EGCNFADG_00049	HFKHGFNI_00049	BPJOANPD_00048	KPECLFOE_00048	BPHGHODF_00048	APT1_00009	AP10_00561	AP11_00280	AP12_01192	AP13_00994	AP14_00967	AP15_00388	AP16_00048	AP17_01047	AP18_01898	APT2_01936	APT3_00391	APT4_00134	CILBEFPL_00048	AP5b_00048	IFOCMGAL_00048	APT7_00435	APT8_01014	APT9_00672
group_3203		putative HTH-type transcriptional regulator	26	26	1	1	1038				872	872	872	PNBCHNMA_01919	FLMIEJPD_00739	EGCNFADG_00684	HFKHGFNI_00709	BPJOANPD_00702	KPECLFOE_00776	BPHGHODF_00706	APT1_01547	AP10_01313	AP11_01008	AP12_01855	AP13_00271	AP14_01609	AP15_01863	AP16_00781	AP17_01766	AP18_01243	APT2_00387	APT3_01885	APT4_01735	CILBEFPL_00785	AP5b_00762	IFOCMGAL_00834	APT7_01949	APT8_00268	APT9_01399
rsmI		rRNA (cytidine-2'-O-)-methyltransferase	26	26	1	1	488				854	854	854	PNBCHNMA_00394	FLMIEJPD_01475	EGCNFADG_01424	HFKHGFNI_01401	BPJOANPD_01393	KPECLFOE_01481	BPHGHODF_01484	APT1_00803	AP10_02013	AP11_01759	AP12_00397	AP13_01818	AP14_00156	AP15_01173	AP16_01576	AP17_00239	AP18_00552	APT2_01127	APT3_01190	APT4_01000	CILBEFPL_00082	AP5b_01471	IFOCMGAL_01596	APT7_01231	APT8_01833	APT9_02151
group_3205		50S ribosomal protein L24	26	26	1	1	2214				311	311	311	PNBCHNMA_00845	FLMIEJPD_01935	EGCNFADG_01628	HFKHGFNI_01850	BPJOANPD_01840	KPECLFOE_01960	BPHGHODF_01949	APT1_00349	AP10_00218	AP11_02205	AP12_00852	AP13_01337	AP14_00631	AP15_00727	AP16_02028	AP17_00701	AP18_00109	APT2_01595	APT3_00737	APT4_00534	CILBEFPL_01910	AP5b_01920	IFOCMGAL_01882	APT7_01131	APT8_01361	APT9_00177
group_3206		putative integral membrane protein	26	26	1	1	1620				863	863	863	PNBCHNMA_02209	FLMIEJPD_00983	EGCNFADG_00929	HFKHGFNI_00955	BPJOANPD_00945	KPECLFOE_01036	BPHGHODF_00947	APT1_01254	AP10_01560	AP11_01301	AP12_02116	AP13_00028	AP14_01856	AP15_01615	AP16_00353	AP17_02008	AP18_00997	APT2_00634	APT3_01639	APT4_01448	CILBEFPL_00539	AP5b_01010	IFOCMGAL_01144	APT7_01674	APT8_00023	APT9_01692
rodA		rod shape-determining protein RodA	26	26	1	1	1974				1124	1124	1124	PNBCHNMA_00666	FLMIEJPD_01742	EGCNFADG_01501	HFKHGFNI_01669	BPJOANPD_01659	KPECLFOE_01750	BPHGHODF_01757	APT1_00530	AP10_00019	AP11_02027	AP12_00659	AP13_01539	AP14_00431	AP15_00908	AP16_01839	AP17_00511	AP18_00286	APT2_01398	APT3_00919	APT4_00731	CILBEFPL_01727	AP5b_01735	IFOCMGAL_02075	APT7_00937	APT8_01556	APT9_00355
group_3208		membrane protein	26	26	1	1	447				1259	1262	1261	PNBCHNMA_00428	FLMIEJPD_01510	EGCNFADG_01983	HFKHGFNI_01436	BPJOANPD_01427	KPECLFOE_01516	BPHGHODF_01519	APT1_00766	AP10_02047	AP11_01794	AP12_00431	AP13_01784	AP14_00190	AP15_01139	AP16_01612	AP17_00274	AP18_00517	APT2_01164	APT3_01154	APT4_00963	CILBEFPL_01498	AP5b_01506	IFOCMGAL_01630	APT7_00706	APT8_01796	APT9_02185
group_3209		Tail-specific protease	26	26	1	1	4069				2012	2012	2012	PNBCHNMA_01276	FLMIEJPD_00125	EGCNFADG_00125	HFKHGFNI_00124	BPJOANPD_00122	KPECLFOE_00125	BPHGHODF_00121	APT1_02197	AP10_00639	AP11_00359	AP12_01271	AP13_00916	AP14_01043	AP15_00312	AP16_00126	AP17_01124	AP18_01820	APT2_02017	APT3_00313	APT4_00055	CILBEFPL_01421	AP5b_00126	IFOCMGAL_00123	APT7_00357	APT8_00935	APT9_00751
nqrC		Na(+)-translocating NADH-quinone reductase subunit C	26	26	1	1	4101				773	773	773	PNBCHNMA_01308	FLMIEJPD_00157	EGCNFADG_00157	HFKHGFNI_00156	BPJOANPD_00154	KPECLFOE_00158	BPHGHODF_00153	APT1_02164	AP10_00673	AP11_00392	AP12_01304	AP13_00883	AP14_01076	AP15_00279	AP16_00161	AP17_01157	AP18_01787	APT2_02050	APT3_00280	APT4_00022	CILBEFPL_01389	AP5b_00159	IFOCMGAL_00155	APT7_00324	APT8_00902	APT9_00784
group_3211		membrane protein	26	26	1	1	33				1277	1277	1277	PNBCHNMA_01339	FLMIEJPD_00188	EGCNFADG_00188	HFKHGFNI_00187	BPJOANPD_00185	KPECLFOE_00190	BPHGHODF_00184	APT1_02132	AP10_00705	AP11_00424	AP12_01336	AP13_00851	AP14_01108	AP15_00246	AP16_00194	AP17_01189	AP18_01755	APT2_02082	APT3_00248	APT4_02287	CILBEFPL_01358	AP5b_00191	IFOCMGAL_00187	APT7_00290	APT8_00870	APT9_00816
group_3212		5'-nucleotidase, lipoprotein e(P4) family	26	26	1	1	3045				815	815	815	PNBCHNMA_01574	FLMIEJPD_00405	EGCNFADG_00405	HFKHGFNI_00414	BPJOANPD_00405	KPECLFOE_00428	BPHGHODF_00398	APT1_01898	AP10_00942	AP11_00657	AP12_01557	AP13_00631	AP14_01318	AP15_00026	AP16_01062	AP17_01406	AP18_01533	APT2_00099	APT3_00025	APT4_02068	CILBEFPL_01142	AP5b_00407	IFOCMGAL_00417	APT7_00071	APT8_00652	APT9_01049
folE		GTP cyclohydrolase 1	26	26	1	1	1337				656	656	656	PNBCHNMA_02130	FLMIEJPD_00948	EGCNFADG_00894	HFKHGFNI_00924	BPJOANPD_00914	KPECLFOE_01003	BPHGHODF_00916	APT1_01334	AP10_01527	AP11_01221	AP12_02085	AP13_00059	AP14_01824	AP15_01648	AP16_00386	AP17_01975	AP18_01030	APT2_00599	APT3_01670	APT4_01482	CILBEFPL_00572	AP5b_00978	IFOCMGAL_01113	APT7_01707	APT8_00054	APT9_01612
gltS		sodium/glutamate symporter	26	26	1	1	1574				1217	1217	1217	PNBCHNMA_02236	FLMIEJPD_01021	EGCNFADG_00967	HFKHGFNI_00993	BPJOANPD_00983	KPECLFOE_01066	BPHGHODF_00987	APT1_01227	AP10_01581	AP11_01328	AP12_02144	AP13_02239	AP14_01879	AP15_01577	AP16_01158	AP17_02037	AP18_00968	APT2_00672	APT3_01600	APT4_01413	CILBEFPL_00503	AP5b_01047	IFOCMGAL_01184	APT7_01642	APT8_02245	APT9_01719
coaBC		phosphopantothenoylcysteine decarboxylase	26	26	1	1	3850				1205	1205	1205	PNBCHNMA_01076	FLMIEJPD_02142	EGCNFADG_02131	HFKHGFNI_02061	BPJOANPD_02054	KPECLFOE_02172	BPHGHODF_02163	APT1_00134	AP10_00433	AP11_00155	AP12_01066	AP13_01120	AP14_00843	AP15_00513	AP16_02243	AP17_00917	AP18_02025	APT2_01808	APT3_00518	APT4_00265	CILBEFPL_02119	AP5b_02136	IFOCMGAL_02271	APT7_00559	APT8_01143	APT9_00547
group_3216		N-acetyl-D-glucosamine kinase	26	26	1	1	3078				917	917	917	PNBCHNMA_01603	FLMIEJPD_00433	EGCNFADG_00432	HFKHGFNI_00444	BPJOANPD_00433	KPECLFOE_00455	BPHGHODF_00426	APT1_01869	AP10_00969	AP11_00686	AP12_01584	AP13_00602	AP14_01345	AP15_02134	AP16_01035	AP17_01435	AP18_01506	APT2_00127	APT3_02150	APT4_02041	CILBEFPL_01115	AP5b_00434	IFOCMGAL_00444	APT7_00044	APT8_00624	APT9_01078
rlmH		Ribosomal RNA large subunit methyltransferase H	26	26	1	1	1976				467	467	467	PNBCHNMA_00668	FLMIEJPD_01744	EGCNFADG_01503	HFKHGFNI_01671	BPJOANPD_01661	KPECLFOE_01752	BPHGHODF_01759	APT1_00528	AP10_00021	AP11_02029	AP12_00661	AP13_01537	AP14_00433	AP15_00906	AP16_01841	AP17_00513	AP18_00284	APT2_01400	APT3_00917	APT4_00729	CILBEFPL_01729	AP5b_01737	IFOCMGAL_02073	APT7_00939	APT8_01554	APT9_00353
group_3218		Universal stress protein A	26	26	1	1	966				425	425	425	PNBCHNMA_01866	FLMIEJPD_00688	EGCNFADG_00632	HFKHGFNI_00648	BPJOANPD_00640	KPECLFOE_00721	BPHGHODF_00651	APT1_01601	AP10_01258	AP11_00954	AP12_01798	AP13_00325	AP14_01552	AP15_01925	AP16_00725	AP17_01709	AP18_01299	APT2_00334	APT3_01949	APT4_01675	CILBEFPL_00838	AP5b_00707	IFOCMGAL_00775	APT7_02007	APT8_00325	APT9_01346
ppx		Exopolyphosphatase	26	26	1	1	1040				1508	1508	1508	PNBCHNMA_01921	FLMIEJPD_00741	EGCNFADG_00686	HFKHGFNI_00711	BPJOANPD_00704	KPECLFOE_00778	BPHGHODF_00708	APT1_01545	AP10_01315	AP11_01010	AP12_01857	AP13_00269	AP14_01611	AP15_01861	AP16_00783	AP17_01768	AP18_01241	APT2_00389	APT3_01883	APT4_01737	CILBEFPL_00783	AP5b_00764	IFOCMGAL_00836	APT7_01947	APT8_00266	APT9_01401
bioF		8-amino-7-oxononanoate synthase/2-amino-3-ketobutyrate coenzyme A ligase	26	26	1	1	1615				1163	1163	1163	PNBCHNMA_02214	FLMIEJPD_00988	EGCNFADG_00934	HFKHGFNI_00960	BPJOANPD_00950	KPECLFOE_01041	BPHGHODF_00952	APT1_01249	AP10_01565	AP11_01306	AP12_02121	AP13_00023	AP14_01861	AP15_01610	AP16_00348	AP17_02013	AP18_00992	APT2_00639	APT3_01634	APT4_01443	CILBEFPL_00534	AP5b_01015	IFOCMGAL_01149	APT7_01669	APT8_00018	APT9_01697
ltaS1		LTA synthase family protein	26	26	1	1	1194				1943	1943	1943	PNBCHNMA_02022	FLMIEJPD_00843	EGCNFADG_00788	HFKHGFNI_00816	BPJOANPD_00807	KPECLFOE_00899	BPHGHODF_00812	APT1_01442	AP10_01419	AP11_01113	AP12_01980	AP13_00164	AP14_01719	AP15_01755	AP16_00492	AP17_01872	AP18_01138	APT2_00493	APT3_01778	APT4_01841	CILBEFPL_00676	AP5b_00873	IFOCMGAL_00956	APT7_01809	APT8_00160	APT9_01504
group_3222		Aminotransferase AlaT	26	26	1	1	1432				1217	1217	1217	PNBCHNMA_00046	FLMIEJPD_01141	EGCNFADG_01086	HFKHGFNI_01068	BPJOANPD_01058	KPECLFOE_01145	BPHGHODF_01063	APT1_01150	AP10_01659	AP11_01409	AP12_00060	AP13_02160	AP14_01955	AP15_01503	AP16_01233	AP17_02115	AP18_00889	APT2_00792	APT3_01524	APT4_01338	CILBEFPL_00426	AP5b_01125	IFOCMGAL_01260	APT7_01564	APT8_02168	APT9_01800
group_3223		Coproporphyrinogen III oxidase	26	26	1	1	3014				872	872	872	PNBCHNMA_01548	FLMIEJPD_00379	EGCNFADG_00379	HFKHGFNI_00386	BPJOANPD_00378	KPECLFOE_00400	BPHGHODF_00372	APT1_01925	AP10_00915	AP11_00630	AP12_01530	AP13_00658	AP14_01291	AP15_00053	AP16_01089	AP17_01379	AP18_01560	APT2_00072	APT3_00053	APT4_02095	CILBEFPL_01168	AP5b_00380	IFOCMGAL_00391	APT7_00098	APT8_00679	APT9_01022
efp		Elongation factor P	26	26	1	1	1003				566	566	566	PNBCHNMA_01889	FLMIEJPD_00709	EGCNFADG_00654	HFKHGFNI_00676	BPJOANPD_00668	KPECLFOE_00744	BPHGHODF_00674	APT1_01580	AP10_01280	AP11_00976	AP12_01823	AP13_00304	AP14_01575	AP15_01897	AP16_00749	AP17_01732	AP18_01278	APT2_00355	APT3_01921	APT4_01703	CILBEFPL_00815	AP5b_00730	IFOCMGAL_00798	APT7_01984	APT8_00302	APT9_01367
rpsM		30S ribosomal protein S13	26	26	1	1	2225				356	356	356	PNBCHNMA_00856	FLMIEJPD_01946	EGCNFADG_01617	HFKHGFNI_01861	BPJOANPD_01851	KPECLFOE_01971	BPHGHODF_01960	APT1_00337	AP10_00230	AP11_02217	AP12_00864	AP13_01325	AP14_00643	AP15_00715	AP16_02040	AP17_00713	AP18_00097	APT2_01607	APT3_00725	APT4_00522	CILBEFPL_01921	AP5b_01932	IFOCMGAL_01871	APT7_01143	APT8_01349	APT9_00165
rbfA		Ribosome-binding factor A	26	26	1	1	950				383	383	383	PNBCHNMA_01852	FLMIEJPD_00673	EGCNFADG_00617	HFKHGFNI_00634	BPJOANPD_00626	KPECLFOE_00707	BPHGHODF_00614	APT1_01615	AP10_01244	AP11_00940	AP12_01784	AP13_00339	AP14_01538	AP15_01939	AP16_00711	AP17_01695	AP18_01313	APT2_00319	APT3_01963	APT4_01661	CILBEFPL_00853	AP5b_00692	IFOCMGAL_00761	APT7_02021	APT8_00362	APT9_01332
pyrG		CTP synthase	26	26	1	1	4085				1637	1637	1637	PNBCHNMA_01292	FLMIEJPD_00141	EGCNFADG_00141	HFKHGFNI_00140	BPJOANPD_00138	KPECLFOE_00142	BPHGHODF_00137	APT1_02180	AP10_00656	AP11_00376	AP12_01288	AP13_00899	AP14_01060	AP15_00295	AP16_00143	AP17_01141	AP18_01803	APT2_02034	APT3_00296	APT4_00038	CILBEFPL_01405	AP5b_00143	IFOCMGAL_00139	APT7_00340	APT8_00918	APT9_00768
glpE		Thiosulfate sulfurtransferase glpE	26	26	1	1	4026				326	326	326	PNBCHNMA_01235	FLMIEJPD_00083	EGCNFADG_00083	HFKHGFNI_00082	BPJOANPD_00080	KPECLFOE_00082	BPHGHODF_00080	APT1_02243	AP10_00594	AP11_00314	AP12_01227	AP13_00961	AP14_00999	AP15_00356	AP16_00081	AP17_01080	AP18_01864	APT2_01972	APT3_00357	APT4_00099	CILBEFPL_01463	AP5b_00082	IFOCMGAL_00081	APT7_00401	APT8_00980	APT9_00706
group_3229		Thymidine kinase	26	26	1	1	930				581	581	581	PNBCHNMA_01837	FLMIEJPD_00659	EGCNFADG_00603	HFKHGFNI_00620	BPJOANPD_00612	KPECLFOE_00693	BPHGHODF_00600	APT1_01629	AP10_01230	AP11_00926	AP12_01770	AP13_00353	AP14_01524	AP15_01954	AP16_00697	AP17_01681	AP18_01327	APT2_00305	APT3_01977	APT4_01647	CILBEFPL_00873	AP5b_00672	IFOCMGAL_00746	APT7_02035	APT8_00376	APT9_01318
group_323		hypothetical protein	26	26	1	1	3971				125	467	435	PNBCHNMA_01184	FLMIEJPD_00032	EGCNFADG_00032	HFKHGFNI_00032	BPJOANPD_00031	KPECLFOE_00031	BPHGHODF_00031	APT1_00026	AP10_00544	AP11_00263	AP12_01175	AP13_01011	AP14_00950	AP15_00405	AP16_00031	AP17_01030	AP18_01915	APT2_01919	APT3_00408	APT4_00151	CILBEFPL_00031	AP5b_00031	IFOCMGAL_00031	APT7_00452	APT8_01031	APT9_00655
rapZ		RNase adaptor protein RapZ	26	26	1	1	2981				860	866	863	PNBCHNMA_01516	FLMIEJPD_00349	EGCNFADG_00349	HFKHGFNI_00356	BPJOANPD_00348	KPECLFOE_00353	BPHGHODF_00342	APT1_01957	AP10_00884	AP11_00598	AP12_01500	AP13_00689	AP14_01261	AP15_00084	AP16_01120	AP17_01349	AP18_01592	APT2_00042	APT3_00083	APT4_02125	CILBEFPL_01198	AP5b_00350	IFOCMGAL_00361	APT7_00128	APT8_00709	APT9_00990
yebS		paraquat-inducible membrane protein A	26	26	1	1	3714				1241	1241	1241	PNBCHNMA_00961	FLMIEJPD_02029	EGCNFADG_02017	HFKHGFNI_01947	BPJOANPD_01939	KPECLFOE_02058	BPHGHODF_02047	APT1_00248	AP10_00319	AP11_00040	AP12_00952	AP13_01236	AP14_00730	AP15_00627	AP16_02128	AP17_00800	AP18_00010	APT2_01694	APT3_00633	APT4_00379	CILBEFPL_02004	AP5b_02019	IFOCMGAL_02157	APT7_00673	APT8_01258	APT9_00432
group_3235		tRNA-Leu(taa)	26	26	1	1	532				86	86	86	PNBCHNMA_00370	FLMIEJPD_01451	EGCNFADG_01400	HFKHGFNI_01377	BPJOANPD_01369	KPECLFOE_01456	BPHGHODF_01460	APT1_00827	AP10_01989	AP11_01735	AP12_00373	AP13_01842	AP14_00132	AP15_01197	AP16_01552	AP17_00215	AP18_00576	APT2_01103	APT3_01214	APT4_01025	CILBEFPL_00106	AP5b_01447	IFOCMGAL_01572	APT7_01255	APT8_01857	APT9_02127
iscA		Iron-binding protein iscA	26	26	1	1	1627				323	323	323	PNBCHNMA_02202	FLMIEJPD_00976	EGCNFADG_00922	HFKHGFNI_00948	BPJOANPD_00938	KPECLFOE_01029	BPHGHODF_00940	APT1_01261	AP10_01553	AP11_01294	AP12_02109	AP13_00035	AP14_01849	AP15_01622	AP16_00360	AP17_02001	AP18_01005	APT2_00627	APT3_01646	APT4_01455	CILBEFPL_00546	AP5b_01003	IFOCMGAL_01137	APT7_01681	APT8_00030	APT9_01685
nlpD		Peptidase M23B	26	26	1	1	3807				1238	1244	1238	PNBCHNMA_01039	FLMIEJPD_02106	EGCNFADG_02095	HFKHGFNI_02024	BPJOANPD_02017	KPECLFOE_02135	BPHGHODF_02125	APT1_00170	AP10_00397	AP11_00119	AP12_01029	AP13_01156	AP14_00807	AP15_00550	AP16_02207	AP17_00880	AP18_02062	APT2_01772	APT3_00555	APT4_00301	CILBEFPL_02080	AP5b_02097	IFOCMGAL_02235	APT7_00596	APT8_01181	APT9_00511
recQ		ATP-dependent DNA helicase recQ	26	26	1	1	1711				1808	1808	1808	PNBCHNMA_00125	FLMIEJPD_01213	EGCNFADG_01160	HFKHGFNI_01141	BPJOANPD_01131	KPECLFOE_01223	BPHGHODF_01136	APT1_01072	AP10_01740	AP11_01488	AP12_00133	AP13_02089	AP14_02029	AP15_01433	AP16_01303	AP17_02188	AP18_00814	APT2_00864	APT3_01451	APT4_01266	CILBEFPL_00351	AP5b_01199	IFOCMGAL_01335	APT7_01488	APT8_02095	APT9_01880
group_3239		Carbon starvation protein CstA family protein	26	26	1	1	1881				1586	1586	1586	PNBCHNMA_00257	FLMIEJPD_01335	EGCNFADG_01282	HFKHGFNI_01261	BPJOANPD_01251	KPECLFOE_01344	BPHGHODF_01261	APT1_00940	AP10_01865	AP11_01623	AP12_00254	AP13_01954	AP14_00016	AP15_01312	AP16_01435	AP17_00102	AP18_00691	APT2_00987	APT3_01330	APT4_01143	CILBEFPL_00219	AP5b_01334	IFOCMGAL_01456	APT7_01366	APT8_01972	APT9_02014
group_324		hypothetical protein	26	26	1	1	3981				611	611	611	PNBCHNMA_01194	FLMIEJPD_00042	EGCNFADG_00042	HFKHGFNI_00042	BPJOANPD_00041	KPECLFOE_00041	BPHGHODF_00041	APT1_00016	AP10_00554	AP11_00273	AP12_01185	AP13_01001	AP14_00960	AP15_00395	AP16_00041	AP17_01040	AP18_01905	APT2_01929	APT3_00398	APT4_00141	CILBEFPL_00041	AP5b_00041	IFOCMGAL_00041	APT7_00442	APT8_01021	APT9_00665
group_3240		Arginyl-tRNA synthetase	26	26	1	1	3979				1727	1727	1727	PNBCHNMA_01192	FLMIEJPD_00040	EGCNFADG_00040	HFKHGFNI_00040	BPJOANPD_00039	KPECLFOE_00039	BPHGHODF_00039	APT1_00018	AP10_00552	AP11_00271	AP12_01183	AP13_01003	AP14_00958	AP15_00397	AP16_00039	AP17_01038	AP18_01907	APT2_01927	APT3_00400	APT4_00143	CILBEFPL_00039	AP5b_00039	IFOCMGAL_00039	APT7_00444	APT8_01023	APT9_00663
dmsA		dimethyl sulfoxide reductase subunit A	26	26	1	1	2055				2417	2417	2417	PNBCHNMA_00742	FLMIEJPD_01820	EGCNFADG_01745	HFKHGFNI_01746	BPJOANPD_01735	KPECLFOE_01826	BPHGHODF_01833	APT1_00450	AP10_00097	AP11_02104	AP12_00736	AP13_01462	AP14_00509	AP15_00830	AP16_01916	AP17_00589	AP18_00209	APT2_01479	APT3_00840	APT4_00639	CILBEFPL_01805	AP5b_01815	IFOCMGAL_01999	APT7_01015	APT8_01478	APT9_00278
mglA		galactose/methyl galactoside ABC transporter ATP-binding protein MglA	26	26	1	1	318				1499	1499	1499	PNBCHNMA_00503	FLMIEJPD_01584	EGCNFADG_01909	HFKHGFNI_01479	BPJOANPD_01469	KPECLFOE_01590	BPHGHODF_01564	APT1_00692	AP10_02120	AP11_01868	AP12_00476	AP13_01738	AP14_00243	AP15_01095	AP16_01676	AP17_00349	AP18_00473	APT2_01238	APT3_01111	APT4_00918	CILBEFPL_01529	AP5b_01537	IFOCMGAL_01704	APT7_00750	APT8_01751	APT9_02259
group_3243		hypothetical protein	26	26	1	1	3456				1553	1553	1553	PNBCHNMA_01781	FLMIEJPD_00605	EGCNFADG_00549	HFKHGFNI_00564	BPJOANPD_00556	KPECLFOE_00636	BPHGHODF_00545	APT1_01684	AP10_01170	AP11_00871	AP12_01713	AP13_00410	AP14_01468	AP15_02009	AP16_00642	AP17_01625	AP18_01383	APT2_00251	APT3_02033	APT4_01913	CILBEFPL_00928	AP5b_00617	IFOCMGAL_00690	APT7_02095	APT8_00431	APT9_01263
group_3244		Pantothenate kinase	26	26	1	1	3558				950	950	950	PNBCHNMA_00567	FLMIEJPD_01649	EGCNFADG_01808	HFKHGFNI_01573	BPJOANPD_01563	KPECLFOE_01655	BPHGHODF_01658	APT1_00627	AP10_02178	AP11_01933	AP12_00568	AP13_01637	AP14_00331	AP15_01001	AP16_01744	AP17_00414	AP18_00380	APT2_01303	APT3_01017	APT4_00826	CILBEFPL_01630	AP5b_01640	IFOCMGAL_01768	APT7_00843	APT8_01657	APT9_00060
putA		bifunctional proline dehydrogenase/L-glutamate gamma-semialdehyde dehydrogenase	26	26	1	1	4055				2369	3605	3557	PNBCHNMA_01262	FLMIEJPD_00111	EGCNFADG_00111	HFKHGFNI_00110	BPJOANPD_00108	KPECLFOE_00110	BPHGHODF_00107	APT1_02214	AP10_00622	AP11_00342	AP12_01254	AP13_00933	AP14_01026	AP15_00329	AP16_00109	AP17_01107	AP18_01837	APT2_02000	APT3_00330	APT4_00072	CILBEFPL_01435	AP5b_00109	IFOCMGAL_00109	APT7_00374	APT8_00952	APT9_00734
group_3252		Na(+)-translocating NADH-quinone reductase subunit D	26	26	1	1	4102				623	623	623	PNBCHNMA_01309	FLMIEJPD_00158	EGCNFADG_00158	HFKHGFNI_00157	BPJOANPD_00155	KPECLFOE_00159	BPHGHODF_00154	APT1_02163	AP10_00674	AP11_00393	AP12_01305	AP13_00882	AP14_01077	AP15_00278	AP16_00162	AP17_01158	AP18_01786	APT2_02051	APT3_00279	APT4_00021	CILBEFPL_01388	AP5b_00160	IFOCMGAL_00156	APT7_00323	APT8_00901	APT9_00785
group_3253		Type II secretory pathway, pseudopilin PulG	26	26	1	1	3751				530	530	530	PNBCHNMA_00993	FLMIEJPD_02060	EGCNFADG_02048	HFKHGFNI_01979	BPJOANPD_01972	KPECLFOE_02089	BPHGHODF_02079	APT1_00216	AP10_00352	AP11_00073	AP12_00984	AP13_01203	AP14_00761	AP15_00595	AP16_02161	AP17_00833	AP18_02107	APT2_01725	APT3_00600	APT4_00347	CILBEFPL_02037	AP5b_02053	IFOCMGAL_02190	APT7_00642	APT8_01226	APT9_00465
glgC		Glucose-1-phosphate adenylyltransferase	26	26	1	1	2995				1316	1316	1316	PNBCHNMA_01531	FLMIEJPD_00363	EGCNFADG_00363	HFKHGFNI_00370	BPJOANPD_00362	KPECLFOE_00367	BPHGHODF_00356	APT1_01942	AP10_00898	AP11_00613	AP12_01514	AP13_00674	AP14_01275	AP15_00070	AP16_01106	AP17_01363	AP18_01577	APT2_00056	APT3_00069	APT4_02111	CILBEFPL_01184	AP5b_00364	IFOCMGAL_00375	APT7_00114	APT8_00695	APT9_01005
group_3255		AzlC family protein	26	26	1	1	682				704	704	704	PNBCHNMA_00263	FLMIEJPD_01341	EGCNFADG_01288	HFKHGFNI_01267	BPJOANPD_01257	KPECLFOE_01350	BPHGHODF_01267	APT1_00934	AP10_01871	AP11_01629	AP12_00260	AP13_01948	AP14_00022	AP15_01306	AP16_01442	AP17_00108	AP18_00685	APT2_00993	APT3_01324	APT4_01137	CILBEFPL_00212	AP5b_01341	IFOCMGAL_01462	APT7_01360	APT8_01966	APT9_02020
group_3256		tRNA-Asn(gtt)	26	26	1	1	2163				75	75	75	PNBCHNMA_00816	FLMIEJPD_01894	EGCNFADG_01670	HFKHGFNI_01821	BPJOANPD_01809	KPECLFOE_01899	BPHGHODF_01909	APT1_00377	AP10_00176	AP11_02177	AP12_00810	AP13_01381	AP14_00591	AP15_00756	AP16_01998	AP17_00661	AP18_00137	APT2_01553	APT3_00766	APT4_00564	CILBEFPL_01880	AP5b_01890	IFOCMGAL_01924	APT7_01087	APT8_01401	APT9_00205
group_3258		tRNA-Asn(gtt)	26	26	1	1	2148				75	75	75	PNBCHNMA_00814	FLMIEJPD_01892	EGCNFADG_01672	HFKHGFNI_01819	BPJOANPD_01807	KPECLFOE_01897	BPHGHODF_01907	APT1_00379	AP10_00174	AP11_02175	AP12_00808	AP13_01383	AP14_00589	AP15_00758	AP16_01996	AP17_00659	AP18_00139	APT2_01551	APT3_00768	APT4_00566	CILBEFPL_01878	AP5b_01888	IFOCMGAL_01926	APT7_01085	APT8_01403	APT9_00207
group_3260		hypothetical protein	26	26	1	1	2250				404	404	404	PNBCHNMA_00877	FLMIEJPD_01967	EGCNFADG_01596	HFKHGFNI_01882	BPJOANPD_01872	KPECLFOE_01992	BPHGHODF_01981	APT1_00316	AP10_00251	AP11_02238	AP12_00884	AP13_01304	AP14_00664	AP15_00693	AP16_02061	AP17_00734	AP18_00076	APT2_01628	APT3_00704	APT4_00501	CILBEFPL_01942	AP5b_01953	IFOCMGAL_01850	APT7_01164	APT8_01328	APT9_00144
ccmC		Heme exporter protein C	26	26	1	1	473				731	731	731	PNBCHNMA_00407	FLMIEJPD_01488	EGCNFADG_01438	HFKHGFNI_01414	BPJOANPD_01406	KPECLFOE_01494	BPHGHODF_01497	APT1_00790	AP10_02026	AP11_01772	AP12_00410	AP13_01805	AP14_00169	AP15_01160	AP16_01589	AP17_00252	AP18_00539	APT2_01140	APT3_01177	APT4_00987	CILBEFPL_00069	AP5b_01484	IFOCMGAL_01609	APT7_01218	APT8_01820	APT9_02164
group_3262		intracellular septation protein	26	26	1	1	1569				551	551	551	PNBCHNMA_02241	FLMIEJPD_01026	EGCNFADG_00972	HFKHGFNI_00998	BPJOANPD_00988	KPECLFOE_01071	BPHGHODF_00992	APT1_01222	AP10_01586	AP11_01333	AP12_02149	AP13_02234	AP14_01884	AP15_01572	AP16_01164	AP17_02042	AP18_00963	APT2_00677	APT3_01595	APT4_01408	CILBEFPL_00498	AP5b_01052	IFOCMGAL_01189	APT7_01637	APT8_02240	APT9_01724
group_3263		diadenosine tetraphosphatase/threonine protein phosphatase	26	26	1	1	3987				698	698	698	PNBCHNMA_01200	FLMIEJPD_00048	EGCNFADG_00048	HFKHGFNI_00048	BPJOANPD_00047	KPECLFOE_00047	BPHGHODF_00047	APT1_00010	AP10_00560	AP11_00279	AP12_01191	AP13_00995	AP14_00966	AP15_00389	AP16_00047	AP17_01046	AP18_01899	APT2_01935	APT3_00392	APT4_00135	CILBEFPL_00047	AP5b_00047	IFOCMGAL_00047	APT7_00436	APT8_01015	APT9_00671
group_3264		Cytochrome c-type protein napC	26	26	1	1	325				614	614	614	PNBCHNMA_00497	FLMIEJPD_01578	EGCNFADG_01915	HFKHGFNI_01485	BPJOANPD_01475	KPECLFOE_01584	BPHGHODF_01570	APT1_00698	AP10_02114	AP11_01862	AP12_00482	AP13_01732	AP14_00249	AP15_01089	AP16_01670	AP17_00343	AP18_00467	APT2_01232	APT3_01105	APT4_00912	CILBEFPL_01535	AP5b_01544	IFOCMGAL_01698	APT7_00756	APT8_01745	APT9_02253
group_3265		Phosphoheptose isomerase	26	26	1	1	485				578	578	578	PNBCHNMA_00397	FLMIEJPD_01478	EGCNFADG_01427	HFKHGFNI_01404	BPJOANPD_01396	KPECLFOE_01484	BPHGHODF_01487	APT1_00800	AP10_02016	AP11_01762	AP12_00400	AP13_01815	AP14_00159	AP15_01170	AP16_01579	AP17_00242	AP18_00549	APT2_01130	APT3_01187	APT4_00997	CILBEFPL_00079	AP5b_01474	IFOCMGAL_01599	APT7_01228	APT8_01830	APT9_02154
atpA		ATP synthase subunit alpha	26	26	1	1	2031				1541	1541	1541	PNBCHNMA_00718	FLMIEJPD_01796	EGCNFADG_01769	HFKHGFNI_01722	BPJOANPD_01711	KPECLFOE_01802	BPHGHODF_01809	APT1_00474	AP10_00073	AP11_02080	AP12_00712	AP13_01486	AP14_00485	AP15_00854	AP16_01892	AP17_00565	AP18_00233	APT2_01455	APT3_00864	APT4_00663	CILBEFPL_01779	AP5b_01789	IFOCMGAL_02023	APT7_00991	APT8_01502	APT9_00302
group_3267		Peptide transport system permease protein SapB	26	26	1	1	1186				962	962	962	PNBCHNMA_02014	FLMIEJPD_00835	EGCNFADG_00780	HFKHGFNI_00808	BPJOANPD_00799	KPECLFOE_00891	BPHGHODF_00804	APT1_01451	AP10_01410	AP11_01104	AP12_01971	AP13_00175	AP14_01710	AP15_01764	AP16_00502	AP17_01863	AP18_01147	APT2_00484	APT3_01787	APT4_01832	CILBEFPL_00685	AP5b_00863	IFOCMGAL_00948	APT7_01818	APT8_00169	APT9_01495
ampD		N-acetylmuramoyl-L-alanine amidase	26	26	1	1	2940				548	548	548	PNBCHNMA_01487	FLMIEJPD_00331	EGCNFADG_00331	HFKHGFNI_00338	BPJOANPD_00330	KPECLFOE_00335	BPHGHODF_00324	APT1_01986	AP10_00853	AP11_00569	AP12_01482	AP13_00707	AP14_01243	AP15_00102	AP16_00336	AP17_01331	AP18_01610	APT2_00024	APT3_00101	APT4_02143	CILBEFPL_01216	AP5b_00332	IFOCMGAL_00330	APT7_00146	APT8_00727	APT9_00961
ribN		membrane protein	26	26	1	1	2925				887	887	887	PNBCHNMA_01473	FLMIEJPD_00317	EGCNFADG_00317	HFKHGFNI_00323	BPJOANPD_00316	KPECLFOE_00321	BPHGHODF_00310	APT1_02000	AP10_00839	AP11_00555	AP12_01468	AP13_00721	AP14_01229	AP15_00116	AP16_00322	AP17_01317	AP18_01624	APT2_00010	APT3_00115	APT4_02157	CILBEFPL_01230	AP5b_00318	IFOCMGAL_00316	APT7_00160	APT8_00741	APT9_00947
group_327		DMT superfamily drug/metabolite transporter	26	26	1	1	36				824	824	824	PNBCHNMA_01336	FLMIEJPD_00185	EGCNFADG_00185	HFKHGFNI_00184	BPJOANPD_00182	KPECLFOE_00187	BPHGHODF_00181	APT1_02135	AP10_00702	AP11_00421	AP12_01333	AP13_00854	AP14_01105	AP15_00249	AP16_00191	AP17_01186	AP18_01758	APT2_02079	APT3_00251	APT4_02290	CILBEFPL_01361	AP5b_00188	IFOCMGAL_00184	APT7_00293	APT8_00873	APT9_00813
group_3270		inner membrane protein	26	26	1	1	3859				1220	1220	1220	PNBCHNMA_01085	FLMIEJPD_02150	EGCNFADG_02139	HFKHGFNI_02069	BPJOANPD_02062	KPECLFOE_02180	BPHGHODF_02171	APT1_00125	AP10_00442	AP11_00164	AP12_01074	AP13_01112	AP14_00851	AP15_00504	AP16_02251	AP17_00926	AP18_02016	APT2_01816	APT3_00510	APT4_00256	CILBEFPL_02128	AP5b_02145	IFOCMGAL_02280	APT7_00551	APT8_01135	APT9_00556
group_3271		Diacylglycerol kinase	26	26	1	1	1126				362	362	362	PNBCHNMA_01984	FLMIEJPD_00804	EGCNFADG_00749	HFKHGFNI_00776	BPJOANPD_00767	KPECLFOE_00863	BPHGHODF_00771	APT1_01481	AP10_01380	AP11_01074	AP12_01941	AP13_00205	AP14_01676	AP15_01796	AP16_00534	AP17_01832	AP18_01177	APT2_00453	APT3_01819	APT4_01801	CILBEFPL_00719	AP5b_00829	IFOCMGAL_00917	APT7_01861	APT8_00202	APT9_01465
lgt		Prolipoprotein diacylglyceryl transferase	26	26	1	1	3760				794	794	794	PNBCHNMA_01000	FLMIEJPD_02068	EGCNFADG_02057	HFKHGFNI_01986	BPJOANPD_01979	KPECLFOE_02096	BPHGHODF_02086	APT1_00209	AP10_00359	AP11_00080	AP12_00991	AP13_01196	AP14_00768	AP15_00588	AP16_02168	AP17_00842	AP18_02100	APT2_01734	APT3_00593	APT4_00340	CILBEFPL_02044	AP5b_02061	IFOCMGAL_02197	APT7_00635	APT8_01219	APT9_00472
group_3273		Inorganic pyrophosphatase	26	26	1	1	3765				527	527	527	PNBCHNMA_01004	FLMIEJPD_02072	EGCNFADG_02061	HFKHGFNI_01990	BPJOANPD_01983	KPECLFOE_02100	BPHGHODF_02091	APT1_00205	AP10_00363	AP11_00084	AP12_00995	AP13_01192	AP14_00772	AP15_00584	AP16_02172	AP17_00846	AP18_02096	APT2_01738	APT3_00589	APT4_00336	CILBEFPL_02048	AP5b_02065	IFOCMGAL_02201	APT7_00631	APT8_01215	APT9_00476
group_3274		Biopolymer transport ExbB protein	26	26	1	1	3655				668	668	668	PNBCHNMA_00637	FLMIEJPD_01714	EGCNFADG_01473	HFKHGFNI_01639	BPJOANPD_01630	KPECLFOE_01722	BPHGHODF_01725	APT1_00558	AP10_02247	AP11_01999	AP12_00634	AP13_01569	AP14_00397	AP15_00936	AP16_01810	AP17_00480	AP18_00313	APT2_01370	APT3_00948	APT4_00758	CILBEFPL_01698	AP5b_01706	IFOCMGAL_02107	APT7_00910	APT8_01588	APT9_00384
glmS		Glucosamine--fructose-6-phosphate aminotransferase [isomerizing]	26	26	1	1	2011				1832	1832	1832	PNBCHNMA_00699	FLMIEJPD_01776	EGCNFADG_01535	HFKHGFNI_01702	BPJOANPD_01692	KPECLFOE_01783	BPHGHODF_01790	APT1_00495	AP10_00054	AP11_02061	AP12_00693	AP13_01505	AP14_00465	AP15_00874	AP16_01873	AP17_00545	AP18_00252	APT2_01433	APT3_00885	APT4_00685	CILBEFPL_01760	AP5b_01769	IFOCMGAL_02042	APT7_00971	APT8_01522	APT9_00321
gap		Glyceraldehyde-3-phosphate dehydrogenase	26	26	1	1	3102				1004	1004	1004	PNBCHNMA_01623	FLMIEJPD_00508	EGCNFADG_00452	HFKHGFNI_00465	BPJOANPD_00453	KPECLFOE_00531	BPHGHODF_00446	APT1_01849	AP10_01063	AP11_00706	AP12_01604	AP13_00582	AP14_01365	AP15_02114	AP16_01003	AP17_01519	AP18_01486	APT2_00147	APT3_02130	APT4_02021	CILBEFPL_01095	AP5b_00454	IFOCMGAL_00464	APT7_02203	APT8_00604	APT9_01098
group_3277		Transcriptional regulator BolA	26	26	1	1	2822				311	311	311	PNBCHNMA_01395	FLMIEJPD_00239	EGCNFADG_00239	HFKHGFNI_00243	BPJOANPD_00240	KPECLFOE_00241	BPHGHODF_00235	APT1_02077	AP10_00762	AP11_00479	AP12_01388	AP13_00800	AP14_01161	AP15_00193	AP16_00245	AP17_01242	AP18_01703	APT2_02133	APT3_00193	APT4_02236	CILBEFPL_01306	AP5b_00243	IFOCMGAL_00238	APT7_00239	APT8_00819	APT9_00871
corC		Magnesium and cobalt efflux protein corC	26	26	1	1	3024				893	893	893	PNBCHNMA_01557	FLMIEJPD_00388	EGCNFADG_00388	HFKHGFNI_00395	BPJOANPD_00387	KPECLFOE_00409	BPHGHODF_00381	APT1_01916	AP10_00924	AP11_00639	AP12_01539	AP13_00649	AP14_01300	AP15_00044	AP16_01080	AP17_01388	AP18_01551	APT2_00081	APT3_00044	APT4_02086	CILBEFPL_01159	AP5b_00389	IFOCMGAL_00400	APT7_00089	APT8_00670	APT9_01031
yccS		putative membrane protein	26	26	1	1	3530				2174	2174	2174	PNBCHNMA_00546	FLMIEJPD_01627	EGCNFADG_01829	HFKHGFNI_01552	BPJOANPD_01542	KPECLFOE_01634	BPHGHODF_01636	APT1_00648	AP10_02157	AP11_01912	AP12_00547	AP13_01658	AP14_00299	AP15_01022	AP16_01723	AP17_00393	AP18_00401	APT2_01281	APT3_01038	APT4_00847	CILBEFPL_01609	AP5b_01619	IFOCMGAL_01747	APT7_00822	APT8_01679	APT9_00039
pgpB		phosphatidylglycerophosphatase B	26	26	1	1	3079				737	737	737	PNBCHNMA_01604	FLMIEJPD_00434	EGCNFADG_00433	HFKHGFNI_00445	BPJOANPD_00434	KPECLFOE_00456	BPHGHODF_00427	APT1_01868	AP10_00970	AP11_00687	AP12_01585	AP13_00601	AP14_01346	AP15_02133	AP16_01034	AP17_01436	AP18_01505	APT2_00128	APT3_02149	APT4_02040	CILBEFPL_01114	AP5b_00435	IFOCMGAL_00445	APT7_00043	APT8_00623	APT9_01079
rsgA		ribosome small subunit-dependent GTPase	26	26	1	1	4079				1034	1034	1034	PNBCHNMA_01286	FLMIEJPD_00135	EGCNFADG_00135	HFKHGFNI_00134	BPJOANPD_00132	KPECLFOE_00136	BPHGHODF_00131	APT1_02187	AP10_00649	AP11_00369	AP12_01281	AP13_00906	AP14_01053	AP15_00302	AP16_00136	AP17_01134	AP18_01810	APT2_02027	APT3_00303	APT4_00045	CILBEFPL_01411	AP5b_00136	IFOCMGAL_00133	APT7_00347	APT8_00925	APT9_00761
group_3282		AI-2E family transporter	26	26	1	1	1121				1061	1061	1061	PNBCHNMA_01979	FLMIEJPD_00799	EGCNFADG_00744	HFKHGFNI_00771	BPJOANPD_00762	KPECLFOE_00858	BPHGHODF_00766	APT1_01486	AP10_01375	AP11_01069	AP12_01936	AP13_00210	AP14_01671	AP15_01801	AP16_00539	AP17_01827	AP18_01182	APT2_00448	APT3_01824	APT4_01796	CILBEFPL_00724	AP5b_00824	IFOCMGAL_00912	APT7_01866	APT8_00207	APT9_01460
group_3283		coproporphyrinogen III oxidase	26	26	1	1	1578				467	467	467	PNBCHNMA_02233	FLMIEJPD_01018	EGCNFADG_00964	HFKHGFNI_00990	BPJOANPD_00980	KPECLFOE_01063	BPHGHODF_00984	APT1_01230	AP10_01578	AP11_01325	AP12_02141	AP13_02242	AP14_01876	AP15_01580	AP16_01155	AP17_02034	AP18_00971	APT2_00669	APT3_01603	APT4_01416	CILBEFPL_00506	AP5b_01044	IFOCMGAL_01181	APT7_01647	APT8_02248	APT9_01716
queH		hypothetical protein	26	26	1	1	3876				746	746	746	PNBCHNMA_01103	FLMIEJPD_02168	EGCNFADG_02157	HFKHGFNI_02087	BPJOANPD_02080	KPECLFOE_02198	BPHGHODF_02189	APT1_00107	AP10_00460	AP11_00182	AP12_01092	AP13_01095	AP14_00869	AP15_00486	AP16_02269	AP17_00944	AP18_01998	APT2_01834	APT3_00492	APT4_00238	CILBEFPL_02147	AP5b_02164	IFOCMGAL_02298	APT7_00533	APT8_01117	APT9_00574
dld		D-lactate dehydrogenase	26	26	1	1	1017				1691	1691	1691	PNBCHNMA_01900	FLMIEJPD_00720	EGCNFADG_00665	HFKHGFNI_00689	BPJOANPD_00681	KPECLFOE_00757	BPHGHODF_00687	APT1_01568	AP10_01291	AP11_00987	AP12_01834	AP13_00293	AP14_01586	AP15_01884	AP16_00760	AP17_01745	AP18_01264	APT2_00366	APT3_01908	APT4_01714	CILBEFPL_00804	AP5b_00741	IFOCMGAL_00815	APT7_01971	APT8_00289	APT9_01378
potA		Spermidine/putrescine import ATP-binding proteinpotA	26	26	1	1	2879				1115	1115	1115	PNBCHNMA_01445	FLMIEJPD_00287	EGCNFADG_00287	HFKHGFNI_00295	BPJOANPD_00289	KPECLFOE_00290	BPHGHODF_00284	APT1_02026	AP10_00812	AP11_00529	AP12_01436	AP13_00747	AP14_01209	AP15_00143	AP16_00293	AP17_01290	AP18_01654	APT2_02183	APT3_00142	APT4_02184	CILBEFPL_01257	AP5b_00291	IFOCMGAL_00289	APT7_00189	APT8_00768	APT9_00921
ychF		GTP-binding protein YchF	26	26	1	1	3974				1091	1091	1091	PNBCHNMA_01187	FLMIEJPD_00035	EGCNFADG_00035	HFKHGFNI_00035	BPJOANPD_00034	KPECLFOE_00034	BPHGHODF_00034	APT1_00023	AP10_00547	AP11_00266	AP12_01178	AP13_01008	AP14_00953	AP15_00402	AP16_00034	AP17_01033	AP18_01912	APT2_01922	APT3_00405	APT4_00148	CILBEFPL_00034	AP5b_00034	IFOCMGAL_00034	APT7_00449	APT8_01028	APT9_00658
group_3288		DNA-directed RNA polymerase subunit alpha	26	26	1	1	2228				989	989	989	PNBCHNMA_00859	FLMIEJPD_01949	EGCNFADG_01614	HFKHGFNI_01864	BPJOANPD_01854	KPECLFOE_01974	BPHGHODF_01963	APT1_00334	AP10_00233	AP11_02220	AP12_00867	AP13_01322	AP14_00646	AP15_00712	AP16_02043	AP17_00716	AP18_00094	APT2_01610	APT3_00722	APT4_00519	CILBEFPL_01924	AP5b_01935	IFOCMGAL_01868	APT7_01146	APT8_01346	APT9_00162
trxA		Thioredoxin	26	26	1	1	1669				317	317	317	PNBCHNMA_00088	FLMIEJPD_01173	EGCNFADG_01119	HFKHGFNI_01101	BPJOANPD_01091	KPECLFOE_01181	BPHGHODF_01096	APT1_01109	AP10_01699	AP11_01451	AP12_00093	AP13_02127	AP14_01989	AP15_01470	AP16_01266	AP17_02148	AP18_00855	APT2_00824	APT3_01491	APT4_01305	CILBEFPL_00391	AP5b_01159	IFOCMGAL_01293	APT7_01529	APT8_02135	APT9_01843
group_3290		tRNA-Gly(gcc)	26	26	1	1	1132				75	75	75	PNBCHNMA_01989	FLMIEJPD_00809	EGCNFADG_00754	HFKHGFNI_00781	BPJOANPD_00772	KPECLFOE_00867	BPHGHODF_00776	APT1_01476	AP10_01384	AP11_01079	AP12_01945	AP13_00201	AP14_01680	AP15_01791	AP16_00529	AP17_01837	AP18_01173	APT2_00458	APT3_01814	APT4_01806	CILBEFPL_00713	AP5b_00835	IFOCMGAL_00921	APT7_01857	APT8_00197	APT9_01470
group_3294		tRNA-Gly(gcc)	26	26	1	1	513				75	75	75	PNBCHNMA_00371	FLMIEJPD_01452	EGCNFADG_01401	HFKHGFNI_01378	BPJOANPD_01370	KPECLFOE_01457	BPHGHODF_01461	APT1_00826	AP10_01990	AP11_01736	AP12_00374	AP13_01841	AP14_00133	AP15_01196	AP16_01553	AP17_00216	AP18_00575	APT2_01104	APT3_01213	APT4_01024	CILBEFPL_00105	AP5b_01448	IFOCMGAL_01573	APT7_01254	APT8_01856	APT9_02128
group_3295		nucleoside triphosphate hydrolase	26	26	1	1	2949				1070	1070	1070	PNBCHNMA_01495	FLMIEJPD_00339	EGCNFADG_00339	HFKHGFNI_00346	BPJOANPD_00338	KPECLFOE_00343	BPHGHODF_00332	APT1_01978	AP10_00861	AP11_00577	AP12_01490	AP13_00699	AP14_01251	AP15_00094	AP16_01130	AP17_01339	AP18_01602	APT2_00032	APT3_00093	APT4_02135	CILBEFPL_01208	AP5b_00340	IFOCMGAL_00338	APT7_00138	APT8_00719	APT9_00969
group_3296		Isoleucyl-tRNA synthetase	26	26	1	1	3984				2816	2816	2816	PNBCHNMA_01197	FLMIEJPD_00045	EGCNFADG_00045	HFKHGFNI_00045	BPJOANPD_00044	KPECLFOE_00044	BPHGHODF_00044	APT1_00013	AP10_00557	AP11_00276	AP12_01188	AP13_00998	AP14_00963	AP15_00392	AP16_00044	AP17_01043	AP18_01902	APT2_01932	APT3_00395	APT4_00138	CILBEFPL_00044	AP5b_00044	IFOCMGAL_00044	APT7_00439	APT8_01018	APT9_00668
group_3297		putative transporter	26	26	1	1	1723				1367	1367	1367	PNBCHNMA_00136	FLMIEJPD_01224	EGCNFADG_01171	HFKHGFNI_01152	BPJOANPD_01142	KPECLFOE_01234	BPHGHODF_01147	APT1_01061	AP10_01751	AP11_01499	AP12_00144	AP13_02078	AP14_02039	AP15_01422	AP16_01314	AP17_02199	AP18_00803	APT2_00875	APT3_01440	APT4_01255	CILBEFPL_00340	AP5b_01210	IFOCMGAL_01346	APT7_01477	APT8_02084	APT9_01891
ftsL		Cell division protein FtsL	26	26	1	1	3950				314	314	314	PNBCHNMA_01164	FLMIEJPD_00011	EGCNFADG_00011	HFKHGFNI_00012	BPJOANPD_00011	KPECLFOE_00011	BPHGHODF_00011	APT1_00046	AP10_00524	AP11_00243	AP12_01154	AP13_01032	AP14_00930	AP15_00425	AP16_00011	AP17_01009	AP18_01936	APT2_01898	APT3_00428	APT4_00171	CILBEFPL_00011	AP5b_00011	IFOCMGAL_00011	APT7_00472	APT8_01051	APT9_00635
gor		Glutathione reductase	26	26	1	1	1883				1370	1370	1370	PNBCHNMA_00259	FLMIEJPD_01337	EGCNFADG_01284	HFKHGFNI_01263	BPJOANPD_01253	KPECLFOE_01346	BPHGHODF_01263	APT1_00938	AP10_01867	AP11_01625	AP12_00256	AP13_01952	AP14_00018	AP15_01310	AP16_01437	AP17_00104	AP18_00689	APT2_00989	APT3_01328	APT4_01141	CILBEFPL_00217	AP5b_01336	IFOCMGAL_01458	APT7_01364	APT8_01970	APT9_02016
rlmJ		Protein involved in catabolism of external DNA	26	26	1	1	2941				842	842	842	PNBCHNMA_01488	FLMIEJPD_00332	EGCNFADG_00332	HFKHGFNI_00339	BPJOANPD_00331	KPECLFOE_00336	BPHGHODF_00325	APT1_01985	AP10_00854	AP11_00570	AP12_01483	AP13_00706	AP14_01244	AP15_00101	AP16_00337	AP17_01332	AP18_01609	APT2_00025	APT3_00100	APT4_02142	CILBEFPL_01215	AP5b_00333	IFOCMGAL_00331	APT7_00145	APT8_00726	APT9_00962
dsbC		Thiol:disulfide interchange protein	26	26	1	1	3137				695	695	695	PNBCHNMA_01649	FLMIEJPD_00533	EGCNFADG_00477	HFKHGFNI_00491	BPJOANPD_00478	KPECLFOE_00558	BPHGHODF_00471	APT1_01822	AP10_01090	AP11_00733	AP12_01630	AP13_00556	AP14_01390	AP15_02088	AP16_00976	AP17_01544	AP18_01461	APT2_00173	APT3_02104	APT4_01994	CILBEFPL_01069	AP5b_00480	IFOCMGAL_00489	APT7_02176	APT8_00577	APT9_01125
group_3302		hybrid sensor histidine kinase/response regulator	26	26	1	1	1621				1850	1850	1850	PNBCHNMA_02208	FLMIEJPD_00982	EGCNFADG_00928	HFKHGFNI_00954	BPJOANPD_00944	KPECLFOE_01035	BPHGHODF_00946	APT1_01255	AP10_01559	AP11_01300	AP12_02115	AP13_00029	AP14_01855	AP15_01616	AP16_00354	AP17_02007	AP18_00998	APT2_00633	APT3_01640	APT4_01449	CILBEFPL_00540	AP5b_01009	IFOCMGAL_01143	APT7_01675	APT8_00024	APT9_01691
group_3303		hypothetical protein	26	26	1	1	3479				317	317	317	PNBCHNMA_01802	FLMIEJPD_00626	EGCNFADG_00570	HFKHGFNI_00585	BPJOANPD_00577	KPECLFOE_00659	BPHGHODF_00566	APT1_01663	AP10_01193	AP11_00892	AP12_01735	AP13_00388	AP14_01490	AP15_01988	AP16_00663	AP17_01647	AP18_01362	APT2_00272	APT3_02012	APT4_01891	CILBEFPL_00907	AP5b_00638	IFOCMGAL_00711	APT7_02069	APT8_00410	APT9_01284
napF_1		Ferredoxin-type protein NapF	26	26	1	1	331				530	530	530	PNBCHNMA_00491	FLMIEJPD_01572	EGCNFADG_01921	HFKHGFNI_01491	BPJOANPD_01481	KPECLFOE_01578	BPHGHODF_01576	APT1_00704	AP10_02108	AP11_01856	AP12_00488	AP13_01726	AP14_00255	AP15_01083	AP16_01664	AP17_00337	AP18_00461	APT2_01226	APT3_01099	APT4_00906	CILBEFPL_01541	AP5b_01550	IFOCMGAL_01692	APT7_00762	APT8_01739	APT9_02247
argR		Arginine repressor	26	26	1	1	605				461	461	461	PNBCHNMA_00320	FLMIEJPD_01396	EGCNFADG_01344	HFKHGFNI_01323	BPJOANPD_01313	KPECLFOE_01408	BPHGHODF_01339	APT1_00877	AP10_01941	AP11_01686	AP12_00316	AP13_01891	AP14_00083	AP15_01251	AP16_01502	AP17_00166	AP18_00627	APT2_01048	APT3_01268	APT4_01079	CILBEFPL_00156	AP5b_01397	IFOCMGAL_01519	APT7_01304	APT8_01908	APT9_02077
nlpI		lipoprotein	26	26	1	1	3464				941	941	941	PNBCHNMA_01789	FLMIEJPD_00613	EGCNFADG_00557	HFKHGFNI_00572	BPJOANPD_00564	KPECLFOE_00644	BPHGHODF_00553	APT1_01676	AP10_01178	AP11_00879	AP12_01721	AP13_00402	AP14_01476	AP15_02001	AP16_00650	AP17_01633	AP18_01375	APT2_00259	APT3_02025	APT4_01905	CILBEFPL_00920	AP5b_00625	IFOCMGAL_00698	APT7_02087	APT8_00423	APT9_01271
frdC		Fumarate reductase subunit C	26	26	1	1	3575				392	392	392	PNBCHNMA_00582	FLMIEJPD_01664	EGCNFADG_01793	HFKHGFNI_01588	BPJOANPD_01578	KPECLFOE_01670	BPHGHODF_01673	APT1_00612	AP10_02193	AP11_01948	AP12_00583	AP13_01622	AP14_00346	AP15_00986	AP16_01759	AP17_00429	AP18_00365	APT2_01318	APT3_01002	APT4_00811	CILBEFPL_01645	AP5b_01655	IFOCMGAL_01783	APT7_00858	APT8_01642	APT9_00075
lrgA1		putative effector of murein hydrolase LrgA	26	26	1	1	1092				371	371	371	PNBCHNMA_01973	FLMIEJPD_00793	EGCNFADG_00738	HFKHGFNI_00765	BPJOANPD_00756	KPECLFOE_00831	BPHGHODF_00760	APT1_01492	AP10_01369	AP11_01063	AP12_01910	AP13_00216	AP14_01665	AP15_01807	AP16_00545	AP17_01821	AP18_01188	APT2_00442	APT3_01830	APT4_01790	CILBEFPL_00730	AP5b_00818	IFOCMGAL_00888	APT7_01894	APT8_00213	APT9_01454
group_3309		Phosphomannomutase	26	26	1	1	963				1358	1358	1358	PNBCHNMA_01863	FLMIEJPD_00685	EGCNFADG_00629	HFKHGFNI_00645	BPJOANPD_00637	KPECLFOE_00718	BPHGHODF_00648	APT1_01604	AP10_01255	AP11_00951	AP12_01795	AP13_00328	AP14_01549	AP15_01928	AP16_00722	AP17_01706	AP18_01302	APT2_00331	APT3_01952	APT4_01672	CILBEFPL_00841	AP5b_00704	IFOCMGAL_00772	APT7_02010	APT8_00328	APT9_01343
group_3310		23S rRNA pseudouridine synthase D	26	26	1	1	2821				590	590	590	PNBCHNMA_01394	FLMIEJPD_00238	EGCNFADG_00238	HFKHGFNI_00242	BPJOANPD_00239	KPECLFOE_00240	BPHGHODF_00234	APT1_02078	AP10_00761	AP11_00478	AP12_01387	AP13_00801	AP14_01160	AP15_00194	AP16_00244	AP17_01241	AP18_01704	APT2_02132	APT3_00194	APT4_02237	CILBEFPL_01307	AP5b_00242	IFOCMGAL_00237	APT7_00240	APT8_00820	APT9_00870
hxpB		phosphatase	26	26	1	1	1848				650	650	650	PNBCHNMA_00229	FLMIEJPD_01308	EGCNFADG_01255	HFKHGFNI_01234	BPJOANPD_01224	KPECLFOE_01317	BPHGHODF_01234	APT1_00968	AP10_01838	AP11_01595	AP12_00227	AP13_01981	AP14_02128	AP15_01339	AP16_01408	AP17_00075	AP18_00718	APT2_00960	APT3_01357	APT4_01171	CILBEFPL_00247	AP5b_01305	IFOCMGAL_01429	APT7_01393	APT8_01998	APT9_01986
group_3312		membrane protein	26	26	1	1	3880				413	413	413	PNBCHNMA_01107	FLMIEJPD_02172	EGCNFADG_02161	HFKHGFNI_02091	BPJOANPD_02084	KPECLFOE_02202	BPHGHODF_02193	APT1_00103	AP10_00464	AP11_00186	AP12_01096	AP13_01091	AP14_00873	AP15_00482	AP16_02273	AP17_00948	AP18_01994	APT2_01838	APT3_00488	APT4_00234	CILBEFPL_02151	AP5b_02168	IFOCMGAL_02302	APT7_00529	APT8_01113	APT9_00578
group_3313		L-ascorbate-6-phosphate lactonase ulaG	26	26	1	1	2096				1091	1091	1091	PNBCHNMA_00770	FLMIEJPD_01848	EGCNFADG_01716	HFKHGFNI_01774	BPJOANPD_01763	KPECLFOE_01855	BPHGHODF_01860	APT1_00423	AP10_00131	AP11_02132	AP12_00764	AP13_01428	AP14_00565	AP15_00802	AP16_01949	AP17_00617	AP18_00182	APT2_01507	APT3_00812	APT4_00611	CILBEFPL_01833	AP5b_01843	IFOCMGAL_01971	APT7_01043	APT8_01451	APT9_00250
argB		Acetylglutamate kinase	26	26	1	1	2832				854	854	854	PNBCHNMA_01404	FLMIEJPD_00247	EGCNFADG_00247	HFKHGFNI_00251	BPJOANPD_00248	KPECLFOE_00250	BPHGHODF_00243	APT1_02068	AP10_00771	AP11_00488	AP12_01396	AP13_00791	AP14_01169	AP15_00184	AP16_00254	AP17_01250	AP18_01693	APT2_02141	APT3_00185	APT4_02227	CILBEFPL_01297	AP5b_00251	IFOCMGAL_00247	APT7_00230	APT8_00811	APT9_00880
group_3315		30S ribosomal protein S1	26	26	1	1	1073				1664	1664	1664	PNBCHNMA_01954	FLMIEJPD_00774	EGCNFADG_00719	HFKHGFNI_00746	BPJOANPD_00737	KPECLFOE_00811	BPHGHODF_00741	APT1_01511	AP10_01349	AP11_01044	AP12_01891	AP13_00235	AP14_01646	AP15_01827	AP16_00564	AP17_01802	AP18_01207	APT2_00423	APT3_01849	APT4_01771	CILBEFPL_00750	AP5b_00798	IFOCMGAL_00869	APT7_01913	APT8_00232	APT9_01435
group_3316		Lipoprotein_5 domain containing protein	26	26	1	1	3836				1244	1244	1244	PNBCHNMA_01063	FLMIEJPD_02130	EGCNFADG_02119	HFKHGFNI_02049	BPJOANPD_02042	KPECLFOE_02160	BPHGHODF_02151	APT1_00146	AP10_00421	AP11_00143	AP12_01054	AP13_01132	AP14_00831	AP15_00525	AP16_02231	AP17_00905	AP18_02038	APT2_01796	APT3_00530	APT4_00277	CILBEFPL_02107	AP5b_02124	IFOCMGAL_02259	APT7_00571	APT8_01155	APT9_00535
group_3317		Nitrate reductase, cytochrome-C type protein	26	26	1	1	4049				647	647	647	PNBCHNMA_01257	FLMIEJPD_00105	EGCNFADG_00105	HFKHGFNI_00104	BPJOANPD_00102	KPECLFOE_00104	BPHGHODF_00102	APT1_02221	AP10_00616	AP11_00336	AP12_01249	AP13_00939	AP14_01021	AP15_00334	AP16_00103	AP17_01102	AP18_01842	APT2_01994	APT3_00335	APT4_00077	CILBEFPL_01441	AP5b_00104	IFOCMGAL_00103	APT7_00379	APT8_00958	APT9_00728
group_3318		50S ribosomal protein L3	26	26	1	1	2203				626	626	626	PNBCHNMA_00834	FLMIEJPD_01924	EGCNFADG_01639	HFKHGFNI_01839	BPJOANPD_01829	KPECLFOE_01949	BPHGHODF_01938	APT1_00360	AP10_00205	AP11_02194	AP12_00841	AP13_01348	AP14_00620	AP15_00738	AP16_02017	AP17_00690	AP18_00120	APT2_01584	APT3_00748	APT4_00545	CILBEFPL_01899	AP5b_01909	IFOCMGAL_01893	APT7_01120	APT8_01372	APT9_00188
group_3319		Iron(III) ABC transporter, permease protein	26	26	1	1	1048				941	941	941	PNBCHNMA_01929	FLMIEJPD_00749	EGCNFADG_00694	HFKHGFNI_00720	BPJOANPD_00712	KPECLFOE_00786	BPHGHODF_00716	APT1_01536	AP10_01324	AP11_01019	AP12_01866	AP13_00260	AP14_01620	AP15_01852	AP16_00792	AP17_01777	AP18_01232	APT2_00398	APT3_01874	APT4_01746	CILBEFPL_00775	AP5b_00773	IFOCMGAL_00844	APT7_01938	APT8_00257	APT9_01410
tolA		cell envelope integrity protein TolA	26	26	1	1	2922				1175	1391	1292	PNBCHNMA_01470	FLMIEJPD_00314	EGCNFADG_00314	HFKHGFNI_00320	BPJOANPD_00313	KPECLFOE_00317	BPHGHODF_00307	APT1_02003	AP10_00836	AP11_00552	AP12_01465	AP13_00724	AP14_01226	AP15_00119	AP16_00319	AP17_01314	AP18_01627	APT2_00007	APT3_00118	APT4_02160	CILBEFPL_01233	AP5b_00315	IFOCMGAL_00313	APT7_00163	APT8_00744	APT9_00944
miaB		(Dimethylallyl)adenosine tRNA methylthiotransferase miaB	26	26	1	1	560				1427	1427	1427	PNBCHNMA_00352	FLMIEJPD_01429	EGCNFADG_01378	HFKHGFNI_01354	BPJOANPD_01344	KPECLFOE_01439	BPHGHODF_01370	APT1_00845	AP10_01973	AP11_01718	AP12_00355	AP13_01860	AP14_00114	AP15_01220	AP16_01534	AP17_00197	AP18_00594	APT2_01081	APT3_01237	APT4_01047	CILBEFPL_00124	AP5b_01429	IFOCMGAL_01550	APT7_01273	APT8_01877	APT9_02109
purR		HTH-type transcriptional repressor purR	26	26	1	1	1244				1010	1010	1010	PNBCHNMA_02042	FLMIEJPD_00861	EGCNFADG_00806	HFKHGFNI_00834	BPJOANPD_00824	KPECLFOE_00914	BPHGHODF_00827	APT1_01423	AP10_01436	AP11_01132	AP12_01998	AP13_00146	AP14_01736	AP15_01738	AP16_00475	AP17_01887	AP18_01120	APT2_00511	APT3_01761	APT4_01576	CILBEFPL_00659	AP5b_00890	IFOCMGAL_01025	APT7_01794	APT8_00145	APT9_01523
purC		Phosphoribosylaminoimidazole-succinocarboxamide synthase	26	26	1	1	3903				857	857	857	PNBCHNMA_01127	FLMIEJPD_02192	EGCNFADG_02181	HFKHGFNI_02111	BPJOANPD_02104	KPECLFOE_02222	BPHGHODF_02213	APT1_00083	AP10_00485	AP11_00206	AP12_01116	AP13_01071	AP14_00893	AP15_00462	AP16_02293	AP17_00968	AP18_01974	APT2_01858	APT3_00468	APT4_00212	CILBEFPL_02171	AP5b_02188	IFOCMGAL_02323	APT7_00509	APT8_01093	APT9_00598
aspA		Aspartate ammonia-lyase	26	26	1	1	1685				1427	1427	1427	PNBCHNMA_00101	FLMIEJPD_01186	EGCNFADG_01132	HFKHGFNI_01114	BPJOANPD_01104	KPECLFOE_01194	BPHGHODF_01109	APT1_01096	AP10_01712	AP11_01464	AP12_00106	AP13_02113	AP14_02002	AP15_01457	AP16_01279	AP17_02161	AP18_00842	APT2_00837	APT3_01478	APT4_01293	CILBEFPL_00378	AP5b_01172	IFOCMGAL_01307	APT7_01516	APT8_02122	APT9_01856
kdsA		2-dehydro-3-deoxyphosphooctonate aldolase	26	26	1	1	3931				854	854	854	PNBCHNMA_01149	FLMIEJPD_02217	EGCNFADG_02206	HFKHGFNI_02134	BPJOANPD_02127	KPECLFOE_02244	BPHGHODF_02237	APT1_00061	AP10_00507	AP11_00228	AP12_01139	AP13_01048	AP14_00915	AP15_00440	AP16_02317	AP17_00992	AP18_01952	APT2_01883	APT3_00445	APT4_00188	CILBEFPL_02194	AP5b_02211	IFOCMGAL_02346	APT7_00487	APT8_01068	APT9_00620
group_3325		membrane protein	26	26	1	1	1567				434	434	434	PNBCHNMA_02243	FLMIEJPD_01028	EGCNFADG_00974	HFKHGFNI_01000	BPJOANPD_00990	KPECLFOE_01073	BPHGHODF_00994	APT1_01220	AP10_01588	AP11_01335	AP12_02151	AP13_02232	AP14_01886	AP15_01570	AP16_01166	AP17_02044	AP18_00961	APT2_00679	APT3_01593	APT4_01406	CILBEFPL_00496	AP5b_01054	IFOCMGAL_01191	APT7_01635	APT8_02238	APT9_01726
group_3326		Lipoprotein C/GS60 antigen	26	26	1	1	487				1748	1748	1748	PNBCHNMA_00395	FLMIEJPD_01476	EGCNFADG_01425	HFKHGFNI_01402	BPJOANPD_01394	KPECLFOE_01482	BPHGHODF_01485	APT1_00802	AP10_02014	AP11_01760	AP12_00398	AP13_01817	AP14_00157	AP15_01172	AP16_01577	AP17_00240	AP18_00551	APT2_01128	APT3_01189	APT4_00999	CILBEFPL_00081	AP5b_01472	IFOCMGAL_01597	APT7_01230	APT8_01832	APT9_02152
group_3327		putative transporter	26	26	1	1	1462				1268	1268	1268	PNBCHNMA_00018	FLMIEJPD_01113	EGCNFADG_01058	HFKHGFNI_01041	BPJOANPD_01031	KPECLFOE_01117	BPHGHODF_01036	APT1_01178	AP10_01631	AP11_01381	AP12_00032	AP13_02188	AP14_01927	AP15_01530	AP16_01206	AP17_02088	AP18_00917	APT2_00764	APT3_01551	APT4_01366	CILBEFPL_00453	AP5b_01098	IFOCMGAL_01232	APT7_01592	APT8_02195	APT9_01772
xylB		Xylulose kinase	26	26	1	1	3780				1445	1445	1445	PNBCHNMA_01015	FLMIEJPD_02082	EGCNFADG_02071	HFKHGFNI_02000	BPJOANPD_01993	KPECLFOE_02111	BPHGHODF_02101	APT1_00194	AP10_00373	AP11_00095	AP12_01005	AP13_01181	AP14_00783	AP15_00574	AP16_02183	AP17_00856	AP18_02086	APT2_01748	APT3_00579	APT4_00325	CILBEFPL_02056	AP5b_02073	IFOCMGAL_02211	APT7_00620	APT8_01205	APT9_00487
group_3329		transcriptional regulator Crp	26	26	1	1	3845				680	680	680	PNBCHNMA_01071	FLMIEJPD_02138	EGCNFADG_02127	HFKHGFNI_02057	BPJOANPD_02050	KPECLFOE_02168	BPHGHODF_02159	APT1_00138	AP10_00429	AP11_00151	AP12_01062	AP13_01124	AP14_00839	AP15_00517	AP16_02239	AP17_00913	AP18_02029	APT2_01804	APT3_00522	APT4_00269	CILBEFPL_02115	AP5b_02132	IFOCMGAL_02267	APT7_00563	APT8_01147	APT9_00543
ribD		riboflavin biosynthesis protein	26	26	1	1	3037				1085	1139	1121	PNBCHNMA_01567	FLMIEJPD_00398	EGCNFADG_00398	HFKHGFNI_00406	BPJOANPD_00397	KPECLFOE_00421	BPHGHODF_00391	APT1_01905	AP10_00935	AP11_00650	AP12_01550	AP13_00638	AP14_01311	AP15_00033	AP16_01069	AP17_01399	AP18_01540	APT2_00092	APT3_00033	APT4_02075	CILBEFPL_01149	AP5b_00400	IFOCMGAL_00410	APT7_00078	APT8_00659	APT9_01042
group_3330		Spermidine/putrescine-binding periplasmic protein 1	26	26	1	1	3020				1082	1082	1082	PNBCHNMA_01553	FLMIEJPD_00384	EGCNFADG_00384	HFKHGFNI_00391	BPJOANPD_00383	KPECLFOE_00405	BPHGHODF_00377	APT1_01920	AP10_00920	AP11_00635	AP12_01535	AP13_00653	AP14_01296	AP15_00048	AP16_01084	AP17_01384	AP18_01555	APT2_00077	APT3_00048	APT4_02090	CILBEFPL_01163	AP5b_00385	IFOCMGAL_00396	APT7_00093	APT8_00674	APT9_01027
dnaK		chaperone protein	26	26	1	1	3779				1898	1901	1899	PNBCHNMA_01014	FLMIEJPD_02081	EGCNFADG_02070	HFKHGFNI_01999	BPJOANPD_01992	KPECLFOE_02110	BPHGHODF_02100	APT1_00195	AP10_00372	AP11_00094	AP12_01004	AP13_01182	AP14_00782	AP15_00575	AP16_02182	AP17_00855	AP18_02087	APT2_01747	APT3_00580	APT4_00326	CILBEFPL_02055	AP5b_02072	IFOCMGAL_02210	APT7_00621	APT8_01206	APT9_00486
tamB		tubulin-binding protein	26	26	1	1	1254				3959	3959	3959	PNBCHNMA_02051	FLMIEJPD_00870	EGCNFADG_00815	HFKHGFNI_00843	BPJOANPD_00833	KPECLFOE_00923	BPHGHODF_00836	APT1_01414	AP10_01445	AP11_01141	AP12_02007	AP13_00137	AP14_01745	AP15_01729	AP16_00465	AP17_01896	AP18_01111	APT2_00520	APT3_01752	APT4_01567	CILBEFPL_00650	AP5b_00899	IFOCMGAL_01034	APT7_01785	APT8_00136	APT9_01532
lysS		Lysyl-tRNA synthetase	26	26	1	1	1199				1502	1502	1502	PNBCHNMA_02027	FLMIEJPD_00848	EGCNFADG_00793	HFKHGFNI_00821	BPJOANPD_00812	KPECLFOE_00904	BPHGHODF_00817	APT1_01437	AP10_01424	AP11_01118	AP12_01985	AP13_00159	AP14_01724	AP15_01750	AP16_00487	AP17_01877	AP18_01133	APT2_00498	APT3_01773	APT4_01846	CILBEFPL_00671	AP5b_00878	IFOCMGAL_00961	APT7_01804	APT8_00155	APT9_01509
group_3334		putative glycosyltransferase	26	26	1	1	3081				758	758	758	PNBCHNMA_01606	FLMIEJPD_00436	EGCNFADG_00435	HFKHGFNI_00447	BPJOANPD_00436	KPECLFOE_00458	BPHGHODF_00429	APT1_01866	AP10_00972	AP11_00689	AP12_01587	AP13_00599	AP14_01348	AP15_02131	AP16_01032	AP17_01438	AP18_01503	APT2_00130	APT3_02147	APT4_02038	CILBEFPL_01112	AP5b_00437	IFOCMGAL_00447	APT7_00041	APT8_00621	APT9_01081
group_3335		C4-dicarboxylate ABC transporter	26	26	1	1	3580				1322	1322	1322	PNBCHNMA_00587	FLMIEJPD_01669	EGCNFADG_01788	HFKHGFNI_01593	BPJOANPD_01583	KPECLFOE_01675	BPHGHODF_01678	APT1_00607	AP10_02198	AP11_01953	AP12_00588	AP13_01617	AP14_00351	AP15_00981	AP16_01764	AP17_00434	AP18_00360	APT2_01323	APT3_00997	APT4_00806	CILBEFPL_01650	AP5b_01660	IFOCMGAL_01788	APT7_00863	APT8_01637	APT9_00080
recJ		single-stranded-DNA-specific exonuclease RecJ	26	26	1	1	3138				1715	1715	1715	PNBCHNMA_01650	FLMIEJPD_00534	EGCNFADG_00478	HFKHGFNI_00492	BPJOANPD_00479	KPECLFOE_00559	BPHGHODF_00472	APT1_01821	AP10_01091	AP11_00734	AP12_01631	AP13_00555	AP14_01391	AP15_02087	AP16_00975	AP17_01545	AP18_01460	APT2_00174	APT3_02103	APT4_01993	CILBEFPL_01068	AP5b_00481	IFOCMGAL_00490	APT7_02175	APT8_00576	APT9_01126
group_3337		Periplasmic binding protein	26	26	1	1	2235				1115	1115	1115	PNBCHNMA_00866	FLMIEJPD_01956	EGCNFADG_01607	HFKHGFNI_01871	BPJOANPD_01861	KPECLFOE_01981	BPHGHODF_01970	APT1_00327	AP10_00240	AP11_02227	AP12_00874	AP13_01315	AP14_00653	AP15_00705	AP16_02050	AP17_00723	AP18_00087	APT2_01617	APT3_00715	APT4_00512	CILBEFPL_01931	AP5b_01942	IFOCMGAL_01861	APT7_01153	APT8_01339	APT9_00155
group_3338		Orotidine 5'-phosphate decarboxylase	26	26	1	1	1069				692	692	692	PNBCHNMA_01950	FLMIEJPD_00770	EGCNFADG_00715	HFKHGFNI_00742	BPJOANPD_00733	KPECLFOE_00807	BPHGHODF_00737	APT1_01515	AP10_01345	AP11_01040	AP12_01887	AP13_00239	AP14_01642	AP15_01831	AP16_00568	AP17_01798	AP18_01211	APT2_00419	APT3_01853	APT4_01767	CILBEFPL_00754	AP5b_00794	IFOCMGAL_00865	APT7_01917	APT8_00236	APT9_01431
rodZ		DNA-binding protein	26	26	1	1	1783				968	968	968	PNBCHNMA_00193	FLMIEJPD_01281	EGCNFADG_01228	HFKHGFNI_01208	BPJOANPD_01198	KPECLFOE_01290	BPHGHODF_01203	APT1_01004	AP10_01809	AP11_01558	AP12_00201	AP13_02019	AP14_02099	AP15_01365	AP16_01372	AP17_00031	AP18_00744	APT2_00933	APT3_01383	APT4_01198	CILBEFPL_00283	AP5b_01269	IFOCMGAL_01402	APT7_01420	APT8_02027	APT9_01949
rpoE		RNA polymerase sigma-E factor	26	26	1	1	3050				344	578	563	PNBCHNMA_01579	FLMIEJPD_00411	EGCNFADG_00410	HFKHGFNI_00419	BPJOANPD_00410	KPECLFOE_00433	BPHGHODF_00403	APT1_01893	AP10_00947	AP11_00662	AP12_01562	AP13_00626	AP14_01323	AP15_00021	AP16_01057	AP17_01411	AP18_01528	APT2_00105	APT3_00020	APT4_02063	CILBEFPL_01137	AP5b_00412	IFOCMGAL_00422	APT7_00066	APT8_00647	APT9_01054
group_3340		UDP-N-acetylmuramate--L-alanine ligase	26	26	1	1	3958				1427	1427	1427	PNBCHNMA_01172	FLMIEJPD_00019	EGCNFADG_00019	HFKHGFNI_00020	BPJOANPD_00019	KPECLFOE_00019	BPHGHODF_00019	APT1_00038	AP10_00532	AP11_00251	AP12_01162	AP13_01024	AP14_00938	AP15_00417	AP16_00019	AP17_01017	AP18_01928	APT2_01906	APT3_00420	APT4_00163	CILBEFPL_00019	AP5b_00019	IFOCMGAL_00019	APT7_00464	APT8_01043	APT9_00643
ftsE		Cell division ATP-binding protein ftsE	26	26	1	1	505				653	653	653	PNBCHNMA_00378	FLMIEJPD_01459	EGCNFADG_01408	HFKHGFNI_01385	BPJOANPD_01377	KPECLFOE_01465	BPHGHODF_01468	APT1_00819	AP10_01997	AP11_01743	AP12_00381	AP13_01834	AP14_00140	AP15_01189	AP16_01560	AP17_00223	AP18_00568	APT2_01111	APT3_01206	APT4_01016	CILBEFPL_00098	AP5b_01455	IFOCMGAL_01580	APT7_01247	APT8_01849	APT9_02135
tsaD		O-sialoglycoprotein endopeptidase	26	26	1	1	1716				1043	1043	1043	PNBCHNMA_00129	FLMIEJPD_01217	EGCNFADG_01164	HFKHGFNI_01145	BPJOANPD_01135	KPECLFOE_01227	BPHGHODF_01140	APT1_01068	AP10_01744	AP11_01492	AP12_00137	AP13_02085	AP14_02032	AP15_01429	AP16_01307	AP17_02192	AP18_00810	APT2_00868	APT3_01447	APT4_01262	CILBEFPL_00347	AP5b_01203	IFOCMGAL_01339	APT7_01484	APT8_02091	APT9_01884
group_3355		Oligoribonuclease	26	26	1	1	1730				554	554	554	PNBCHNMA_00143	FLMIEJPD_01231	EGCNFADG_01178	HFKHGFNI_01159	BPJOANPD_01149	KPECLFOE_01241	BPHGHODF_01154	APT1_01053	AP10_01759	AP11_01507	AP12_00152	AP13_02070	AP14_02047	AP15_01414	AP16_01322	AP17_02207	AP18_00795	APT2_00883	APT3_01432	APT4_01247	CILBEFPL_00333	AP5b_01218	IFOCMGAL_01353	APT7_01469	APT8_02076	APT9_01899
group_3356		ATP-dependent protease La	26	26	1	1	3030				2408	2408	2408	PNBCHNMA_01561	FLMIEJPD_00392	EGCNFADG_00392	HFKHGFNI_00399	BPJOANPD_00391	KPECLFOE_00415	BPHGHODF_00385	APT1_01912	AP10_00928	AP11_00643	AP12_01543	AP13_00645	AP14_01304	AP15_00040	AP16_01076	AP17_01392	AP18_01547	APT2_00085	APT3_00040	APT4_02082	CILBEFPL_01155	AP5b_00393	IFOCMGAL_00404	APT7_00085	APT8_00666	APT9_01035
ppiD		Peptidyl-prolyl cis-trans isomerase D	26	26	1	1	1520				1877	1877	1877	PNBCHNMA_00005	FLMIEJPD_01054	EGCNFADG_01000	HFKHGFNI_01028	BPJOANPD_01018	KPECLFOE_01104	BPHGHODF_01023	APT1_01192	AP10_01617	AP11_01367	AP12_00018	AP13_02202	AP14_01913	AP15_01544	AP16_01192	AP17_02074	AP18_00931	APT2_00705	APT3_01565	APT4_01380	CILBEFPL_00466	AP5b_01084	IFOCMGAL_01219	APT7_01606	APT8_02209	APT9_01758
group_3358		Inner membrane protein YtfL	26	26	1	1	2814				1295	1295	1295	PNBCHNMA_01388	FLMIEJPD_00232	EGCNFADG_00232	HFKHGFNI_00236	BPJOANPD_00233	KPECLFOE_00234	BPHGHODF_00228	APT1_02084	AP10_00755	AP11_00472	AP12_01380	AP13_00807	AP14_01154	AP15_00200	AP16_00238	AP17_01235	AP18_01710	APT2_02126	APT3_00200	APT4_02243	CILBEFPL_01313	AP5b_00236	IFOCMGAL_00231	APT7_00246	APT8_00826	APT9_00864
ybgE		cyd operon protein YbgE	26	26	1	1	2917				302	302	302	PNBCHNMA_01466	FLMIEJPD_00310	EGCNFADG_00310	HFKHGFNI_00316	BPJOANPD_00309	KPECLFOE_00313	BPHGHODF_00303	APT1_02007	AP10_00832	AP11_00548	AP12_01461	AP13_00728	AP14_01222	AP15_00123	AP16_00315	AP17_01310	AP18_01631	APT2_00003	APT3_00122	APT4_02164	CILBEFPL_01237	AP5b_00311	IFOCMGAL_00309	APT7_00167	APT8_00748	APT9_00940
group_3360		DNA utilization protein GntX	26	26	1	1	3889				677	677	677	PNBCHNMA_01113	FLMIEJPD_02178	EGCNFADG_02167	HFKHGFNI_02097	BPJOANPD_02090	KPECLFOE_02208	BPHGHODF_02199	APT1_00097	AP10_00470	AP11_00192	AP12_01102	AP13_01085	AP14_00879	AP15_00476	AP16_02279	AP17_00954	AP18_01988	APT2_01844	APT3_00482	APT4_00226	CILBEFPL_02157	AP5b_02174	IFOCMGAL_02309	APT7_00523	APT8_01107	APT9_00584
group_3361		XRE family transcriptional regulator	26	26	1	1	2012				758	758	758	PNBCHNMA_00700	FLMIEJPD_01777	EGCNFADG_01536	HFKHGFNI_01703	BPJOANPD_01693	KPECLFOE_01784	BPHGHODF_01791	APT1_00494	AP10_00055	AP11_02062	AP12_00694	AP13_01504	AP14_00466	AP15_00873	AP16_01874	AP17_00546	AP18_00251	APT2_01434	APT3_00884	APT4_00684	CILBEFPL_01761	AP5b_01770	IFOCMGAL_02041	APT7_00972	APT8_01521	APT9_00320
group_3362		Heat shock protein 15	26	26	1	1	575				404	404	404	PNBCHNMA_00340	FLMIEJPD_01415	EGCNFADG_01363	HFKHGFNI_01342	BPJOANPD_01332	KPECLFOE_01427	BPHGHODF_01358	APT1_00857	AP10_01961	AP11_01706	AP12_00335	AP13_01872	AP14_00102	AP15_01232	AP16_01522	AP17_00185	AP18_00606	APT2_01067	APT3_01249	APT4_01059	CILBEFPL_00136	AP5b_01417	IFOCMGAL_01538	APT7_01285	APT8_01889	APT9_02097
metE		5-methyltetrahydropteroyltriglutamate-- homocysteine methyltransferase	26	26	1	1	1754				2273	2273	2273	PNBCHNMA_00169	FLMIEJPD_01257	EGCNFADG_01204	HFKHGFNI_01185	BPJOANPD_01175	KPECLFOE_01267	BPHGHODF_01180	APT1_01028	AP10_01785	AP11_01534	AP12_00178	AP13_02044	AP14_02073	AP15_01388	AP16_01349	AP17_00007	AP18_00769	APT2_00909	APT3_01406	APT4_01221	CILBEFPL_00307	AP5b_01245	IFOCMGAL_01379	APT7_01443	APT8_02050	APT9_01925
group_3364		Fine tangled pili major subunit	26	26	1	1	3527				569	569	569	PNBCHNMA_00543	FLMIEJPD_01630	EGCNFADG_01832	HFKHGFNI_01549	BPJOANPD_01539	KPECLFOE_01631	BPHGHODF_01633	APT1_00651	AP10_02154	AP11_01909	AP12_00544	AP13_01661	AP14_00302	AP15_01025	AP16_01720	AP17_00390	AP18_00404	APT2_01284	APT3_01041	APT4_00850	CILBEFPL_01606	AP5b_01616	IFOCMGAL_01744	APT7_00819	APT8_01682	APT9_00036
osmY		21 kDa hemolysin	26	26	1	1	484				587	587	587	PNBCHNMA_00398	FLMIEJPD_01479	EGCNFADG_01428	HFKHGFNI_01405	BPJOANPD_01397	KPECLFOE_01485	BPHGHODF_01488	APT1_00799	AP10_02017	AP11_01763	AP12_00401	AP13_01814	AP14_00160	AP15_01169	AP16_01580	AP17_00243	AP18_00548	APT2_01131	APT3_01186	APT4_00996	CILBEFPL_00078	AP5b_01475	IFOCMGAL_01600	APT7_01227	APT8_01829	APT9_02155
group_3366		D-xylose-binding periplasmic protein	26	26	1	1	3782				998	998	998	PNBCHNMA_01017	FLMIEJPD_02084	EGCNFADG_02073	HFKHGFNI_02002	BPJOANPD_01995	KPECLFOE_02113	BPHGHODF_02103	APT1_00192	AP10_00375	AP11_00097	AP12_01007	AP13_01179	AP14_00785	AP15_00572	AP16_02185	AP17_00858	AP18_02084	APT2_01750	APT3_00577	APT4_00323	CILBEFPL_02058	AP5b_02075	IFOCMGAL_02213	APT7_00618	APT8_01203	APT9_00489
nrfA		Cytochrome c-552	26	26	1	1	4048				1508	1511	1508	PNBCHNMA_01256	FLMIEJPD_00104	EGCNFADG_00104	HFKHGFNI_00103	BPJOANPD_00101	KPECLFOE_00103	BPHGHODF_00101	APT1_02222	AP10_00615	AP11_00335	AP12_01248	AP13_00940	AP14_01020	AP15_00335	AP16_00102	AP17_01101	AP18_01843	APT2_01993	APT3_00336	APT4_00078	CILBEFPL_01442	AP5b_00103	IFOCMGAL_00102	APT7_00380	APT8_00959	APT9_00727
znuC		Zinc import ATP-binding protein znuC	26	26	1	1	3135				800	800	800	PNBCHNMA_01647	FLMIEJPD_00531	EGCNFADG_00475	HFKHGFNI_00489	BPJOANPD_00476	KPECLFOE_00556	BPHGHODF_00469	APT1_01824	AP10_01088	AP11_00731	AP12_01628	AP13_00558	AP14_01388	AP15_02090	AP16_00978	AP17_01542	AP18_01463	APT2_00171	APT3_02106	APT4_01996	CILBEFPL_01071	AP5b_00478	IFOCMGAL_00487	APT7_02178	APT8_00579	APT9_01123
group_3369		30S ribosomal protein S9	26	26	1	1	3493				395	395	395	PNBCHNMA_01816	FLMIEJPD_00638	EGCNFADG_00582	HFKHGFNI_00598	BPJOANPD_00590	KPECLFOE_00672	BPHGHODF_00579	APT1_01650	AP10_01206	AP11_00905	AP12_01748	AP13_00375	AP14_01503	AP15_01975	AP16_00676	AP17_01660	AP18_01349	APT2_00284	APT3_01999	APT4_01625	CILBEFPL_00894	AP5b_00651	IFOCMGAL_00724	APT7_02056	APT8_00397	APT9_01297
group_3370		NAD(+) kinase	26	26	1	1	2786				887	887	887	PNBCHNMA_01368	FLMIEJPD_00216	EGCNFADG_00216	HFKHGFNI_00216	BPJOANPD_00213	KPECLFOE_00218	BPHGHODF_00212	APT1_02104	AP10_00733	AP11_00452	AP12_01364	AP13_00823	AP14_01136	AP15_00218	AP16_00222	AP17_01217	AP18_01726	APT2_02110	APT3_00220	APT4_02259	CILBEFPL_01329	AP5b_00220	IFOCMGAL_00215	APT7_00262	APT8_00842	APT9_00844
tabA		YhcH/YjgK/YiaL family protein	26	26	1	1	1039				467	467	467	PNBCHNMA_01920	FLMIEJPD_00740	EGCNFADG_00685	HFKHGFNI_00710	BPJOANPD_00703	KPECLFOE_00777	BPHGHODF_00707	APT1_01546	AP10_01314	AP11_01009	AP12_01856	AP13_00270	AP14_01610	AP15_01862	AP16_00782	AP17_01767	AP18_01242	APT2_00388	APT3_01884	APT4_01736	CILBEFPL_00784	AP5b_00763	IFOCMGAL_00835	APT7_01948	APT8_00267	APT9_01400
mraY		Phospho-N-acetylmuramoyl-pentapeptide- transferase	26	26	1	1	3954				1082	1082	1082	PNBCHNMA_01168	FLMIEJPD_00015	EGCNFADG_00015	HFKHGFNI_00016	BPJOANPD_00015	KPECLFOE_00015	BPHGHODF_00015	APT1_00042	AP10_00528	AP11_00247	AP12_01158	AP13_01028	AP14_00934	AP15_00421	AP16_00015	AP17_01013	AP18_01932	APT2_01902	APT3_00424	APT4_00167	CILBEFPL_00015	AP5b_00015	IFOCMGAL_00015	APT7_00468	APT8_01047	APT9_00639
group_3373		Dihydroxy-acid dehydratase	26	26	1	1	4045				1835	1835	1835	PNBCHNMA_01253	FLMIEJPD_00101	EGCNFADG_00101	HFKHGFNI_00100	BPJOANPD_00098	KPECLFOE_00100	BPHGHODF_00098	APT1_02225	AP10_00612	AP11_00332	AP12_01245	AP13_00943	AP14_01017	AP15_00338	AP16_00099	AP17_01098	AP18_01846	APT2_01990	APT3_00339	APT4_00081	CILBEFPL_01445	AP5b_00100	IFOCMGAL_00099	APT7_00383	APT8_00962	APT9_00724
leuB		3-isopropylmalate dehydrogenase	26	26	1	1	3099				1082	1082	1082	PNBCHNMA_01621	FLMIEJPD_00506	EGCNFADG_00450	HFKHGFNI_00463	BPJOANPD_00451	KPECLFOE_00529	BPHGHODF_00444	APT1_01851	AP10_01061	AP11_00704	AP12_01602	AP13_00584	AP14_01363	AP15_02116	AP16_01005	AP17_01517	AP18_01488	APT2_00145	APT3_02132	APT4_02023	CILBEFPL_01097	AP5b_00452	IFOCMGAL_00462	APT7_02205	APT8_00606	APT9_01096
group_3375		hypothetical protein	26	26	1	1	3483				314	314	314	PNBCHNMA_01806	FLMIEJPD_00630	EGCNFADG_00574	HFKHGFNI_00589	BPJOANPD_00581	KPECLFOE_00663	BPHGHODF_00570	APT1_01659	AP10_01197	AP11_00896	AP12_01739	AP13_00384	AP14_01494	AP15_01984	AP16_00667	AP17_01651	AP18_01358	APT2_00276	APT3_02008	APT4_01615	CILBEFPL_00903	AP5b_00642	IFOCMGAL_00715	APT7_02065	APT8_00406	APT9_01288
bioB		Biotin synthetase	26	26	1	1	4066				1010	1010	1010	PNBCHNMA_01273	FLMIEJPD_00122	EGCNFADG_00122	HFKHGFNI_00121	BPJOANPD_00119	KPECLFOE_00122	BPHGHODF_00118	APT1_02201	AP10_00635	AP11_00355	AP12_01267	AP13_00920	AP14_01039	AP15_00316	AP16_00122	AP17_01120	AP18_01824	APT2_02013	APT3_00317	APT4_00059	CILBEFPL_01424	AP5b_00122	IFOCMGAL_00120	APT7_00361	APT8_00939	APT9_00747
pntA		NAD(P) transhydrogenase subunit alpha	26	26	1	1	1268				1538	1538	1538	PNBCHNMA_02065	FLMIEJPD_00884	EGCNFADG_00829	HFKHGFNI_00857	BPJOANPD_00847	KPECLFOE_00937	BPHGHODF_00850	APT1_01400	AP10_01459	AP11_01155	AP12_02021	AP13_00123	AP14_01759	AP15_01715	AP16_00451	AP17_01910	AP18_01097	APT2_00534	APT3_01738	APT4_01553	CILBEFPL_00636	AP5b_00913	IFOCMGAL_01048	APT7_01771	APT8_00121	APT9_01546
group_3378		Diaminobutyrate--2-oxoglutarate aminotransferase	26	26	1	1	3856				1364	1364	1364	PNBCHNMA_01082	FLMIEJPD_02147	EGCNFADG_02136	HFKHGFNI_02066	BPJOANPD_02059	KPECLFOE_02177	BPHGHODF_02168	APT1_00128	AP10_00439	AP11_00161	AP12_01071	AP13_01115	AP14_00848	AP15_00507	AP16_02248	AP17_00923	AP18_02019	APT2_01813	APT3_00513	APT4_00259	CILBEFPL_02125	AP5b_02142	IFOCMGAL_02277	APT7_00554	APT8_01138	APT9_00553
nrfF		putative formate-dependent nitrite reductase protein NrfF	26	26	1	1	1425				434	434	434	PNBCHNMA_00054	FLMIEJPD_01148	EGCNFADG_01093	HFKHGFNI_01075	BPJOANPD_01065	KPECLFOE_01152	BPHGHODF_01070	APT1_01143	AP10_01666	AP11_01417	AP12_00067	AP13_02153	AP14_01962	AP15_01496	AP16_01240	AP17_02122	AP18_00882	APT2_00799	APT3_01517	APT4_01331	CILBEFPL_00418	AP5b_01132	IFOCMGAL_01267	APT7_01557	APT8_02161	APT9_01808
group_3380		SH3 domain-containing protein	26	26	1	1	1052				605	605	605	PNBCHNMA_01933	FLMIEJPD_00753	EGCNFADG_00698	HFKHGFNI_00724	BPJOANPD_00716	KPECLFOE_00790	BPHGHODF_00720	APT1_01532	AP10_01328	AP11_01023	AP12_01870	AP13_00256	AP14_01624	AP15_01848	AP16_00796	AP17_01781	AP18_01228	APT2_00402	APT3_01870	APT4_01750	CILBEFPL_00771	AP5b_00777	IFOCMGAL_00848	APT7_01934	APT8_00253	APT9_01414
sohB		protease sohB	26	26	1	1	3947				1055	1055	1055	PNBCHNMA_01161	FLMIEJPD_00008	EGCNFADG_00008	HFKHGFNI_00009	BPJOANPD_00008	KPECLFOE_00008	BPHGHODF_00008	APT1_00049	AP10_00521	AP11_00240	AP12_01151	AP13_01035	AP14_00927	AP15_00428	AP16_00008	AP17_01006	AP18_01939	APT2_01895	APT3_00431	APT4_00174	CILBEFPL_00008	AP5b_00008	IFOCMGAL_00008	APT7_00475	APT8_01054	APT9_00632
group_3382		cobalamin-independent methionine synthase II	26	26	1	1	2943				1088	1088	1088	PNBCHNMA_01490	FLMIEJPD_00334	EGCNFADG_00334	HFKHGFNI_00341	BPJOANPD_00333	KPECLFOE_00338	BPHGHODF_00327	APT1_01983	AP10_00856	AP11_00572	AP12_01485	AP13_00704	AP14_01246	AP15_00099	AP16_00339	AP17_01334	AP18_01607	APT2_00027	APT3_00098	APT4_02140	CILBEFPL_01213	AP5b_00335	IFOCMGAL_00333	APT7_00143	APT8_00724	APT9_00964
group_3383		Ornithine carbamoyltransferase	26	26	1	1	571				1004	1004	1004	PNBCHNMA_00344	FLMIEJPD_01419	EGCNFADG_01367	HFKHGFNI_01346	BPJOANPD_01336	KPECLFOE_01431	BPHGHODF_01362	APT1_00853	AP10_01965	AP11_01710	AP12_00347	AP13_01868	AP14_00106	AP15_01228	AP16_01526	AP17_00189	AP18_00602	APT2_01071	APT3_01245	APT4_01055	CILBEFPL_00132	AP5b_01421	IFOCMGAL_01542	APT7_01281	APT8_01885	APT9_02101
group_3384		ATP synthase gamma chain	26	26	1	1	2030				866	866	866	PNBCHNMA_00717	FLMIEJPD_01795	EGCNFADG_01770	HFKHGFNI_01721	BPJOANPD_01710	KPECLFOE_01801	BPHGHODF_01808	APT1_00475	AP10_00072	AP11_02079	AP12_00711	AP13_01487	AP14_00484	AP15_00855	AP16_01891	AP17_00564	AP18_00234	APT2_01454	APT3_00865	APT4_00664	CILBEFPL_01778	AP5b_01788	IFOCMGAL_02024	APT7_00990	APT8_01503	APT9_00303
ftsX		Cell division protein ftsX	26	26	1	1	506				938	938	938	PNBCHNMA_00377	FLMIEJPD_01458	EGCNFADG_01407	HFKHGFNI_01384	BPJOANPD_01376	KPECLFOE_01464	BPHGHODF_01467	APT1_00820	AP10_01996	AP11_01742	AP12_00380	AP13_01835	AP14_00139	AP15_01190	AP16_01559	AP17_00222	AP18_00569	APT2_01110	APT3_01207	APT4_01017	CILBEFPL_00099	AP5b_01454	IFOCMGAL_01579	APT7_01248	APT8_01850	APT9_02134
group_3386		Phospho-2-dehydro-3-deoxyheptonate aldolase	26	26	1	1	928				1073	1073	1073	PNBCHNMA_01835	FLMIEJPD_00657	EGCNFADG_00601	HFKHGFNI_00618	BPJOANPD_00610	KPECLFOE_00691	BPHGHODF_00598	APT1_01631	AP10_01228	AP11_00924	AP12_01768	AP13_00355	AP14_01522	AP15_01956	AP16_00695	AP17_01679	AP18_01329	APT2_00303	APT3_01979	APT4_01645	CILBEFPL_00875	AP5b_00670	IFOCMGAL_00744	APT7_02037	APT8_00378	APT9_01316
group_3387		hypothetical protein	26	26	1	1	18				521	521	521	PNBCHNMA_01353	FLMIEJPD_00202	EGCNFADG_00202	HFKHGFNI_00201	BPJOANPD_00199	KPECLFOE_00204	BPHGHODF_00198	APT1_02118	AP10_00719	AP11_00438	AP12_01350	AP13_00837	AP14_01122	AP15_00232	AP16_00208	AP17_01203	AP18_01741	APT2_02096	APT3_00234	APT4_02273	CILBEFPL_01344	AP5b_00205	IFOCMGAL_00201	APT7_00276	APT8_00856	APT9_00830
group_3388		hypothetical protein	26	26	1	1	501				311	311	311	PNBCHNMA_00381	FLMIEJPD_01462	EGCNFADG_01411	HFKHGFNI_01388	BPJOANPD_01380	KPECLFOE_01468	BPHGHODF_01471	APT1_00816	AP10_02000	AP11_01746	AP12_00384	AP13_01831	AP14_00143	AP15_01186	AP16_01563	AP17_00226	AP18_00565	APT2_01114	APT3_01203	APT4_01013	CILBEFPL_00095	AP5b_01458	IFOCMGAL_01583	APT7_01244	APT8_01846	APT9_02138
rpoH		RNA polymerase sigma-32 factor	26	26	1	1	2343				950	950	950	PNBCHNMA_00913	FLMIEJPD_02002	EGCNFADG_01561	HFKHGFNI_01918	BPJOANPD_01908	KPECLFOE_02030	BPHGHODF_02018	APT1_00279	AP10_00288	AP11_00011	AP12_00921	AP13_01267	AP14_00701	AP15_00656	AP16_02098	AP17_00772	AP18_00039	APT2_01664	APT3_00667	APT4_00412	CILBEFPL_01978	AP5b_01992	IFOCMGAL_01814	APT7_01202	APT8_01290	APT9_00107
group_3390		ABC transporter: transmembrane protein	26	26	1	1	3968				947	947	947	PNBCHNMA_01181	FLMIEJPD_00029	EGCNFADG_00029	HFKHGFNI_00029	BPJOANPD_00028	KPECLFOE_00028	BPHGHODF_00028	APT1_00029	AP10_00541	AP11_00260	AP12_01172	AP13_01014	AP14_00947	AP15_00408	AP16_00028	AP17_01027	AP18_01918	APT2_01916	APT3_00411	APT4_00154	CILBEFPL_00028	AP5b_00028	IFOCMGAL_00028	APT7_00455	APT8_01034	APT9_00652
group_3392		30S ribosomal protein S7	26	26	1	1	293				470	470	470	PNBCHNMA_00528	FLMIEJPD_01609	EGCNFADG_01884	HFKHGFNI_01454	BPJOANPD_01444	KPECLFOE_01615	BPHGHODF_01539	APT1_00666	AP10_02139	AP11_01894	AP12_00450	AP13_01763	AP14_00218	AP15_01120	AP16_01695	AP17_00374	AP18_00498	APT2_01263	APT3_01136	APT4_00943	CILBEFPL_01510	AP5b_01518	IFOCMGAL_01729	APT7_00725	APT8_01776	APT9_00021
group_3393		Aspartate--ammonia ligase	26	26	1	1	2348				992	992	992	PNBCHNMA_00937	FLMIEJPD_02007	EGCNFADG_01556	HFKHGFNI_01922	BPJOANPD_01913	KPECLFOE_02035	BPHGHODF_02023	APT1_00273	AP10_00294	AP11_00017	AP12_00927	AP13_01261	AP14_00707	AP15_00650	AP16_02105	AP17_00778	AP18_00033	APT2_01670	APT3_00661	APT4_00406	CILBEFPL_01984	AP5b_02000	IFOCMGAL_01809	APT7_01208	APT8_01284	APT9_00101
group_3394		O-acetylhomoserine/O-acetylserine sulfhydrylase	26	26	1	1	1031				1268	1268	1268	PNBCHNMA_01914	FLMIEJPD_00734	EGCNFADG_00679	HFKHGFNI_00703	BPJOANPD_00695	KPECLFOE_00771	BPHGHODF_00701	APT1_01552	AP10_01307	AP11_01003	AP12_01850	AP13_00277	AP14_01603	AP15_01868	AP16_00776	AP17_01761	AP18_01248	APT2_00382	APT3_01892	APT4_01730	CILBEFPL_00790	AP5b_00757	IFOCMGAL_00829	APT7_01955	APT8_00273	APT9_01394
nhaB		Na(+)/H(+) antiporter nhaB	26	26	1	1	2947				1541	1541	1541	PNBCHNMA_01493	FLMIEJPD_00337	EGCNFADG_00337	HFKHGFNI_00344	BPJOANPD_00336	KPECLFOE_00341	BPHGHODF_00330	APT1_01980	AP10_00859	AP11_00575	AP12_01488	AP13_00701	AP14_01249	AP15_00096	AP16_01132	AP17_01337	AP18_01604	APT2_00030	APT3_00095	APT4_02137	CILBEFPL_01210	AP5b_00338	IFOCMGAL_00336	APT7_00140	APT8_00721	APT9_00967
rluD		Ribosomal large subunit pseudouridine synthase D	26	26	1	1	1718				977	977	977	PNBCHNMA_00131	FLMIEJPD_01219	EGCNFADG_01166	HFKHGFNI_01147	BPJOANPD_01137	KPECLFOE_01229	BPHGHODF_01142	APT1_01066	AP10_01746	AP11_01494	AP12_00139	AP13_02083	AP14_02034	AP15_01427	AP16_01309	AP17_02194	AP18_00808	APT2_00870	APT3_01445	APT4_01260	CILBEFPL_00345	AP5b_01205	IFOCMGAL_01341	APT7_01482	APT8_02089	APT9_01886
mltA		murein transglycosylase A	26	26	1	1	1239				1097	1097	1097	PNBCHNMA_02037	FLMIEJPD_00856	EGCNFADG_00801	HFKHGFNI_00828	BPJOANPD_00819	KPECLFOE_00909	BPHGHODF_00822	APT1_01428	AP10_01431	AP11_01127	AP12_01993	AP13_00151	AP14_01731	AP15_01743	AP16_00480	AP17_01882	AP18_01125	APT2_00506	APT3_01766	APT4_01581	CILBEFPL_00664	AP5b_00885	IFOCMGAL_00968	APT7_01799	APT8_00150	APT9_01518
ccp		cytochrome-c peroxidase	26	26	1	1	457				1400	1400	1400	PNBCHNMA_00418	FLMIEJPD_01500	EGCNFADG_01993	HFKHGFNI_01426	BPJOANPD_01417	KPECLFOE_01506	BPHGHODF_01509	APT1_00776	AP10_02037	AP11_01784	AP12_00421	AP13_01794	AP14_00180	AP15_01149	AP16_01601	AP17_00264	AP18_00527	APT2_01154	APT3_01164	APT4_00973	CILBEFPL_01488	AP5b_01496	IFOCMGAL_01620	APT7_00696	APT8_01806	APT9_02175
group_3399		Anaerobic C4-dicarboxylate transporter	26	26	1	1	573				1334	1334	1334	PNBCHNMA_00342	FLMIEJPD_01417	EGCNFADG_01365	HFKHGFNI_01344	BPJOANPD_01334	KPECLFOE_01429	BPHGHODF_01360	APT1_00855	AP10_01963	AP11_01708	AP12_00345	AP13_01870	AP14_00104	AP15_01230	AP16_01524	AP17_00187	AP18_00604	APT2_01069	APT3_01247	APT4_01057	CILBEFPL_00134	AP5b_01419	IFOCMGAL_01540	APT7_01283	APT8_01887	APT9_02099
group_3400		Thiol:disulfide interchange protein dsbE	26	26	1	1	3559				542	542	542	PNBCHNMA_00568	FLMIEJPD_01650	EGCNFADG_01807	HFKHGFNI_01574	BPJOANPD_01564	KPECLFOE_01656	BPHGHODF_01659	APT1_00626	AP10_02179	AP11_01934	AP12_00569	AP13_01636	AP14_00332	AP15_01000	AP16_01745	AP17_00415	AP18_00379	APT2_01304	APT3_01016	APT4_00825	CILBEFPL_01631	AP5b_01641	IFOCMGAL_01769	APT7_00844	APT8_01656	APT9_00061
leuA		2-isopropylmalate synthase	26	26	1	1	3049				1541	1541	1541	PNBCHNMA_01578	FLMIEJPD_00409	EGCNFADG_00409	HFKHGFNI_00418	BPJOANPD_00409	KPECLFOE_00432	BPHGHODF_00402	APT1_01894	AP10_00946	AP11_00661	AP12_01561	AP13_00627	AP14_01322	AP15_00022	AP16_01058	AP17_01410	AP18_01529	APT2_00103	APT3_00021	APT4_02064	CILBEFPL_01138	AP5b_00411	IFOCMGAL_00421	APT7_00067	APT8_00648	APT9_01053
group_3402		Surface antigen (D15), outer membrane protein	26	26	1	1	1255				1826	1826	1826	PNBCHNMA_02052	FLMIEJPD_00871	EGCNFADG_00816	HFKHGFNI_00844	BPJOANPD_00834	KPECLFOE_00924	BPHGHODF_00837	APT1_01413	AP10_01446	AP11_01142	AP12_02008	AP13_00136	AP14_01746	AP15_01728	AP16_00464	AP17_01897	AP18_01110	APT2_00521	APT3_01751	APT4_01566	CILBEFPL_00649	AP5b_00900	IFOCMGAL_01035	APT7_01784	APT8_00135	APT9_01533
thrS		Threonyl-tRNA synthetase	26	26	1	1	2805				1931	1931	1931	PNBCHNMA_01375	FLMIEJPD_00223	EGCNFADG_00223	HFKHGFNI_00223	BPJOANPD_00220	KPECLFOE_00225	BPHGHODF_00219	APT1_02097	AP10_00741	AP11_00459	AP12_01371	AP13_00816	AP14_01143	AP15_00211	AP16_00229	AP17_01224	AP18_01719	APT2_02117	APT3_00213	APT4_02252	CILBEFPL_01322	AP5b_00227	IFOCMGAL_00222	APT7_00255	APT8_00835	APT9_00851
group_3404		SAM-dependent methyltransferase	26	26	1	1	1120				755	755	755	PNBCHNMA_01978	FLMIEJPD_00798	EGCNFADG_00743	HFKHGFNI_00770	BPJOANPD_00761	KPECLFOE_00857	BPHGHODF_00765	APT1_01487	AP10_01374	AP11_01068	AP12_01935	AP13_00211	AP14_01670	AP15_01802	AP16_00540	AP17_01826	AP18_01183	APT2_00447	APT3_01825	APT4_01795	CILBEFPL_00725	AP5b_00823	IFOCMGAL_00911	APT7_01867	APT8_00208	APT9_01459
group_3405		membrane protein	26	26	1	1	1434				908	908	908	PNBCHNMA_00044	FLMIEJPD_01139	EGCNFADG_01084	HFKHGFNI_01066	BPJOANPD_01056	KPECLFOE_01143	BPHGHODF_01061	APT1_01152	AP10_01657	AP11_01407	AP12_00058	AP13_02162	AP14_01953	AP15_01505	AP16_01231	AP17_02113	AP18_00891	APT2_00790	APT3_01526	APT4_01340	CILBEFPL_00428	AP5b_01123	IFOCMGAL_01258	APT7_01566	APT8_02170	APT9_01798
mdh		Malate dehydrogenase	26	26	1	1	604				953	953	953	PNBCHNMA_00321	FLMIEJPD_01397	EGCNFADG_01345	HFKHGFNI_01324	BPJOANPD_01314	KPECLFOE_01409	BPHGHODF_01340	APT1_00876	AP10_01942	AP11_01687	AP12_00317	AP13_01890	AP14_00084	AP15_01250	AP16_01503	AP17_00167	AP18_00626	APT2_01049	APT3_01267	APT4_01078	CILBEFPL_00155	AP5b_01398	IFOCMGAL_01520	APT7_01303	APT8_01907	APT9_02078
corA		Magnesium transport protein corA	26	26	1	1	3863				953	953	953	PNBCHNMA_01090	FLMIEJPD_02155	EGCNFADG_02144	HFKHGFNI_02074	BPJOANPD_02067	KPECLFOE_02185	BPHGHODF_02176	APT1_00120	AP10_00447	AP11_00169	AP12_01079	AP13_01108	AP14_00856	AP15_00499	AP16_02256	AP17_00931	AP18_02011	APT2_01821	APT3_00505	APT4_00251	CILBEFPL_02134	AP5b_02151	IFOCMGAL_02285	APT7_00546	APT8_01130	APT9_00561
group_3408		putative integral membrane protein	26	26	1	1	455				533	533	533	PNBCHNMA_00420	FLMIEJPD_01502	EGCNFADG_01991	HFKHGFNI_01428	BPJOANPD_01419	KPECLFOE_01508	BPHGHODF_01511	APT1_00774	AP10_02039	AP11_01786	AP12_00423	AP13_01792	AP14_00182	AP15_01147	AP16_01603	AP17_00266	AP18_00525	APT2_01156	APT3_01162	APT4_00971	CILBEFPL_01490	AP5b_01498	IFOCMGAL_01622	APT7_00698	APT8_01804	APT9_02177
group_3409		putative outer membrane protein	26	26	1	1	3887				1463	1469	1466	PNBCHNMA_01111	FLMIEJPD_02176	EGCNFADG_02165	HFKHGFNI_02095	BPJOANPD_02088	KPECLFOE_02206	BPHGHODF_02197	APT1_00099	AP10_00468	AP11_00190	AP12_01100	AP13_01087	AP14_00877	AP15_00478	AP16_02277	AP17_00952	AP18_01990	APT2_01842	APT3_00484	APT4_00228	CILBEFPL_02155	AP5b_02172	IFOCMGAL_02307	APT7_00525	APT8_01109	APT9_00582
nfnB		NAD(P)H nitroreductase	26	26	1	1	3499				566	662	658	PNBCHNMA_01822	FLMIEJPD_00644	EGCNFADG_00588	HFKHGFNI_00604	BPJOANPD_00596	KPECLFOE_00678	BPHGHODF_00585	APT1_01644	AP10_01215	AP11_00911	AP12_01754	AP13_00369	AP14_01509	AP15_01969	AP16_00682	AP17_01666	AP18_01343	APT2_00290	APT3_01993	APT4_01631	CILBEFPL_00888	AP5b_00657	IFOCMGAL_00730	APT7_02050	APT8_00391	APT9_01303
cysK		Cysteine synthase	26	26	1	1	2839				950	950	950	PNBCHNMA_01410	FLMIEJPD_00252	EGCNFADG_00252	HFKHGFNI_00257	BPJOANPD_00254	KPECLFOE_00256	BPHGHODF_00250	APT1_02063	AP10_00778	AP11_00494	AP12_01401	AP13_00783	AP14_01174	AP15_00178	AP16_00259	AP17_01255	AP18_01688	APT2_02146	APT3_00179	APT4_02220	CILBEFPL_01291	AP5b_00257	IFOCMGAL_00253	APT7_00224	APT8_00804	APT9_00886
fdxH		formate dehydrogenase subunit beta	26	26	1	1	1327				899	899	899	PNBCHNMA_02119	FLMIEJPD_00937	EGCNFADG_00883	HFKHGFNI_00913	BPJOANPD_00903	KPECLFOE_00992	BPHGHODF_00905	APT1_01345	AP10_01514	AP11_01210	AP12_02074	AP13_00070	AP14_01813	AP15_01659	AP16_00397	AP17_01964	AP18_01041	APT2_00588	APT3_01681	APT4_01493	CILBEFPL_00583	AP5b_00967	IFOCMGAL_01102	APT7_01717	APT8_00065	APT9_01601
group_3412		membrane protein	26	26	1	1	685				518	518	518	PNBCHNMA_00260	FLMIEJPD_01338	EGCNFADG_01285	HFKHGFNI_01264	BPJOANPD_01254	KPECLFOE_01347	BPHGHODF_01264	APT1_00937	AP10_01868	AP11_01626	AP12_00257	AP13_01951	AP14_00019	AP15_01309	AP16_01439	AP17_00105	AP18_00688	APT2_00990	APT3_01327	APT4_01140	CILBEFPL_00215	AP5b_01338	IFOCMGAL_01459	APT7_01363	APT8_01969	APT9_02017
group_3413		5'-nucleotidase	26	26	1	1	1127				1643	1643	1643	PNBCHNMA_01985	FLMIEJPD_00805	EGCNFADG_00750	HFKHGFNI_00777	BPJOANPD_00768	KPECLFOE_00864	BPHGHODF_00772	APT1_01480	AP10_01381	AP11_01075	AP12_01942	AP13_00204	AP14_01677	AP15_01795	AP16_00533	AP17_01833	AP18_01176	APT2_00454	APT3_01818	APT4_01802	CILBEFPL_00718	AP5b_00830	IFOCMGAL_00918	APT7_01860	APT8_00201	APT9_01466
rimK		Ribosomal protein S6--glutamic acid ligase	26	26	1	1	3164				914	914	914	PNBCHNMA_01676	FLMIEJPD_00559	EGCNFADG_00503	HFKHGFNI_00519	BPJOANPD_00506	KPECLFOE_00586	BPHGHODF_00496	APT1_01795	AP10_01116	AP11_00762	AP12_01657	AP13_00528	AP14_01417	AP15_02061	AP16_00948	AP17_01570	AP18_01435	APT2_00200	APT3_02076	APT4_01967	CILBEFPL_01041	AP5b_00508	IFOCMGAL_00517	APT7_02148	APT8_00552	APT9_01154
tatC		Sec-independent protein translocase protein tatC	26	26	1	1	3869				746	746	746	PNBCHNMA_01096	FLMIEJPD_02161	EGCNFADG_02150	HFKHGFNI_02080	BPJOANPD_02073	KPECLFOE_02191	BPHGHODF_02182	APT1_00114	AP10_00453	AP11_00175	AP12_01085	AP13_01102	AP14_00862	AP15_00493	AP16_02262	AP17_00937	AP18_02005	APT2_01827	APT3_00499	APT4_00245	CILBEFPL_02140	AP5b_02157	IFOCMGAL_02291	APT7_00540	APT8_01124	APT9_00567
group_3416		Glucosamine-6-phosphate deaminase	26	26	1	1	2198				803	803	803	PNBCHNMA_00829	FLMIEJPD_01919	EGCNFADG_01644	HFKHGFNI_01834	BPJOANPD_01824	KPECLFOE_01944	BPHGHODF_01933	APT1_00365	AP10_00200	AP11_02189	AP12_00836	AP13_01353	AP14_00615	AP15_00743	AP16_02012	AP17_00685	AP18_00125	APT2_01578	APT3_00753	APT4_00550	CILBEFPL_01894	AP5b_01904	IFOCMGAL_01898	APT7_01115	APT8_01377	APT9_00193
lutC		lactate utilization protein C	26	26	1	1	3123				698	698	698	PNBCHNMA_01635	FLMIEJPD_00519	EGCNFADG_00463	HFKHGFNI_00477	BPJOANPD_00464	KPECLFOE_00544	BPHGHODF_00457	APT1_01837	AP10_01075	AP11_00718	AP12_01615	AP13_00571	AP14_01375	AP15_02103	AP16_00991	AP17_01529	AP18_01476	APT2_00158	APT3_02119	APT4_02009	CILBEFPL_01083	AP5b_00465	IFOCMGAL_00475	APT7_02191	APT8_00592	APT9_01110
group_3418		Peptide transport periplasmic protein	26	26	1	1	1187				1697	1697	1697	PNBCHNMA_02015	FLMIEJPD_00836	EGCNFADG_00781	HFKHGFNI_00809	BPJOANPD_00800	KPECLFOE_00892	BPHGHODF_00805	APT1_01450	AP10_01411	AP11_01105	AP12_01972	AP13_00174	AP14_01711	AP15_01763	AP16_00501	AP17_01864	AP18_01146	APT2_00485	APT3_01786	APT4_01833	CILBEFPL_00684	AP5b_00864	IFOCMGAL_00949	APT7_01817	APT8_00168	APT9_01496
group_3419		Sodium Bile acid symporter family protein	26	26	1	1	3046				938	938	938	PNBCHNMA_01575	FLMIEJPD_00406	EGCNFADG_00406	HFKHGFNI_00415	BPJOANPD_00406	KPECLFOE_00429	BPHGHODF_00399	APT1_01897	AP10_00943	AP11_00658	AP12_01558	AP13_00630	AP14_01319	AP15_00025	AP16_01061	AP17_01407	AP18_01532	APT2_00100	APT3_00024	APT4_02067	CILBEFPL_01141	AP5b_00408	IFOCMGAL_00418	APT7_00070	APT8_00651	APT9_01050
group_342		hypothetical protein	26	26	1	1	1000				563	566	563	PNBCHNMA_01888	FLMIEJPD_00708	EGCNFADG_00653	HFKHGFNI_00675	BPJOANPD_00667	KPECLFOE_00743	BPHGHODF_00673	APT1_01581	AP10_01279	AP11_00975	AP12_01822	AP13_00305	AP14_01574	AP15_01898	AP16_00748	AP17_01731	AP18_01279	APT2_00354	APT3_01922	APT4_01702	CILBEFPL_00816	AP5b_00729	IFOCMGAL_00797	APT7_01985	APT8_00303	APT9_01366
pyrH		Uridylate kinase	26	26	1	1	3457				713	713	713	PNBCHNMA_01782	FLMIEJPD_00606	EGCNFADG_00550	HFKHGFNI_00565	BPJOANPD_00557	KPECLFOE_00637	BPHGHODF_00546	APT1_01683	AP10_01171	AP11_00872	AP12_01714	AP13_00409	AP14_01469	AP15_02008	AP16_00643	AP17_01626	AP18_01382	APT2_00252	APT3_02032	APT4_01912	CILBEFPL_00927	AP5b_00618	IFOCMGAL_00691	APT7_02094	APT8_00430	APT9_01264
group_3421		Deoxyuridine 5'-triphosphate nucleotidohydrolase	26	26	1	1	3849				455	455	455	PNBCHNMA_01075	FLMIEJPD_02141	EGCNFADG_02130	HFKHGFNI_02060	BPJOANPD_02053	KPECLFOE_02171	BPHGHODF_02162	APT1_00135	AP10_00432	AP11_00154	AP12_01065	AP13_01121	AP14_00842	AP15_00514	AP16_02242	AP17_00916	AP18_02026	APT2_01807	APT3_00519	APT4_00266	CILBEFPL_02118	AP5b_02135	IFOCMGAL_02270	APT7_00560	APT8_01144	APT9_00546
asd		Aspartate-semialdehyde dehydrogenase	26	26	1	1	3944				1112	1112	1112	PNBCHNMA_01158	FLMIEJPD_00005	EGCNFADG_00005	HFKHGFNI_00005	BPJOANPD_00005	KPECLFOE_00005	BPHGHODF_00005	APT1_00052	AP10_00518	AP11_00237	AP12_01148	AP13_01039	AP14_00924	AP15_00431	AP16_00005	AP17_01003	AP18_01943	APT2_01892	APT3_00434	APT4_00177	CILBEFPL_00005	AP5b_00005	IFOCMGAL_00005	APT7_00478	APT8_01057	APT9_00629
group_3423		Tyrosine-specific transport protein 2	26	26	1	1	3488				1217	1217	1217	PNBCHNMA_01812	FLMIEJPD_00635	EGCNFADG_00579	HFKHGFNI_00594	BPJOANPD_00586	KPECLFOE_00668	BPHGHODF_00575	APT1_01654	AP10_01202	AP11_00901	AP12_01744	AP13_00379	AP14_01499	AP15_01979	AP16_00672	AP17_01656	AP18_01353	APT2_00281	APT3_02003	APT4_01620	CILBEFPL_00898	AP5b_00647	IFOCMGAL_00720	APT7_02060	APT8_00401	APT9_01293
holB		DNA polymerase III subunit delta'	26	26	1	1	2268				983	983	983	PNBCHNMA_00891	FLMIEJPD_01981	EGCNFADG_01582	HFKHGFNI_01896	BPJOANPD_01886	KPECLFOE_02007	BPHGHODF_01996	APT1_00302	AP10_00265	AP11_02252	AP12_00898	AP13_01290	AP14_00678	AP15_00679	AP16_02075	AP17_00749	AP18_00062	APT2_01642	APT3_00690	APT4_00487	CILBEFPL_01956	AP5b_01969	IFOCMGAL_01836	APT7_01179	APT8_01313	APT9_00130
group_3425		transporter	26	26	1	1	678				1388	1388	1388	PNBCHNMA_00267	FLMIEJPD_01345	EGCNFADG_01292	HFKHGFNI_01271	BPJOANPD_01261	KPECLFOE_01354	BPHGHODF_01271	APT1_00930	AP10_01875	AP11_01633	AP12_00264	AP13_01944	AP14_00026	AP15_01302	AP16_01446	AP17_00112	AP18_00681	APT2_00997	APT3_01320	APT4_01133	CILBEFPL_00208	AP5b_01345	IFOCMGAL_01466	APT7_01356	APT8_01962	APT9_02024
ilvI		Acetolactate synthase large subunit	26	26	1	1	1060				1724	1724	1724	PNBCHNMA_01941	FLMIEJPD_00761	EGCNFADG_00706	HFKHGFNI_00733	BPJOANPD_00724	KPECLFOE_00798	BPHGHODF_00728	APT1_01524	AP10_01336	AP11_01031	AP12_01878	AP13_00248	AP14_01632	AP15_01840	AP16_00577	AP17_01789	AP18_01220	APT2_00410	APT3_01862	APT4_01758	CILBEFPL_00763	AP5b_00785	IFOCMGAL_00856	APT7_01926	APT8_00245	APT9_01422
nrdR		Transcriptional repressor nrdR	26	26	1	1	1043				449	449	449	PNBCHNMA_01924	FLMIEJPD_00744	EGCNFADG_00689	HFKHGFNI_00715	BPJOANPD_00707	KPECLFOE_00781	BPHGHODF_00711	APT1_01541	AP10_01319	AP11_01014	AP12_01861	AP13_00265	AP14_01615	AP15_01857	AP16_00787	AP17_01772	AP18_01237	APT2_00393	APT3_01879	APT4_01741	CILBEFPL_00780	AP5b_00768	IFOCMGAL_00839	APT7_01943	APT8_00262	APT9_01405
ftsW		Cell division protein ftsW	26	26	1	1	3956				1178	1178	1178	PNBCHNMA_01170	FLMIEJPD_00017	EGCNFADG_00017	HFKHGFNI_00018	BPJOANPD_00017	KPECLFOE_00017	BPHGHODF_00017	APT1_00040	AP10_00530	AP11_00249	AP12_01160	AP13_01026	AP14_00936	AP15_00419	AP16_00017	AP17_01015	AP18_01930	APT2_01904	APT3_00422	APT4_00165	CILBEFPL_00017	AP5b_00017	IFOCMGAL_00017	APT7_00466	APT8_01045	APT9_00641
group_3429		Peptidase M15B and M15C DD-carboxypeptidase VanY/endolysin	26	26	1	1	3735				668	668	668	PNBCHNMA_00978	FLMIEJPD_02045	EGCNFADG_02033	HFKHGFNI_01964	BPJOANPD_01957	KPECLFOE_02074	BPHGHODF_02064	APT1_00231	AP10_00337	AP11_00057	AP12_00969	AP13_01218	AP14_00746	AP15_00610	AP16_02146	AP17_00818	AP18_02122	APT2_01710	APT3_00615	APT4_00362	CILBEFPL_02022	AP5b_02037	IFOCMGAL_02175	APT7_00657	APT8_01241	APT9_00449
group_343		3-octaprenyl-4-hydroxybenzoate carboxy-lyase	26	26	1	1	1065				572	584	576	PNBCHNMA_01946	FLMIEJPD_00766	EGCNFADG_00711	HFKHGFNI_00738	BPJOANPD_00729	KPECLFOE_00803	BPHGHODF_00733	APT1_01519	AP10_01341	AP11_01036	AP12_01883	AP13_00243	AP14_01637	AP15_01835	AP16_00572	AP17_01794	AP18_01215	APT2_00415	APT3_01857	APT4_01763	CILBEFPL_00758	AP5b_00790	IFOCMGAL_00861	APT7_01921	APT8_00240	APT9_01427
lipA		Lipoyl synthase	26	26	1	1	1969				992	992	992	PNBCHNMA_00661	FLMIEJPD_01737	EGCNFADG_01496	HFKHGFNI_01664	BPJOANPD_01654	KPECLFOE_01745	BPHGHODF_01752	APT1_00535	AP10_00014	AP11_02022	AP12_00654	AP13_01544	AP14_00426	AP15_00913	AP16_01834	AP17_00506	AP18_00291	APT2_01393	APT3_00924	APT4_00736	CILBEFPL_01722	AP5b_01730	IFOCMGAL_02080	APT7_00932	APT8_01561	APT9_00360
napA		periplasmic nitrate reductase subunit alpha	26	26	1	1	329				2483	2483	2483	PNBCHNMA_00493	FLMIEJPD_01574	EGCNFADG_01919	HFKHGFNI_01489	BPJOANPD_01479	KPECLFOE_01580	BPHGHODF_01574	APT1_00702	AP10_02110	AP11_01858	AP12_00486	AP13_01728	AP14_00253	AP15_01085	AP16_01666	AP17_00339	AP18_00463	APT2_01228	APT3_01101	APT4_00908	CILBEFPL_01539	AP5b_01548	IFOCMGAL_01694	APT7_00760	APT8_01741	APT9_02249
group_3432		hypothetical protein	26	26	1	1	454				341	341	341	PNBCHNMA_00421	FLMIEJPD_01503	EGCNFADG_01990	HFKHGFNI_01429	BPJOANPD_01420	KPECLFOE_01509	BPHGHODF_01512	APT1_00773	AP10_02040	AP11_01787	AP12_00424	AP13_01791	AP14_00183	AP15_01146	AP16_01604	AP17_00267	AP18_00524	APT2_01157	APT3_01161	APT4_00970	CILBEFPL_01491	AP5b_01499	IFOCMGAL_01623	APT7_00699	APT8_01803	APT9_02178
recC		Exodeoxyribonuclease V, gamma subunit	26	26	1	1	3747				3344	3344	3344	PNBCHNMA_00989	FLMIEJPD_02056	EGCNFADG_02044	HFKHGFNI_01975	BPJOANPD_01968	KPECLFOE_02085	BPHGHODF_02075	APT1_00220	AP10_00348	AP11_00068	AP12_00980	AP13_01207	AP14_00757	AP15_00599	AP16_02157	AP17_00829	AP18_02111	APT2_01721	APT3_00604	APT4_00351	CILBEFPL_02033	AP5b_02049	IFOCMGAL_02186	APT7_00646	APT8_01230	APT9_00460
group_3434		Cysteine desulfurase	26	26	1	1	1625				1226	1226	1226	PNBCHNMA_02204	FLMIEJPD_00978	EGCNFADG_00924	HFKHGFNI_00950	BPJOANPD_00940	KPECLFOE_01031	BPHGHODF_00942	APT1_01259	AP10_01555	AP11_01296	AP12_02111	AP13_00033	AP14_01851	AP15_01620	AP16_00358	AP17_02003	AP18_01003	APT2_00629	APT3_01644	APT4_01453	CILBEFPL_00544	AP5b_01005	IFOCMGAL_01139	APT7_01679	APT8_00028	APT9_01687
group_3435		Nickel-binding periplasmic protein nikA	26	26	1	1	3969				1574	1574	1574	PNBCHNMA_01182	FLMIEJPD_00030	EGCNFADG_00030	HFKHGFNI_00030	BPJOANPD_00029	KPECLFOE_00029	BPHGHODF_00029	APT1_00028	AP10_00542	AP11_00261	AP12_01173	AP13_01013	AP14_00948	AP15_00407	AP16_00029	AP17_01028	AP18_01917	APT2_01917	APT3_00410	APT4_00153	CILBEFPL_00029	AP5b_00029	IFOCMGAL_00029	APT7_00454	APT8_01033	APT9_00653
pgaA		biofilm PGA synthesis protein PgaA precursor	26	26	1	1	3797				2414	2414	2414	PNBCHNMA_01029	FLMIEJPD_02096	EGCNFADG_02085	HFKHGFNI_02014	BPJOANPD_02007	KPECLFOE_02125	BPHGHODF_02115	APT1_00180	AP10_00387	AP11_00109	AP12_01019	AP13_01167	AP14_00797	AP15_00560	AP16_02197	AP17_00870	AP18_02072	APT2_01762	APT3_00565	APT4_00311	CILBEFPL_02070	AP5b_02087	IFOCMGAL_02225	APT7_00606	APT8_01191	APT9_00501
group_3437		putative O-linked N-acetylglucosaminetransferase	26	26	1	1	2015				1862	1862	1862	PNBCHNMA_00703	FLMIEJPD_01780	EGCNFADG_01539	HFKHGFNI_01706	BPJOANPD_01696	KPECLFOE_01787	BPHGHODF_01794	APT1_00491	AP10_00058	AP11_02065	AP12_00697	AP13_01501	AP14_00469	AP15_00870	AP16_01877	AP17_00549	AP18_00248	APT2_01437	APT3_00881	APT4_00681	CILBEFPL_01764	AP5b_01773	IFOCMGAL_02038	APT7_00975	APT8_01518	APT9_00317
recR		recombination DNA repair protein	26	26	1	1	4021				665	665	665	PNBCHNMA_01230	FLMIEJPD_00078	EGCNFADG_00078	HFKHGFNI_00077	BPJOANPD_00075	KPECLFOE_00077	BPHGHODF_00075	APT1_02248	AP10_00589	AP11_00309	AP12_01222	AP13_00966	AP14_00994	AP15_00361	AP16_00076	AP17_01075	AP18_01869	APT2_01967	APT3_00362	APT4_00104	CILBEFPL_01468	AP5b_00077	IFOCMGAL_00076	APT7_00406	APT8_00985	APT9_00701
group_3439		histidine triad nucleotide-binding protein	26	26	1	1	4075				365	365	365	PNBCHNMA_01282	FLMIEJPD_00131	EGCNFADG_00131	HFKHGFNI_00130	BPJOANPD_00128	KPECLFOE_00132	BPHGHODF_00127	APT1_02191	AP10_00645	AP11_00365	AP12_01277	AP13_00910	AP14_01049	AP15_00306	AP16_00132	AP17_01130	AP18_01814	APT2_02023	APT3_00307	APT4_00049	CILBEFPL_01415	AP5b_00132	IFOCMGAL_00129	APT7_00351	APT8_00929	APT9_00757
ydfK		membrane protein	26	26	1	1	1066				419	713	701	PNBCHNMA_01947	FLMIEJPD_00767	EGCNFADG_00712	HFKHGFNI_00739	BPJOANPD_00730	KPECLFOE_00804	BPHGHODF_00734	APT1_01518	AP10_01342	AP11_01037	AP12_01884	AP13_00242	AP14_01638	AP15_01834	AP16_00571	AP17_01795	AP18_01214	APT2_00416	APT3_01856	APT4_01764	CILBEFPL_00757	AP5b_00791	IFOCMGAL_00862	APT7_01920	APT8_00239	APT9_01428
ribA		GTP cyclohydrolase II / 3,4-dihydroxy 2-butanone4-phosphate synthase	26	26	1	1	3039				1205	1205	1205	PNBCHNMA_01569	FLMIEJPD_00400	EGCNFADG_00400	HFKHGFNI_00408	BPJOANPD_00399	KPECLFOE_00423	BPHGHODF_00393	APT1_01903	AP10_00937	AP11_00652	AP12_01552	AP13_00636	AP14_01313	AP15_00031	AP16_01067	AP17_01401	AP18_01538	APT2_00094	APT3_00031	APT4_02073	CILBEFPL_01147	AP5b_00402	IFOCMGAL_00412	APT7_00076	APT8_00657	APT9_01044
glpX		Fructose-1,6-bisphosphatase class 2	26	26	1	1	932				998	998	998	PNBCHNMA_01839	FLMIEJPD_00661	EGCNFADG_00605	HFKHGFNI_00622	BPJOANPD_00614	KPECLFOE_00695	BPHGHODF_00602	APT1_01627	AP10_01232	AP11_00928	AP12_01772	AP13_00351	AP14_01526	AP15_01952	AP16_00699	AP17_01683	AP18_01325	APT2_00307	APT3_01975	APT4_01649	CILBEFPL_00871	AP5b_00674	IFOCMGAL_00748	APT7_02033	APT8_00374	APT9_01320
group_3442		Peptide transport system ATP-binding protein SapF	26	26	1	1	681				800	800	800	PNBCHNMA_00264	FLMIEJPD_01342	EGCNFADG_01289	HFKHGFNI_01268	BPJOANPD_01258	KPECLFOE_01351	BPHGHODF_01268	APT1_00933	AP10_01872	AP11_01630	AP12_00261	AP13_01947	AP14_00023	AP15_01305	AP16_01443	AP17_00109	AP18_00684	APT2_00994	APT3_01323	APT4_01136	CILBEFPL_00211	AP5b_01342	IFOCMGAL_01463	APT7_01359	APT8_01965	APT9_02021
group_3443		tRNA-Asp(gtc)	26	26	1	1	623				76	76	76	PNBCHNMA_00304	FLMIEJPD_01380	EGCNFADG_01328	HFKHGFNI_01307	BPJOANPD_01297	KPECLFOE_01392	BPHGHODF_01323	APT1_00893	AP10_01925	AP11_01670	AP12_00300	AP13_01907	AP14_00067	AP15_01267	AP16_01486	AP17_00150	AP18_00643	APT2_01032	APT3_01284	APT4_01095	CILBEFPL_00172	AP5b_01381	IFOCMGAL_01503	APT7_01320	APT8_01924	APT9_02061
group_3444		tRNA-Asp(gtc)	26	26	1	1	3691				76	76	76	PNBCHNMA_00602	FLMIEJPD_01682	EGCNFADG_01775	HFKHGFNI_01606	BPJOANPD_01596	KPECLFOE_01688	BPHGHODF_01691	APT1_00594	AP10_02212	AP11_01966	AP12_00601	AP13_01604	AP14_00364	AP15_00969	AP16_01776	AP17_00447	AP18_00347	APT2_01336	APT3_00984	APT4_00793	CILBEFPL_01662	AP5b_01672	IFOCMGAL_01801	APT7_00876	APT8_01624	APT9_00093
group_3445		Cytidine deaminase	26	26	1	1	507				893	893	893	PNBCHNMA_00376	FLMIEJPD_01457	EGCNFADG_01406	HFKHGFNI_01383	BPJOANPD_01375	KPECLFOE_01463	BPHGHODF_01466	APT1_00821	AP10_01995	AP11_01741	AP12_00379	AP13_01836	AP14_00138	AP15_01191	AP16_01558	AP17_00221	AP18_00570	APT2_01109	APT3_01208	APT4_01018	CILBEFPL_00100	AP5b_01453	IFOCMGAL_01578	APT7_01249	APT8_01851	APT9_02133
group_3446		RidA family protein	26	26	1	1	4018				344	344	344	PNBCHNMA_01227	FLMIEJPD_00075	EGCNFADG_00075	HFKHGFNI_00074	BPJOANPD_00072	KPECLFOE_00074	BPHGHODF_00072	APT1_02251	AP10_00586	AP11_00306	AP12_01219	AP13_00969	AP14_00991	AP15_00364	AP16_00073	AP17_01072	AP18_01872	APT2_01964	APT3_00365	APT4_00107	CILBEFPL_01471	AP5b_00074	IFOCMGAL_00073	APT7_00409	APT8_00988	APT9_00698
group_3447		ATP synthase F1	26	26	1	1	2032				533	533	533	PNBCHNMA_00719	FLMIEJPD_01797	EGCNFADG_01768	HFKHGFNI_01723	BPJOANPD_01712	KPECLFOE_01803	BPHGHODF_01810	APT1_00473	AP10_00074	AP11_02081	AP12_00713	AP13_01485	AP14_00486	AP15_00853	AP16_01893	AP17_00566	AP18_00232	APT2_01456	APT3_00863	APT4_00662	CILBEFPL_01780	AP5b_01790	IFOCMGAL_02022	APT7_00992	APT8_01501	APT9_00301
moaC		Molybdenum cofactor biosynthesis protein C	26	26	1	1	1021				476	476	476	PNBCHNMA_01904	FLMIEJPD_00724	EGCNFADG_00669	HFKHGFNI_00693	BPJOANPD_00685	KPECLFOE_00761	BPHGHODF_00691	APT1_01562	AP10_01297	AP11_00993	AP12_01840	AP13_00287	AP14_01593	AP15_01878	AP16_00766	AP17_01751	AP18_01258	APT2_00372	APT3_01902	APT4_01720	CILBEFPL_00800	AP5b_00747	IFOCMGAL_00819	APT7_01965	APT8_00283	APT9_01384
group_3449		two-component sensor histidine kinase	26	26	1	1	1651				1376	1376	1376	PNBCHNMA_00067	FLMIEJPD_01159	EGCNFADG_01105	HFKHGFNI_01087	BPJOANPD_01077	KPECLFOE_01167	BPHGHODF_01082	APT1_01130	AP10_01677	AP11_01430	AP12_00079	AP13_02141	AP14_01975	AP15_01484	AP16_01252	AP17_02134	AP18_00869	APT2_00810	APT3_01505	APT4_01319	CILBEFPL_00405	AP5b_01145	IFOCMGAL_01279	APT7_01543	APT8_02149	APT9_01822
group_3450		Orotate phosphoribosyltransferase	26	26	1	1	2942				641	641	641	PNBCHNMA_01489	FLMIEJPD_00333	EGCNFADG_00333	HFKHGFNI_00340	BPJOANPD_00332	KPECLFOE_00337	BPHGHODF_00326	APT1_01984	AP10_00855	AP11_00571	AP12_01484	AP13_00705	AP14_01245	AP15_00100	AP16_00338	AP17_01333	AP18_01608	APT2_00026	APT3_00099	APT4_02141	CILBEFPL_01214	AP5b_00334	IFOCMGAL_00332	APT7_00144	APT8_00725	APT9_00963
group_3451		Twin-arginine translocation pathway signal	26	26	1	1	4071				554	554	554	PNBCHNMA_01278	FLMIEJPD_00127	EGCNFADG_00127	HFKHGFNI_00126	BPJOANPD_00124	KPECLFOE_00128	BPHGHODF_00123	APT1_02195	AP10_00641	AP11_00361	AP12_01273	AP13_00914	AP14_01045	AP15_00310	AP16_00128	AP17_01126	AP18_01818	APT2_02019	APT3_00311	APT4_00053	CILBEFPL_01419	AP5b_00128	IFOCMGAL_00125	APT7_00355	APT8_00933	APT9_00753
map		Methionine aminopeptidase	26	26	1	1	3920				806	806	806	PNBCHNMA_01139	FLMIEJPD_02207	EGCNFADG_02196	HFKHGFNI_02123	BPJOANPD_02116	KPECLFOE_02234	BPHGHODF_02227	APT1_00071	AP10_00497	AP11_00218	AP12_01129	AP13_01058	AP14_00905	AP15_00450	AP16_02307	AP17_00982	AP18_01962	APT2_01873	APT3_00456	APT4_00198	CILBEFPL_02184	AP5b_02201	IFOCMGAL_02336	APT7_00497	APT8_01078	APT9_00610
group_3453		Fumarate reductase flavoprotein subunit	26	26	1	1	3577				1799	1799	1799	PNBCHNMA_00584	FLMIEJPD_01666	EGCNFADG_01791	HFKHGFNI_01590	BPJOANPD_01580	KPECLFOE_01672	BPHGHODF_01675	APT1_00610	AP10_02195	AP11_01950	AP12_00585	AP13_01620	AP14_00348	AP15_00984	AP16_01761	AP17_00431	AP18_00363	APT2_01320	APT3_01000	APT4_00809	CILBEFPL_01647	AP5b_01657	IFOCMGAL_01785	APT7_00860	APT8_01640	APT9_00077
brnQ		branched-chain amino acid transport system II carrier protein	26	26	1	1	3873				1286	1292	1289	PNBCHNMA_01100	FLMIEJPD_02165	EGCNFADG_02154	HFKHGFNI_02084	BPJOANPD_02077	KPECLFOE_02195	BPHGHODF_02186	APT1_00110	AP10_00457	AP11_00179	AP12_01089	AP13_01098	AP14_00866	AP15_00489	AP16_02266	AP17_00941	AP18_02001	APT2_01831	APT3_00495	APT4_00241	CILBEFPL_02144	AP5b_02161	IFOCMGAL_02295	APT7_00536	APT8_01120	APT9_00571
trmJ		putative tRNA/rRNA methyltransferase	26	26	1	1	1270				728	731	729	PNBCHNMA_02066	FLMIEJPD_00885	EGCNFADG_00830	HFKHGFNI_00858	BPJOANPD_00848	KPECLFOE_00938	BPHGHODF_00851	APT1_01399	AP10_01460	AP11_01156	AP12_02022	AP13_00122	AP14_01760	AP15_01714	AP16_00450	AP17_01911	AP18_01096	APT2_00535	APT3_01737	APT4_01552	CILBEFPL_00635	AP5b_00914	IFOCMGAL_01049	APT7_01770	APT8_00120	APT9_01547
hbpA		Heme-binding protein A	26	26	1	1	1286				1415	1595	1560	PNBCHNMA_02079	FLMIEJPD_00898	EGCNFADG_00843	HFKHGFNI_00874	BPJOANPD_00864	KPECLFOE_00952	BPHGHODF_00866	APT1_01386	AP10_01475	AP11_01169	AP12_02034	AP13_00110	AP14_01773	AP15_01699	AP16_00437	AP17_01924	AP18_01083	APT2_00548	APT3_01721	APT4_01536	CILBEFPL_00622	AP5b_00927	IFOCMGAL_01063	APT7_01757	APT8_00105	APT9_01560
group_3472		oligopeptide transporter, OPT family	26	26	1	1	2110				2006	2006	2006	PNBCHNMA_00782	FLMIEJPD_01860	EGCNFADG_01704	HFKHGFNI_01786	BPJOANPD_01775	KPECLFOE_01866	BPHGHODF_01872	APT1_00411	AP10_00143	AP11_02143	AP12_00776	AP13_01416	AP14_00553	AP15_00790	AP16_01961	AP17_00628	AP18_00171	APT2_01519	APT3_00800	APT4_00598	CILBEFPL_01845	AP5b_01855	IFOCMGAL_01958	APT7_01054	APT8_01438	APT9_00239
group_3473		Sulphate transporter	26	26	1	1	1784				1556	1556	1556	PNBCHNMA_00194	FLMIEJPD_01282	EGCNFADG_01229	HFKHGFNI_01209	BPJOANPD_01199	KPECLFOE_01291	BPHGHODF_01204	APT1_01003	AP10_01810	AP11_01559	AP12_00202	AP13_02018	AP14_02100	AP15_01364	AP16_01373	AP17_00032	AP18_00743	APT2_00934	APT3_01382	APT4_01197	CILBEFPL_00282	AP5b_01270	IFOCMGAL_01403	APT7_01419	APT8_02026	APT9_01950
group_3474		putative ABC transporter ATP-binding protein	26	26	1	1	1851				1844	1844	1844	PNBCHNMA_00232	FLMIEJPD_01310	EGCNFADG_01257	HFKHGFNI_01236	BPJOANPD_01226	KPECLFOE_01319	BPHGHODF_01236	APT1_00965	AP10_01840	AP11_01598	AP12_00229	AP13_01979	AP14_02130	AP15_01337	AP16_01410	AP17_00077	AP18_00716	APT2_00962	APT3_01355	APT4_01169	CILBEFPL_00245	AP5b_01307	IFOCMGAL_01431	APT7_01391	APT8_01996	APT9_01989
prfC		Peptide chain release factor 3	26	26	1	1	3970				1580	1580	1580	PNBCHNMA_01183	FLMIEJPD_00031	EGCNFADG_00031	HFKHGFNI_00031	BPJOANPD_00030	KPECLFOE_00030	BPHGHODF_00030	APT1_00027	AP10_00543	AP11_00262	AP12_01174	AP13_01012	AP14_00949	AP15_00406	AP16_00030	AP17_01029	AP18_01916	APT2_01918	APT3_00409	APT4_00152	CILBEFPL_00030	AP5b_00030	IFOCMGAL_00030	APT7_00453	APT8_01032	APT9_00654
pckA		Phosphoenolpyruvate carboxykinase [ATP]	26	26	1	1	1190				1610	1610	1610	PNBCHNMA_02018	FLMIEJPD_00839	EGCNFADG_00784	HFKHGFNI_00812	BPJOANPD_00803	KPECLFOE_00895	BPHGHODF_00808	APT1_01447	AP10_01414	AP11_01108	AP12_01975	AP13_00169	AP14_01714	AP15_01760	AP16_00497	AP17_01867	AP18_01143	APT2_00488	APT3_01783	APT4_01836	CILBEFPL_00680	AP5b_00868	IFOCMGAL_00952	APT7_01814	APT8_00165	APT9_01499
group_3477		Elongation factor Ts	26	26	1	1	3455				851	851	851	PNBCHNMA_01780	FLMIEJPD_00604	EGCNFADG_00548	HFKHGFNI_00563	BPJOANPD_00555	KPECLFOE_00635	BPHGHODF_00544	APT1_01685	AP10_01169	AP11_00870	AP12_01712	AP13_00411	AP14_01467	AP15_02010	AP16_00641	AP17_01624	AP18_01384	APT2_00250	APT3_02034	APT4_01914	CILBEFPL_00929	AP5b_00616	IFOCMGAL_00689	APT7_02096	APT8_00432	APT9_01262
pepO		Neutral endopeptidase	26	26	1	1	3786				2027	2027	2027	PNBCHNMA_01021	FLMIEJPD_02088	EGCNFADG_02077	HFKHGFNI_02006	BPJOANPD_01999	KPECLFOE_02117	BPHGHODF_02107	APT1_00188	AP10_00379	AP11_00101	AP12_01011	AP13_01175	AP14_00789	AP15_00568	AP16_02189	AP17_00862	AP18_02080	APT2_01754	APT3_00573	APT4_00319	CILBEFPL_02062	AP5b_02079	IFOCMGAL_02217	APT7_00614	APT8_01199	APT9_00493
group_3479		Glycogen phosphorylase	26	26	1	1	2998				2504	2504	2504	PNBCHNMA_01533	FLMIEJPD_00365	EGCNFADG_00365	HFKHGFNI_00372	BPJOANPD_00364	KPECLFOE_00369	BPHGHODF_00358	APT1_01940	AP10_00900	AP11_00615	AP12_01516	AP13_00672	AP14_01277	AP15_00068	AP16_01104	AP17_01365	AP18_01575	APT2_00058	APT3_00067	APT4_02109	CILBEFPL_01182	AP5b_00366	IFOCMGAL_00377	APT7_00112	APT8_00693	APT9_01007
group_3480		putative glycosyltransferase	26	26	1	1	1451				800	800	800	PNBCHNMA_00028	FLMIEJPD_01123	EGCNFADG_01068	HFKHGFNI_01050	BPJOANPD_01040	KPECLFOE_01127	BPHGHODF_01045	APT1_01168	AP10_01641	AP11_01391	AP12_00042	AP13_02178	AP14_01937	AP15_01521	AP16_01215	AP17_02097	AP18_00907	APT2_00774	APT3_01542	APT4_01356	CILBEFPL_00444	AP5b_01107	IFOCMGAL_01242	APT7_01582	APT8_02186	APT9_01782
group_3481		Nickel transport system permease protein	26	26	1	1	3967				785	785	785	PNBCHNMA_01180	FLMIEJPD_00028	EGCNFADG_00028	HFKHGFNI_00028	BPJOANPD_00027	KPECLFOE_00027	BPHGHODF_00027	APT1_00030	AP10_00540	AP11_00259	AP12_01171	AP13_01015	AP14_00946	AP15_00409	AP16_00027	AP17_01026	AP18_01919	APT2_01915	APT3_00412	APT4_00155	CILBEFPL_00027	AP5b_00027	IFOCMGAL_00027	APT7_00456	APT8_01035	APT9_00651
group_3482		membrane protein	26	26	1	1	2806				674	674	674	PNBCHNMA_01378	FLMIEJPD_00224	EGCNFADG_00224	HFKHGFNI_00224	BPJOANPD_00221	KPECLFOE_00226	BPHGHODF_00220	APT1_02094	AP10_00752	AP11_00462	AP12_01372	AP13_00815	AP14_01144	AP15_00210	AP16_00230	AP17_01225	AP18_01718	APT2_02118	APT3_00212	APT4_02251	CILBEFPL_01321	AP5b_00228	IFOCMGAL_00223	APT7_00254	APT8_00834	APT9_00854
group_3483		Pseudouridine synthase	26	26	1	1	2816				650	650	650	PNBCHNMA_01389	FLMIEJPD_00233	EGCNFADG_00233	HFKHGFNI_00237	BPJOANPD_00234	KPECLFOE_00235	BPHGHODF_00229	APT1_02083	AP10_00756	AP11_00473	AP12_01381	AP13_00806	AP14_01155	AP15_00199	AP16_00239	AP17_01236	AP18_01709	APT2_02127	APT3_00199	APT4_02242	CILBEFPL_01312	AP5b_00237	IFOCMGAL_00232	APT7_00245	APT8_00825	APT9_00865
rluC		Ribosomal large subunit pseudouridine synthase C	26	26	1	1	3741				965	965	965	PNBCHNMA_00983	FLMIEJPD_02050	EGCNFADG_02038	HFKHGFNI_01969	BPJOANPD_01962	KPECLFOE_02079	BPHGHODF_02069	APT1_00226	AP10_00342	AP11_00062	AP12_00974	AP13_01213	AP14_00751	AP15_00605	AP16_02151	AP17_00823	AP18_02117	APT2_01715	APT3_00610	APT4_00357	CILBEFPL_02027	AP5b_02042	IFOCMGAL_02180	APT7_00652	APT8_01236	APT9_00454
tufB1_1		elongation factor Tu	26	26	1	1	272				1184	1184	1184	PNBCHNMA_00530	FLMIEJPD_01611	EGCNFADG_01846	HFKHGFNI_01451	BPJOANPD_01442	KPECLFOE_01617	BPHGHODF_01537	APT1_00664	AP10_02141	AP11_01896	AP12_00448	AP13_01765	AP14_00216	AP15_01122	AP16_01697	AP17_00376	AP18_00500	APT2_01265	APT3_01138	APT4_00945	CILBEFPL_01508	AP5b_01516	IFOCMGAL_01731	APT7_00723	APT8_01778	APT9_00023
manA		Mannose-6-phosphate isomerase	26	26	1	1	440				1205	1205	1205	PNBCHNMA_00435	FLMIEJPD_01517	EGCNFADG_01976	HFKHGFNI_01443	BPJOANPD_01434	KPECLFOE_01523	BPHGHODF_01526	APT1_00759	AP10_02054	AP11_01801	AP12_00438	AP13_01777	AP14_00197	AP15_01132	AP16_01619	AP17_00281	AP18_00510	APT2_01171	APT3_01146	APT4_00955	CILBEFPL_01505	AP5b_01513	IFOCMGAL_01637	APT7_00713	APT8_01789	APT9_02192
group_3488		Molybdenum transport system permease protein modB	26	26	1	1	2858				689	689	689	PNBCHNMA_01426	FLMIEJPD_00268	EGCNFADG_00268	HFKHGFNI_00275	BPJOANPD_00270	KPECLFOE_00271	BPHGHODF_00265	APT1_02045	AP10_00793	AP11_00510	AP12_01416	AP13_00766	AP14_01190	AP15_00162	AP16_00274	AP17_01271	AP18_01673	APT2_02164	APT3_00161	APT4_02203	CILBEFPL_01276	AP5b_00272	IFOCMGAL_00269	APT7_00208	APT8_00787	APT9_00902
group_3489		ATP-dependent endonuclease	26	26	1	1	4093				1559	1571	1559	PNBCHNMA_01300	FLMIEJPD_00149	EGCNFADG_00149	HFKHGFNI_00148	BPJOANPD_00146	KPECLFOE_00150	BPHGHODF_00145	APT1_02172	AP10_00665	AP11_00384	AP12_01296	AP13_00891	AP14_01068	AP15_00287	AP16_00151	AP17_01149	AP18_01795	APT2_02042	APT3_00288	APT4_00030	CILBEFPL_01397	AP5b_00151	IFOCMGAL_00147	APT7_00332	APT8_00910	APT9_00776
group_3490		30S ribosomal protein S6	26	26	1	1	1777				374	374	374	PNBCHNMA_00187	FLMIEJPD_01275	EGCNFADG_01222	HFKHGFNI_01202	BPJOANPD_01192	KPECLFOE_01284	BPHGHODF_01197	APT1_01010	AP10_01803	AP11_01552	AP12_00195	AP13_02025	AP14_02092	AP15_01371	AP16_01366	AP17_00025	AP18_00750	APT2_00927	APT3_01389	APT4_01204	CILBEFPL_00289	AP5b_01263	IFOCMGAL_01396	APT7_01426	APT8_02033	APT9_01943
group_3492		tRNA-Pro(tgg)	26	26	1	1	3688				76	76	76	PNBCHNMA_00606	FLMIEJPD_01685	EGCNFADG_01444	HFKHGFNI_01609	BPJOANPD_01600	KPECLFOE_01692	BPHGHODF_01695	APT1_00588	AP10_02216	AP11_01969	AP12_00604	AP13_01600	AP14_00367	AP15_00966	AP16_01779	AP17_00450	AP18_00344	APT2_01341	APT3_00978	APT4_00788	CILBEFPL_01665	AP5b_01675	IFOCMGAL_02138	APT7_00880	APT8_01618	APT9_00414
group_3493		hypothetical protein	26	26	1	1	3018				452	452	452	PNBCHNMA_01551	FLMIEJPD_00382	EGCNFADG_00382	HFKHGFNI_00389	BPJOANPD_00381	KPECLFOE_00403	BPHGHODF_00375	APT1_01922	AP10_00918	AP11_00633	AP12_01533	AP13_00655	AP14_01294	AP15_00050	AP16_01086	AP17_01382	AP18_01557	APT2_00075	APT3_00050	APT4_02092	CILBEFPL_01165	AP5b_00383	IFOCMGAL_00394	APT7_00095	APT8_00676	APT9_01025
group_3494		ADP-ribose pyrophosphatase	26	26	1	1	3820				623	623	623	PNBCHNMA_01050	FLMIEJPD_02117	EGCNFADG_02106	HFKHGFNI_02035	BPJOANPD_02028	KPECLFOE_02146	BPHGHODF_02137	APT1_00159	AP10_00408	AP11_00130	AP12_01040	AP13_01145	AP14_00818	AP15_00539	AP16_02218	AP17_00891	AP18_02051	APT2_01783	APT3_00544	APT4_00290	CILBEFPL_02093	AP5b_02110	IFOCMGAL_02246	APT7_00585	APT8_01169	APT9_00522
group_3495		Argininosuccinate synthase	26	26	1	1	3085				1331	1331	1331	PNBCHNMA_01609	FLMIEJPD_00439	EGCNFADG_00438	HFKHGFNI_00451	BPJOANPD_00439	KPECLFOE_00461	BPHGHODF_00432	APT1_01863	AP10_00975	AP11_00692	AP12_01590	AP13_00596	AP14_01351	AP15_02128	AP16_01029	AP17_01441	AP18_01500	APT2_00133	APT3_02144	APT4_02035	CILBEFPL_01109	AP5b_00440	IFOCMGAL_00450	APT7_00038	APT8_00618	APT9_01084
group_3496		SOS-response transcriptional repressors/RecA-mediated autopeptidase	26	26	1	1	3011				455	455	455	PNBCHNMA_01545	FLMIEJPD_00376	EGCNFADG_00376	HFKHGFNI_00383	BPJOANPD_00375	KPECLFOE_00397	BPHGHODF_00369	APT1_01928	AP10_00912	AP11_00627	AP12_01527	AP13_00661	AP14_01288	AP15_00056	AP16_01092	AP17_01376	AP18_01563	APT2_00069	APT3_00056	APT4_02098	CILBEFPL_01171	AP5b_00377	IFOCMGAL_00388	APT7_00101	APT8_00682	APT9_01019
glpC		Anaerobic glycerol-3-phosphate dehydrogenase subunit C	26	26	1	1	3036				1274	1274	1274	PNBCHNMA_01566	FLMIEJPD_00397	EGCNFADG_00397	HFKHGFNI_00405	BPJOANPD_00396	KPECLFOE_00420	BPHGHODF_00390	APT1_01907	AP10_00933	AP11_00648	AP12_01548	AP13_00640	AP14_01309	AP15_00035	AP16_01071	AP17_01397	AP18_01542	APT2_00090	APT3_00035	APT4_02077	CILBEFPL_01150	AP5b_00398	IFOCMGAL_00409	APT7_00080	APT8_00661	APT9_01040
group_3498		Met repressor	26	26	1	1	3793				317	317	317	PNBCHNMA_01025	FLMIEJPD_02092	EGCNFADG_02081	HFKHGFNI_02010	BPJOANPD_02003	KPECLFOE_02121	BPHGHODF_02111	APT1_00184	AP10_00383	AP11_00105	AP12_01015	AP13_01171	AP14_00793	AP15_00564	AP16_02193	AP17_00866	AP18_02076	APT2_01758	APT3_00569	APT4_00315	CILBEFPL_02066	AP5b_02083	IFOCMGAL_02221	APT7_00610	APT8_01195	APT9_00497
group_3499		Ascorbate-specific permease IIC component ulaA	26	26	1	1	2095				1802	1805	1804	PNBCHNMA_00769	FLMIEJPD_01847	EGCNFADG_01717	HFKHGFNI_01773	BPJOANPD_01762	KPECLFOE_01854	BPHGHODF_01859	APT1_00424	AP10_00130	AP11_02131	AP12_00763	AP13_01429	AP14_00566	AP15_00803	AP16_01948	AP17_00616	AP18_00183	APT2_01506	APT3_00813	APT4_00612	CILBEFPL_01831	AP5b_01841	IFOCMGAL_01972	APT7_01042	APT8_01452	APT9_00251
groEL		60 kDa chaperonin	26	26	1	1	1467				1643	1643	1643	PNBCHNMA_00014	FLMIEJPD_01108	EGCNFADG_01054	HFKHGFNI_01037	BPJOANPD_01027	KPECLFOE_01113	BPHGHODF_01032	APT1_01182	AP10_01627	AP11_01377	AP12_00028	AP13_02192	AP14_01923	AP15_01534	AP16_01202	AP17_02084	AP18_00921	APT2_00760	APT3_01555	APT4_01370	CILBEFPL_00457	AP5b_01094	IFOCMGAL_01228	APT7_01596	APT8_02199	APT9_01768
fldA		Flavodoxin-1	26	26	1	1	1856				524	524	524	PNBCHNMA_00236	FLMIEJPD_01314	EGCNFADG_01261	HFKHGFNI_01240	BPJOANPD_01230	KPECLFOE_01323	BPHGHODF_01240	APT1_00961	AP10_01844	AP11_01602	AP12_00233	AP13_01975	AP14_02134	AP15_01333	AP16_01414	AP17_00081	AP18_00712	APT2_00966	APT3_01351	APT4_01165	CILBEFPL_00241	AP5b_01311	IFOCMGAL_01435	APT7_01387	APT8_01992	APT9_01993
group_3502		2,3-bisphosphoglycerate-dependent phosphoglycerate mutase	26	26	1	1	1258				683	683	683	PNBCHNMA_02055	FLMIEJPD_00874	EGCNFADG_00819	HFKHGFNI_00847	BPJOANPD_00837	KPECLFOE_00927	BPHGHODF_00840	APT1_01410	AP10_01449	AP11_01145	AP12_02011	AP13_00133	AP14_01749	AP15_01725	AP16_00461	AP17_01900	AP18_01107	APT2_00524	APT3_01748	APT4_01563	CILBEFPL_00646	AP5b_00903	IFOCMGAL_01038	APT7_01781	APT8_00132	APT9_01536
bamE_1		outer membrane protein assembly factor BamE	26	26	1	1	3094				344	344	344	PNBCHNMA_01615	FLMIEJPD_00445	EGCNFADG_00444	HFKHGFNI_00457	BPJOANPD_00445	KPECLFOE_00467	BPHGHODF_00438	APT1_01857	AP10_00997	AP11_00698	AP12_01596	AP13_00590	AP14_01357	AP15_02122	AP16_01023	AP17_01447	AP18_01494	APT2_00139	APT3_02138	APT4_02029	CILBEFPL_01103	AP5b_00446	IFOCMGAL_00456	APT7_00032	APT8_00612	APT9_01090
group_3504		putative HAD superfamily haloacid dehalogenase hydrolase	26	26	1	1	4081				680	680	680	PNBCHNMA_01288	FLMIEJPD_00137	EGCNFADG_00137	HFKHGFNI_00136	BPJOANPD_00134	KPECLFOE_00138	BPHGHODF_00133	APT1_02184	AP10_00652	AP11_00372	AP12_01284	AP13_00903	AP14_01056	AP15_00299	AP16_00139	AP17_01137	AP18_01807	APT2_02030	APT3_00300	APT4_00042	CILBEFPL_01409	AP5b_00139	IFOCMGAL_00135	APT7_00344	APT8_00922	APT9_00764
chuW		Coproporphyrinogen III oxidase	26	26	1	1	3568				1817	1820	1819	PNBCHNMA_00577	FLMIEJPD_01659	EGCNFADG_01798	HFKHGFNI_01583	BPJOANPD_01573	KPECLFOE_01665	BPHGHODF_01668	APT1_00617	AP10_02188	AP11_01943	AP12_00578	AP13_01627	AP14_00341	AP15_00991	AP16_01754	AP17_00424	AP18_00370	APT2_01313	APT3_01007	APT4_00816	CILBEFPL_01640	AP5b_01650	IFOCMGAL_01778	APT7_00853	APT8_01647	APT9_00070
group_3506		DNA polymerase III subunit beta	26	26	1	1	3941				1103	1103	1103	PNBCHNMA_01155	FLMIEJPD_00002	EGCNFADG_00002	HFKHGFNI_00002	BPJOANPD_00002	KPECLFOE_00002	BPHGHODF_00002	APT1_00055	AP10_00515	AP11_00234	AP12_01145	AP13_01042	AP14_00921	AP15_00434	AP16_00002	AP17_01000	AP18_01946	APT2_01889	APT3_00437	APT4_00180	CILBEFPL_00002	AP5b_00002	IFOCMGAL_00002	APT7_00481	APT8_01060	APT9_00626
group_3507		Pyruvate formate-lyase 1-activating enzyme	26	26	1	1	1440				737	737	737	PNBCHNMA_00038	FLMIEJPD_01133	EGCNFADG_01078	HFKHGFNI_01060	BPJOANPD_01050	KPECLFOE_01137	BPHGHODF_01055	APT1_01158	AP10_01651	AP11_01401	AP12_00052	AP13_02168	AP14_01947	AP15_01511	AP16_01225	AP17_02107	AP18_00897	APT2_00784	APT3_01532	APT4_01346	CILBEFPL_00434	AP5b_01117	IFOCMGAL_01252	APT7_01572	APT8_02176	APT9_01792
group_3508		Hydrogenase-2 large chain	26	26	1	1	546				1709	1709	1709	PNBCHNMA_00361	FLMIEJPD_01442	EGCNFADG_01391	HFKHGFNI_01368	BPJOANPD_01358	KPECLFOE_01448	BPHGHODF_01383	APT1_00836	AP10_01982	AP11_01727	AP12_00364	AP13_01851	AP14_00123	AP15_01206	AP16_01543	AP17_00206	AP18_00585	APT2_01094	APT3_01223	APT4_01034	CILBEFPL_00115	AP5b_01438	IFOCMGAL_01563	APT7_01264	APT8_01864	APT9_02118
group_3509		hypothetical protein	26	26	1	1	1297				1409	1409	1409	PNBCHNMA_02091	FLMIEJPD_00909	EGCNFADG_00854	HFKHGFNI_00885	BPJOANPD_00875	KPECLFOE_00964	BPHGHODF_00877	APT1_01374	AP10_01485	AP11_01181	AP12_02045	AP13_00099	AP14_01784	AP15_01688	AP16_00426	AP17_01935	AP18_01072	APT2_00559	APT3_01710	APT4_01524	CILBEFPL_00611	AP5b_00938	IFOCMGAL_01074	APT7_01746	APT8_00094	APT9_01572
group_3510		Serine acetyltransferase	26	26	1	1	3554				815	815	815	PNBCHNMA_00561	FLMIEJPD_01612	EGCNFADG_01814	HFKHGFNI_01567	BPJOANPD_01557	KPECLFOE_01649	BPHGHODF_01652	APT1_00633	AP10_02172	AP11_01927	AP12_00562	AP13_01643	AP14_00325	AP15_01007	AP16_01738	AP17_00408	AP18_00386	APT2_01266	APT3_01023	APT4_00832	CILBEFPL_01624	AP5b_01634	IFOCMGAL_01762	APT7_00837	APT8_01663	APT9_00054
group_3511		protein of unknown function	26	26	1	1	1692				557	557	557	PNBCHNMA_00108	FLMIEJPD_01193	EGCNFADG_01139	HFKHGFNI_01121	BPJOANPD_01111	KPECLFOE_01201	BPHGHODF_01116	APT1_01089	AP10_01719	AP11_01471	AP12_00113	AP13_02106	AP14_02009	AP15_01450	AP16_01286	AP17_02168	AP18_00835	APT2_00844	APT3_01471	APT4_01286	CILBEFPL_00368	AP5b_01182	IFOCMGAL_01314	APT7_01509	APT8_02115	APT9_01863
group_3512		putative uncharacterized protein involved inoxidation of intracellular sulfur	26	26	1	1	1861				350	350	350	PNBCHNMA_00241	FLMIEJPD_01319	EGCNFADG_01266	HFKHGFNI_01245	BPJOANPD_01235	KPECLFOE_01328	BPHGHODF_01245	APT1_00956	AP10_01849	AP11_01607	AP12_00238	AP13_01970	AP14_02139	AP15_01328	AP16_01419	AP17_00086	AP18_00707	APT2_00971	APT3_01346	APT4_01160	CILBEFPL_00236	AP5b_01316	IFOCMGAL_01440	APT7_01382	APT8_01987	APT9_01998
cdsA		Phosphatidate cytidylyltransferase	26	26	1	1	3075				869	869	869	PNBCHNMA_01600	FLMIEJPD_00430	EGCNFADG_00429	HFKHGFNI_00441	BPJOANPD_00430	KPECLFOE_00452	BPHGHODF_00423	APT1_01872	AP10_00966	AP11_00683	AP12_01581	AP13_00605	AP14_01342	AP15_00001	AP16_01038	AP17_01432	AP18_01509	APT2_00124	APT3_02153	APT4_02044	CILBEFPL_01118	AP5b_00431	IFOCMGAL_00441	APT7_00047	APT8_00627	APT9_01075
group_3514		Ribulose-phosphate 3-epimerase	26	26	1	1	2276				674	674	674	PNBCHNMA_00898	FLMIEJPD_01987	EGCNFADG_01576	HFKHGFNI_01903	BPJOANPD_01893	KPECLFOE_02014	BPHGHODF_02003	APT1_00295	AP10_00272	AP11_02259	AP12_00905	AP13_01283	AP14_00685	AP15_00672	AP16_02082	AP17_00756	AP18_00055	APT2_01648	APT3_00683	APT4_00480	CILBEFPL_01963	AP5b_01976	IFOCMGAL_01829	APT7_01186	APT8_01306	APT9_00123
group_3515		Tellurium resistance protein TerC	26	26	1	1	1705				731	731	731	PNBCHNMA_00119	FLMIEJPD_01207	EGCNFADG_01154	HFKHGFNI_01135	BPJOANPD_01125	KPECLFOE_01216	BPHGHODF_01130	APT1_01078	AP10_01734	AP11_01482	AP12_00127	AP13_02095	AP14_02023	AP15_01439	AP16_01297	AP17_02182	AP18_00820	APT2_00858	APT3_01457	APT4_01272	CILBEFPL_00357	AP5b_01193	IFOCMGAL_01329	APT7_01494	APT8_02101	APT9_01874
glpK		Glycerol kinase	26	26	1	1	3029				1511	1511	1511	PNBCHNMA_01560	FLMIEJPD_00391	EGCNFADG_00391	HFKHGFNI_00398	BPJOANPD_00390	KPECLFOE_00414	BPHGHODF_00384	APT1_01913	AP10_00927	AP11_00642	AP12_01542	AP13_00646	AP14_01303	AP15_00041	AP16_01077	AP17_01391	AP18_01548	APT2_00084	APT3_00041	APT4_02083	CILBEFPL_01156	AP5b_00392	IFOCMGAL_00403	APT7_00086	APT8_00667	APT9_01034
group_3517		IMPACT family member protein	26	26	1	1	1964				626	626	626	PNBCHNMA_00657	FLMIEJPD_01733	EGCNFADG_01492	HFKHGFNI_01660	BPJOANPD_01650	KPECLFOE_01741	BPHGHODF_01748	APT1_00539	AP10_00010	AP11_02018	AP12_00650	AP13_01549	AP14_00422	AP15_00918	AP16_01830	AP17_00502	AP18_00295	APT2_01389	APT3_00928	APT4_00740	CILBEFPL_01718	AP5b_01726	IFOCMGAL_02084	APT7_00928	APT8_01565	APT9_00364
group_3518		3-dehydroquinate synthase	26	26	1	1	22				1100	1100	1100	PNBCHNMA_01349	FLMIEJPD_00198	EGCNFADG_00198	HFKHGFNI_00197	BPJOANPD_00195	KPECLFOE_00200	BPHGHODF_00194	APT1_02122	AP10_00715	AP11_00434	AP12_01346	AP13_00841	AP14_01118	AP15_00236	AP16_00204	AP17_01199	AP18_01745	APT2_02092	APT3_00238	APT4_02277	CILBEFPL_01348	AP5b_00201	IFOCMGAL_00197	APT7_00280	APT8_00860	APT9_00826
group_3519		50S ribosomal protein L20	26	26	1	1	2811				353	353	353	PNBCHNMA_01383	FLMIEJPD_00229	EGCNFADG_00229	HFKHGFNI_00229	BPJOANPD_00226	KPECLFOE_00231	BPHGHODF_00225	APT1_02089	AP10_00747	AP11_00467	AP12_01377	AP13_00810	AP14_01149	AP15_00205	AP16_00235	AP17_01230	AP18_01713	APT2_02123	APT3_00207	APT4_02246	CILBEFPL_01316	AP5b_00233	IFOCMGAL_00228	APT7_00249	APT8_00829	APT9_00859
tusC		putative sulfur oxidation protein DsrF	26	26	1	1	2023				374	374	374	PNBCHNMA_00711	FLMIEJPD_01788	EGCNFADG_01547	HFKHGFNI_01714	BPJOANPD_01704	KPECLFOE_01795	BPHGHODF_01802	APT1_00483	AP10_00066	AP11_02073	AP12_00705	AP13_01493	AP14_00477	AP15_00862	AP16_01885	AP17_00557	AP18_00240	APT2_01445	APT3_00873	APT4_00673	CILBEFPL_01772	AP5b_01781	IFOCMGAL_02030	APT7_00983	APT8_01510	APT9_00309
group_3522		30S ribosomal protein S12	26	26	1	1	294				374	374	374	PNBCHNMA_00527	FLMIEJPD_01608	EGCNFADG_01885	HFKHGFNI_01455	BPJOANPD_01445	KPECLFOE_01614	BPHGHODF_01540	APT1_00667	AP10_02138	AP11_01893	AP12_00451	AP13_01762	AP14_00219	AP15_01119	AP16_01694	AP17_00373	AP18_00497	APT2_01262	APT3_01135	APT4_00942	CILBEFPL_01511	AP5b_01519	IFOCMGAL_01728	APT7_00726	APT8_01775	APT9_00020
napG		Ferredoxin-type protein napG	26	26	1	1	328				905	905	905	PNBCHNMA_00494	FLMIEJPD_01575	EGCNFADG_01918	HFKHGFNI_01488	BPJOANPD_01478	KPECLFOE_01581	BPHGHODF_01573	APT1_00701	AP10_02111	AP11_01859	AP12_00485	AP13_01729	AP14_00252	AP15_01086	AP16_01667	AP17_00340	AP18_00464	APT2_01229	APT3_01102	APT4_00909	CILBEFPL_01538	AP5b_01547	IFOCMGAL_01695	APT7_00759	APT8_01742	APT9_02250
group_3535		lysyl-tRNA synthetase	26	26	1	1	3578				983	983	983	PNBCHNMA_00585	FLMIEJPD_01667	EGCNFADG_01790	HFKHGFNI_01591	BPJOANPD_01581	KPECLFOE_01673	BPHGHODF_01676	APT1_00609	AP10_02196	AP11_01951	AP12_00586	AP13_01619	AP14_00349	AP15_00983	AP16_01762	AP17_00432	AP18_00362	APT2_01321	APT3_00999	APT4_00808	CILBEFPL_01648	AP5b_01658	IFOCMGAL_01786	APT7_00861	APT8_01639	APT9_00078
group_3536		Glutamyl-tRNA synthetase	26	26	1	1	639				1439	1439	1439	PNBCHNMA_00295	FLMIEJPD_01371	EGCNFADG_01319	HFKHGFNI_01298	BPJOANPD_01288	KPECLFOE_01383	BPHGHODF_01300	APT1_00902	AP10_01903	AP11_01661	AP12_00291	AP13_01916	AP14_00057	AP15_01276	AP16_01474	AP17_00141	AP18_00652	APT2_01023	APT3_01293	APT4_01104	CILBEFPL_00181	AP5b_01372	IFOCMGAL_01494	APT7_01329	APT8_01933	APT9_02052
group_3537		NAD(P)H nitroreductase	26	26	1	1	657				575	575	575	PNBCHNMA_00283	FLMIEJPD_01360	EGCNFADG_01307	HFKHGFNI_01286	BPJOANPD_01276	KPECLFOE_01370	BPHGHODF_01288	APT1_00914	AP10_01891	AP11_01649	AP12_00279	AP13_01928	AP14_00045	AP15_01288	AP16_01462	AP17_00129	AP18_00664	APT2_01012	APT3_01305	APT4_01117	CILBEFPL_00193	AP5b_01360	IFOCMGAL_01482	APT7_01341	APT8_01945	APT9_02040
group_3538		Mannitol-1-phosphate dehydrogenase	26	26	1	1	2009				1139	1139	1139	PNBCHNMA_00697	FLMIEJPD_01774	EGCNFADG_01533	HFKHGFNI_01700	BPJOANPD_01690	KPECLFOE_01781	BPHGHODF_01788	APT1_00497	AP10_00051	AP11_02059	AP12_00691	AP13_01507	AP14_00463	AP15_00876	AP16_01871	AP17_00543	AP18_00254	APT2_01431	APT3_00887	APT4_00687	CILBEFPL_01758	AP5b_01767	IFOCMGAL_02044	APT7_00969	APT8_01524	APT9_00323
bamD		outer membrane protein assembly factor BamD	26	26	1	1	1717				776	776	776	PNBCHNMA_00130	FLMIEJPD_01218	EGCNFADG_01165	HFKHGFNI_01146	BPJOANPD_01136	KPECLFOE_01228	BPHGHODF_01141	APT1_01067	AP10_01745	AP11_01493	AP12_00138	AP13_02084	AP14_02033	AP15_01428	AP16_01308	AP17_02193	AP18_00809	APT2_00869	APT3_01446	APT4_01261	CILBEFPL_00346	AP5b_01204	IFOCMGAL_01340	APT7_01483	APT8_02090	APT9_01885
secD		protein translocase subunit SecD	26	26	1	1	1654				1814	1814	1814	PNBCHNMA_00070	FLMIEJPD_01162	EGCNFADG_01108	HFKHGFNI_01090	BPJOANPD_01080	KPECLFOE_01170	BPHGHODF_01085	APT1_01127	AP10_01680	AP11_01433	AP12_00082	AP13_02138	AP14_01978	AP15_01481	AP16_01255	AP17_02137	AP18_00866	APT2_00813	APT3_01502	APT4_01316	CILBEFPL_00402	AP5b_01148	IFOCMGAL_01282	APT7_01540	APT8_02146	APT9_01825
lysM		peptidoglycan-binding protein LysM	26	26	1	1	3549				443	443	443	PNBCHNMA_00556	FLMIEJPD_01617	EGCNFADG_01819	HFKHGFNI_01562	BPJOANPD_01552	KPECLFOE_01644	BPHGHODF_01647	APT1_00638	AP10_02167	AP11_01922	AP12_00557	AP13_01648	AP14_00320	AP15_01012	AP16_01733	AP17_00403	AP18_00391	APT2_01271	APT3_01028	APT4_00837	CILBEFPL_01619	AP5b_01629	IFOCMGAL_01757	APT7_00832	APT8_01668	APT9_00049
group_3542		Alcohol dehydrogenase, iron-containing	26	26	1	1	1512				2615	2615	2615	PNBCHNMA_00013	FLMIEJPD_01062	EGCNFADG_01008	HFKHGFNI_01036	BPJOANPD_01026	KPECLFOE_01112	BPHGHODF_01031	APT1_01183	AP10_01626	AP11_01376	AP12_00027	AP13_02193	AP14_01922	AP15_01535	AP16_01201	AP17_02083	AP18_00922	APT2_00714	APT3_01556	APT4_01371	CILBEFPL_00458	AP5b_01093	IFOCMGAL_01227	APT7_01597	APT8_02200	APT9_01767
group_3543		Octaprenyl-diphosphate synthase	26	26	1	1	3877				995	995	995	PNBCHNMA_01104	FLMIEJPD_02169	EGCNFADG_02158	HFKHGFNI_02088	BPJOANPD_02081	KPECLFOE_02199	BPHGHODF_02190	APT1_00106	AP10_00461	AP11_00183	AP12_01093	AP13_01094	AP14_00870	AP15_00485	AP16_02270	AP17_00945	AP18_01997	APT2_01835	APT3_00491	APT4_00237	CILBEFPL_02148	AP5b_02165	IFOCMGAL_02299	APT7_00532	APT8_01116	APT9_00575
group_3544		Sigma-E factor negative regulatory protein	26	26	1	1	3051				617	623	622	PNBCHNMA_01580	FLMIEJPD_00412	EGCNFADG_00411	HFKHGFNI_00420	BPJOANPD_00411	KPECLFOE_00434	BPHGHODF_00404	APT1_01892	AP10_00948	AP11_00663	AP12_01563	AP13_00625	AP14_01324	AP15_00020	AP16_01056	AP17_01412	AP18_01527	APT2_00106	APT3_00019	APT4_02062	CILBEFPL_01136	AP5b_00413	IFOCMGAL_00423	APT7_00065	APT8_00646	APT9_01055
group_3545		Cell division protein FtsJ/ribosomal RNA large subunit methyltransferase J	26	26	1	1	3485				626	626	626	PNBCHNMA_01809	FLMIEJPD_00632	EGCNFADG_00576	HFKHGFNI_00591	BPJOANPD_00583	KPECLFOE_00665	BPHGHODF_00572	APT1_01657	AP10_01199	AP11_00898	AP12_01741	AP13_00382	AP14_01496	AP15_01982	AP16_00669	AP17_01653	AP18_01356	APT2_00278	APT3_02006	APT4_01617	CILBEFPL_00901	AP5b_00644	IFOCMGAL_00717	APT7_02063	APT8_00404	APT9_01290
rimM		Ribosome maturation factor rimM	26	26	1	1	2231				527	527	527	PNBCHNMA_00862	FLMIEJPD_01952	EGCNFADG_01611	HFKHGFNI_01867	BPJOANPD_01857	KPECLFOE_01977	BPHGHODF_01966	APT1_00331	AP10_00236	AP11_02223	AP12_00870	AP13_01319	AP14_00649	AP15_00709	AP16_02046	AP17_00719	AP18_00091	APT2_01613	APT3_00719	APT4_00516	CILBEFPL_01927	AP5b_01938	IFOCMGAL_01865	APT7_01149	APT8_01343	APT9_00159
mukB		Chromosome partition protein mukB	26	26	1	1	3470				4490	4490	4490	PNBCHNMA_01794	FLMIEJPD_00618	EGCNFADG_00562	HFKHGFNI_00577	BPJOANPD_00569	KPECLFOE_00650	BPHGHODF_00558	APT1_01671	AP10_01184	AP11_00884	AP12_01727	AP13_00396	AP14_01482	AP15_01996	AP16_00655	AP17_01639	AP18_01370	APT2_00264	APT3_02020	APT4_01899	CILBEFPL_00915	AP5b_00630	IFOCMGAL_00703	APT7_02081	APT8_00418	APT9_01276
rlpB		Rare lipoprotein B	26	26	1	1	1305				494	494	494	PNBCHNMA_02098	FLMIEJPD_00916	EGCNFADG_00862	HFKHGFNI_00892	BPJOANPD_00882	KPECLFOE_00971	BPHGHODF_00884	APT1_01367	AP10_01492	AP11_01188	AP12_02052	AP13_00092	AP14_01791	AP15_01681	AP16_00419	AP17_01942	AP18_01065	APT2_00566	APT3_01703	APT4_01517	CILBEFPL_00604	AP5b_00945	IFOCMGAL_01081	APT7_01739	APT8_00087	APT9_01579
group_3549		Trk system potassium uptake protein trkH	26	26	1	1	1965				1478	1478	1478	PNBCHNMA_00658	FLMIEJPD_01734	EGCNFADG_01493	HFKHGFNI_01661	BPJOANPD_01651	KPECLFOE_01742	BPHGHODF_01749	APT1_00538	AP10_00011	AP11_02019	AP12_00651	AP13_01548	AP14_00423	AP15_00917	AP16_01831	AP17_00503	AP18_00294	APT2_01390	APT3_00927	APT4_00739	CILBEFPL_01719	AP5b_01727	IFOCMGAL_02083	APT7_00929	APT8_01564	APT9_00363
lacZ		Beta-galactosidase	26	26	1	1	1535				3020	3020	3020	PNBCHNMA_02265	FLMIEJPD_01048	EGCNFADG_00994	HFKHGFNI_01021	BPJOANPD_01011	KPECLFOE_01093	BPHGHODF_01014	APT1_01198	AP10_01608	AP11_01357	AP12_00012	AP13_02211	AP14_01907	AP15_01550	AP16_01186	AP17_02065	AP18_00940	APT2_00699	APT3_01572	APT4_01386	CILBEFPL_00472	AP5b_01078	IFOCMGAL_01213	APT7_01615	APT8_02218	APT9_01748
group_3550		S-ribosylhomocysteine lyase	26	26	1	1	1853				509	509	509	PNBCHNMA_00233	FLMIEJPD_01311	EGCNFADG_01258	HFKHGFNI_01237	BPJOANPD_01227	KPECLFOE_01320	BPHGHODF_01237	APT1_00964	AP10_01841	AP11_01599	AP12_00230	AP13_01978	AP14_02131	AP15_01336	AP16_01411	AP17_00078	AP18_00715	APT2_00963	APT3_01354	APT4_01168	CILBEFPL_00244	AP5b_01308	IFOCMGAL_01432	APT7_01390	APT8_01995	APT9_01990
group_3551		L-lactate dehydrogenase [cytochrome]	26	26	1	1	3709				1145	1145	1145	PNBCHNMA_00956	FLMIEJPD_02024	EGCNFADG_02012	HFKHGFNI_01940	BPJOANPD_01932	KPECLFOE_02052	BPHGHODF_02042	APT1_00253	AP10_00314	AP11_00035	AP12_00947	AP13_01243	AP14_00725	AP15_00632	AP16_02123	AP17_00795	AP18_00015	APT2_01689	APT3_00640	APT4_00386	CILBEFPL_01999	AP5b_02014	IFOCMGAL_02152	APT7_00678	APT8_01263	APT9_00427
group_3552		N-acetylglucosamine-6-phosphate deacetylase	26	26	1	1	2199				1145	1145	1145	PNBCHNMA_00830	FLMIEJPD_01920	EGCNFADG_01643	HFKHGFNI_01835	BPJOANPD_01825	KPECLFOE_01945	BPHGHODF_01934	APT1_00364	AP10_00201	AP11_02190	AP12_00837	AP13_01352	AP14_00616	AP15_00742	AP16_02013	AP17_00686	AP18_00124	APT2_01579	APT3_00752	APT4_00549	CILBEFPL_01895	AP5b_01905	IFOCMGAL_01897	APT7_01116	APT8_01376	APT9_00192
group_3553		Na(+)-translocating NADH-quinone reductase subunit A	26	26	1	1	4099				1349	1349	1349	PNBCHNMA_01306	FLMIEJPD_00155	EGCNFADG_00155	HFKHGFNI_00154	BPJOANPD_00152	KPECLFOE_00156	BPHGHODF_00151	APT1_02166	AP10_00671	AP11_00390	AP12_01302	AP13_00885	AP14_01074	AP15_00281	AP16_00159	AP17_01155	AP18_01789	APT2_02048	APT3_00282	APT4_00024	CILBEFPL_01391	AP5b_00157	IFOCMGAL_00153	APT7_00326	APT8_00904	APT9_00782
group_3554		2-succinylbenzoate--CoA ligase	26	26	1	1	1084				1430	1430	1430	PNBCHNMA_01965	FLMIEJPD_00785	EGCNFADG_00730	HFKHGFNI_00757	BPJOANPD_00748	KPECLFOE_00823	BPHGHODF_00752	APT1_01500	AP10_01361	AP11_01055	AP12_01902	AP13_00224	AP14_01657	AP15_01815	AP16_00553	AP17_01813	AP18_01196	APT2_00434	APT3_01838	APT4_01782	CILBEFPL_00738	AP5b_00810	IFOCMGAL_00880	APT7_01902	APT8_00221	APT9_01446
group_3555		Glycolate oxidase	26	26	1	1	3125				725	725	725	PNBCHNMA_01637	FLMIEJPD_00521	EGCNFADG_00465	HFKHGFNI_00479	BPJOANPD_00466	KPECLFOE_00546	BPHGHODF_00459	APT1_01835	AP10_01077	AP11_00720	AP12_01617	AP13_00569	AP14_01377	AP15_02101	AP16_00989	AP17_01531	AP18_01474	APT2_00160	APT3_02117	APT4_02007	CILBEFPL_01081	AP5b_00467	IFOCMGAL_00477	APT7_02189	APT8_00590	APT9_01112
group_3556		putative outer membrane protein	26	26	1	1	1634				1415	1415	1415	PNBCHNMA_02195	FLMIEJPD_00969	EGCNFADG_00915	HFKHGFNI_00941	BPJOANPD_00931	KPECLFOE_01022	BPHGHODF_00933	APT1_01268	AP10_01546	AP11_01287	AP12_02102	AP13_00042	AP14_01842	AP15_01629	AP16_00367	AP17_01994	AP18_01012	APT2_00620	APT3_01653	APT4_01462	CILBEFPL_00554	AP5b_00995	IFOCMGAL_01130	APT7_01688	APT8_00037	APT9_01678
mlaE		ABC transporter permease	26	26	1	1	609				776	776	776	PNBCHNMA_00316	FLMIEJPD_01392	EGCNFADG_01340	HFKHGFNI_01319	BPJOANPD_01309	KPECLFOE_01404	BPHGHODF_01335	APT1_00881	AP10_01937	AP11_01682	AP12_00312	AP13_01895	AP14_00079	AP15_01255	AP16_01498	AP17_00162	AP18_00631	APT2_01044	APT3_01272	APT4_01083	CILBEFPL_00160	AP5b_01393	IFOCMGAL_01515	APT7_01308	APT8_01912	APT9_02073
group_3558		GMP synthase [glutamine-hydrolyzing]	26	26	1	1	3482				1571	1571	1571	PNBCHNMA_01805	FLMIEJPD_00629	EGCNFADG_00573	HFKHGFNI_00588	BPJOANPD_00580	KPECLFOE_00662	BPHGHODF_00569	APT1_01660	AP10_01196	AP11_00895	AP12_01738	AP13_00385	AP14_01493	AP15_01985	AP16_00666	AP17_01650	AP18_01359	APT2_00275	APT3_02009	APT4_01614	CILBEFPL_00904	AP5b_00641	IFOCMGAL_00714	APT7_02066	APT8_00407	APT9_01287
group_3559		ABC transport system periplasmic protein	26	26	1	1	1046				908	908	908	PNBCHNMA_01927	FLMIEJPD_00747	EGCNFADG_00692	HFKHGFNI_00718	BPJOANPD_00710	KPECLFOE_00784	BPHGHODF_00714	APT1_01538	AP10_01322	AP11_01017	AP12_01864	AP13_00262	AP14_01618	AP15_01854	AP16_00790	AP17_01775	AP18_01234	APT2_00396	APT3_01876	APT4_01744	CILBEFPL_00777	AP5b_00771	IFOCMGAL_00842	APT7_01940	APT8_00259	APT9_01408
rnfC		putative iron-sulfur binding NADH dehydrogenase	26	26	1	1	4117				2177	2324	2277	PNBCHNMA_01323	FLMIEJPD_00172	EGCNFADG_00172	HFKHGFNI_00171	BPJOANPD_00169	KPECLFOE_00174	BPHGHODF_00168	APT1_02149	AP10_00688	AP11_00407	AP12_01319	AP13_00868	AP14_01091	AP15_00263	AP16_00177	AP17_01172	AP18_01772	APT2_02065	APT3_00265	APT4_00007	CILBEFPL_01374	AP5b_00174	IFOCMGAL_00171	APT7_00307	APT8_00887	APT9_00799
gst_1		Glutathione S-transferase	26	26	1	1	3569				617	617	617	PNBCHNMA_00578	FLMIEJPD_01660	EGCNFADG_01797	HFKHGFNI_01584	BPJOANPD_01574	KPECLFOE_01666	BPHGHODF_01669	APT1_00616	AP10_02189	AP11_01944	AP12_00579	AP13_01626	AP14_00342	AP15_00990	AP16_01755	AP17_00425	AP18_00369	APT2_01314	APT3_01006	APT4_00815	CILBEFPL_01641	AP5b_01651	IFOCMGAL_01779	APT7_00854	APT8_01646	APT9_00071
xylA		Xylose isomerase	26	26	1	1	3781				1319	1319	1319	PNBCHNMA_01016	FLMIEJPD_02083	EGCNFADG_02072	HFKHGFNI_02001	BPJOANPD_01994	KPECLFOE_02112	BPHGHODF_02102	APT1_00193	AP10_00374	AP11_00096	AP12_01006	AP13_01180	AP14_00784	AP15_00573	AP16_02184	AP17_00857	AP18_02085	APT2_01749	APT3_00578	APT4_00324	CILBEFPL_02057	AP5b_02074	IFOCMGAL_02212	APT7_00619	APT8_01204	APT9_00488
mltC		Membrane-bound lytic murein transglycosylase C	26	26	1	1	2146				1097	1097	1097	PNBCHNMA_00812	FLMIEJPD_01890	EGCNFADG_01674	HFKHGFNI_01817	BPJOANPD_01805	KPECLFOE_01895	BPHGHODF_01905	APT1_00381	AP10_00172	AP11_02173	AP12_00806	AP13_01385	AP14_00587	AP15_00760	AP16_01994	AP17_00657	AP18_00141	APT2_01549	APT3_00770	APT4_00568	CILBEFPL_01876	AP5b_01886	IFOCMGAL_01928	APT7_01083	APT8_01405	APT9_00209
group_3566		ribosome maturation factor rimN	26	26	1	1	1738				554	554	554	PNBCHNMA_00153	FLMIEJPD_01241	EGCNFADG_01188	HFKHGFNI_01169	BPJOANPD_01159	KPECLFOE_01251	BPHGHODF_01164	APT1_01044	AP10_01769	AP11_01518	AP12_00162	AP13_02060	AP14_02057	AP15_01404	AP16_01333	AP17_02217	AP18_00785	APT2_00893	APT3_01422	APT4_01237	CILBEFPL_00323	AP5b_01229	IFOCMGAL_01363	APT7_01459	APT8_02066	APT9_01909
group_3567		hypothetical protein	26	26	1	1	2819				560	560	560	PNBCHNMA_01392	FLMIEJPD_00236	EGCNFADG_00236	HFKHGFNI_00240	BPJOANPD_00237	KPECLFOE_00238	BPHGHODF_00232	APT1_02080	AP10_00759	AP11_00476	AP12_01385	AP13_00803	AP14_01158	AP15_00196	AP16_00242	AP17_01239	AP18_01706	APT2_02130	APT3_00196	APT4_02239	CILBEFPL_01309	AP5b_00240	IFOCMGAL_00235	APT7_00242	APT8_00822	APT9_00868
group_3568		D-alanine--D-alanine ligase	26	26	1	1	3959				911	911	911	PNBCHNMA_01173	FLMIEJPD_00020	EGCNFADG_00020	HFKHGFNI_00021	BPJOANPD_00020	KPECLFOE_00020	BPHGHODF_00020	APT1_00037	AP10_00533	AP11_00252	AP12_01163	AP13_01023	AP14_00939	AP15_00416	AP16_00020	AP17_01018	AP18_01927	APT2_01907	APT3_00419	APT4_00162	CILBEFPL_00020	AP5b_00020	IFOCMGAL_00020	APT7_00463	APT8_01042	APT9_00644
aceF		Dihydrolipoyllysine-residue acetyltransferase component of pyruvate dehydrogenase complex	26	26	1	1	1134				1895	1898	1897	PNBCHNMA_01991	FLMIEJPD_00811	EGCNFADG_00756	HFKHGFNI_00783	BPJOANPD_00774	KPECLFOE_00869	BPHGHODF_00778	APT1_01474	AP10_01386	AP11_01081	AP12_01947	AP13_00199	AP14_01682	AP15_01789	AP16_00527	AP17_01839	AP18_01171	APT2_00460	APT3_01812	APT4_01808	CILBEFPL_00711	AP5b_00837	IFOCMGAL_00923	APT7_01855	APT8_00195	APT9_01472
rpoB		DNA-directed RNA polymerase subunit beta	26	26	1	1	2126				4028	4028	4028	PNBCHNMA_00799	FLMIEJPD_01875	EGCNFADG_01689	HFKHGFNI_01802	BPJOANPD_01790	KPECLFOE_01881	BPHGHODF_01889	APT1_00394	AP10_00158	AP11_02160	AP12_00791	AP13_01400	AP14_00538	AP15_00775	AP16_01978	AP17_00643	AP18_00156	APT2_01534	APT3_00785	APT4_00583	CILBEFPL_01862	AP5b_01872	IFOCMGAL_01943	APT7_01069	APT8_01421	APT9_00222
group_3571		1,4-dihydroxy-2-naphthoate synthase	26	26	1	1	2280				857	857	857	PNBCHNMA_00902	FLMIEJPD_01991	EGCNFADG_01572	HFKHGFNI_01907	BPJOANPD_01897	KPECLFOE_02018	BPHGHODF_02007	APT1_00291	AP10_00276	AP11_02263	AP12_00909	AP13_01279	AP14_00689	AP15_00668	AP16_02086	AP17_00760	AP18_00051	APT2_01652	APT3_00679	APT4_00476	CILBEFPL_01967	AP5b_01980	IFOCMGAL_01825	APT7_01190	APT8_01302	APT9_00119
rho		Transcription termination factor rho	26	26	1	1	2838				1262	1262	1262	PNBCHNMA_01409	FLMIEJPD_00251	EGCNFADG_00251	HFKHGFNI_00256	BPJOANPD_00253	KPECLFOE_00255	BPHGHODF_00249	APT1_02064	AP10_00777	AP11_00493	AP12_01400	AP13_00784	AP14_01173	AP15_00179	AP16_00258	AP17_01254	AP18_01689	APT2_02145	APT3_00180	APT4_02221	CILBEFPL_01292	AP5b_00256	IFOCMGAL_00252	APT7_00225	APT8_00805	APT9_00885
tolQ		Tol-Pal system subunit TolQ	26	26	1	1	2919				680	680	680	PNBCHNMA_01468	FLMIEJPD_00312	EGCNFADG_00312	HFKHGFNI_00318	BPJOANPD_00311	KPECLFOE_00315	BPHGHODF_00305	APT1_02005	AP10_00834	AP11_00550	AP12_01463	AP13_00726	AP14_01224	AP15_00121	AP16_00317	AP17_01312	AP18_01629	APT2_00005	APT3_00120	APT4_02162	CILBEFPL_01235	AP5b_00313	IFOCMGAL_00311	APT7_00165	APT8_00746	APT9_00942
group_3582		hypothetical protein	26	26	1	1	1183				767	767	767	PNBCHNMA_02011	FLMIEJPD_00832	EGCNFADG_00777	HFKHGFNI_00805	BPJOANPD_00796	KPECLFOE_00888	BPHGHODF_00801	APT1_01454	AP10_01407	AP11_01101	AP12_01968	AP13_00178	AP14_01707	AP15_01767	AP16_00505	AP17_01860	AP18_01150	APT2_00481	APT3_01790	APT4_01829	CILBEFPL_00688	AP5b_00860	IFOCMGAL_00945	APT7_01821	APT8_00172	APT9_01492
malQ		4-alpha-glucanotransferase	26	26	1	1	1880				2018	2018	2018	PNBCHNMA_00256	FLMIEJPD_01334	EGCNFADG_01281	HFKHGFNI_01260	BPJOANPD_01250	KPECLFOE_01343	BPHGHODF_01260	APT1_00941	AP10_01864	AP11_01622	AP12_00253	AP13_01955	AP14_00015	AP15_01313	AP16_01434	AP17_00101	AP18_00692	APT2_00986	APT3_01331	APT4_01144	CILBEFPL_00220	AP5b_01333	IFOCMGAL_01455	APT7_01367	APT8_01973	APT9_02013
group_3584		Ribonucleotide reductase, alpha subunit	26	26	1	1	4097				1664	1664	1664	PNBCHNMA_01304	FLMIEJPD_00153	EGCNFADG_00153	HFKHGFNI_00152	BPJOANPD_00150	KPECLFOE_00154	BPHGHODF_00149	APT1_02168	AP10_00669	AP11_00388	AP12_01300	AP13_00887	AP14_01072	AP15_00283	AP16_00155	AP17_01153	AP18_01791	APT2_02046	APT3_00284	APT4_00026	CILBEFPL_01393	AP5b_00155	IFOCMGAL_00151	APT7_00328	APT8_00906	APT9_00780
group_3585		transcriptional regulator FNR	26	26	1	1	967				767	767	767	PNBCHNMA_01867	FLMIEJPD_00689	EGCNFADG_00633	HFKHGFNI_00649	BPJOANPD_00641	KPECLFOE_00722	BPHGHODF_00652	APT1_01600	AP10_01259	AP11_00955	AP12_01799	AP13_00324	AP14_01553	AP15_01924	AP16_00726	AP17_01710	AP18_01298	APT2_00335	APT3_01948	APT4_01676	CILBEFPL_00837	AP5b_00708	IFOCMGAL_00776	APT7_02006	APT8_00324	APT9_01347
cysB		HTH-type transcriptional regulator cysB	26	26	1	1	4082				983	983	983	PNBCHNMA_01289	FLMIEJPD_00138	EGCNFADG_00138	HFKHGFNI_00137	BPJOANPD_00135	KPECLFOE_00139	BPHGHODF_00134	APT1_02183	AP10_00653	AP11_00373	AP12_01285	AP13_00902	AP14_01057	AP15_00298	AP16_00140	AP17_01138	AP18_01806	APT2_02031	APT3_00299	APT4_00041	CILBEFPL_01408	AP5b_00140	IFOCMGAL_00136	APT7_00343	APT8_00921	APT9_00765
mltF		Membrane-bound lytic murein transglycosylase F	26	26	1	1	482				1451	1451	1451	PNBCHNMA_00400	FLMIEJPD_01481	EGCNFADG_01430	HFKHGFNI_01407	BPJOANPD_01399	KPECLFOE_01487	BPHGHODF_01490	APT1_00797	AP10_02019	AP11_01765	AP12_00403	AP13_01812	AP14_00162	AP15_01167	AP16_01582	AP17_00245	AP18_00546	APT2_01133	APT3_01184	APT4_00994	CILBEFPL_00076	AP5b_01477	IFOCMGAL_01602	APT7_01225	APT8_01827	APT9_02157
group_3588		YcgN family cysteine cluster protein	26	26	1	1	3146				446	446	446	PNBCHNMA_01658	FLMIEJPD_00542	EGCNFADG_00486	HFKHGFNI_00500	BPJOANPD_00487	KPECLFOE_00567	BPHGHODF_00480	APT1_01813	AP10_01099	AP11_00742	AP12_01639	AP13_00547	AP14_01399	AP15_02079	AP16_00967	AP17_01553	AP18_01452	APT2_00182	APT3_02095	APT4_01985	CILBEFPL_01060	AP5b_00489	IFOCMGAL_00498	APT7_02167	APT8_00568	APT9_01134
envC		putative membrane-bound metallopeptidase	26	26	1	1	1257				1199	1199	1199	PNBCHNMA_02054	FLMIEJPD_00873	EGCNFADG_00818	HFKHGFNI_00846	BPJOANPD_00836	KPECLFOE_00926	BPHGHODF_00839	APT1_01411	AP10_01448	AP11_01144	AP12_02010	AP13_00134	AP14_01748	AP15_01726	AP16_00462	AP17_01899	AP18_01108	APT2_00523	APT3_01749	APT4_01564	CILBEFPL_00647	AP5b_00902	IFOCMGAL_01037	APT7_01782	APT8_00133	APT9_01535
mreC		Rod shape-determining protein MreC	26	26	1	1	3104				1049	1049	1049	PNBCHNMA_01625	FLMIEJPD_00510	EGCNFADG_00454	HFKHGFNI_00468	BPJOANPD_00456	KPECLFOE_00534	BPHGHODF_00449	APT1_01847	AP10_01066	AP11_00708	AP12_01607	AP13_00580	AP14_01367	AP15_02111	AP16_01001	AP17_01521	AP18_01484	APT2_00149	APT3_02127	APT4_02018	CILBEFPL_01092	AP5b_00457	IFOCMGAL_00466	APT7_02200	APT8_00601	APT9_01100
group_3591		putative gamma-carboxymuconolactone decarboxylase subunit	26	26	1	1	3157				335	335	335	PNBCHNMA_01668	FLMIEJPD_00552	EGCNFADG_00496	HFKHGFNI_00512	BPJOANPD_00499	KPECLFOE_00579	BPHGHODF_00489	APT1_01803	AP10_01109	AP11_00754	AP12_01649	AP13_00535	AP14_01410	AP15_02069	AP16_00955	AP17_01563	AP18_01442	APT2_00193	APT3_02083	APT4_01974	CILBEFPL_01048	AP5b_00501	IFOCMGAL_00510	APT7_02155	APT8_00559	APT9_01146
queC		Queuosine biosynthesis protein queC	26	26	1	1	1689				668	668	668	PNBCHNMA_00105	FLMIEJPD_01190	EGCNFADG_01136	HFKHGFNI_01118	BPJOANPD_01108	KPECLFOE_01198	BPHGHODF_01113	APT1_01092	AP10_01716	AP11_01468	AP12_00110	AP13_02109	AP14_02006	AP15_01453	AP16_01283	AP17_02165	AP18_00838	APT2_00841	APT3_01474	APT4_01289	CILBEFPL_00371	AP5b_01179	IFOCMGAL_01311	APT7_01512	APT8_02118	APT9_01860
ureA		Urease subunit gamma	26	26	1	1	1995				302	302	302	PNBCHNMA_00686	FLMIEJPD_01763	EGCNFADG_01522	HFKHGFNI_01689	BPJOANPD_01679	KPECLFOE_01770	BPHGHODF_01777	APT1_00508	AP10_00040	AP11_02048	AP12_00680	AP13_01518	AP14_00452	AP15_00887	AP16_01860	AP17_00532	AP18_00265	APT2_01420	APT3_00898	APT4_00698	CILBEFPL_01747	AP5b_01756	IFOCMGAL_02055	APT7_00958	APT8_01535	APT9_00334
group_3605		Lipopolysaccharide export system ATP-binding protein lptB	26	26	1	1	2983				725	725	725	PNBCHNMA_01518	FLMIEJPD_00351	EGCNFADG_00351	HFKHGFNI_00358	BPJOANPD_00350	KPECLFOE_00355	BPHGHODF_00344	APT1_01955	AP10_00886	AP11_00600	AP12_01502	AP13_00687	AP14_01263	AP15_00082	AP16_01118	AP17_01351	AP18_01590	APT2_00044	APT3_00081	APT4_02123	CILBEFPL_01196	AP5b_00352	IFOCMGAL_00363	APT7_00126	APT8_00707	APT9_00992
group_3606		3-deoxy-manno-octulosonate cytidylyltransferase	26	26	1	1	4032				752	752	752	PNBCHNMA_01241	FLMIEJPD_00089	EGCNFADG_00089	HFKHGFNI_00088	BPJOANPD_00086	KPECLFOE_00088	BPHGHODF_00086	APT1_02237	AP10_00600	AP11_00320	AP12_01233	AP13_00955	AP14_01005	AP15_00350	AP16_00087	AP17_01086	AP18_01858	APT2_01978	APT3_00351	APT4_00093	CILBEFPL_01457	AP5b_00088	IFOCMGAL_00087	APT7_00395	APT8_00974	APT9_00712
rsmB		Ribosomal RNA small subunit methyltransferase B	26	26	1	1	3667				1298	1298	1298	PNBCHNMA_00627	FLMIEJPD_01705	EGCNFADG_01464	HFKHGFNI_01629	BPJOANPD_01620	KPECLFOE_01712	BPHGHODF_01715	APT1_00568	AP10_02237	AP11_01989	AP12_00624	AP13_01580	AP14_00387	AP15_00946	AP16_01799	AP17_00470	AP18_00324	APT2_01361	APT3_00958	APT4_00768	CILBEFPL_01686	AP5b_01695	IFOCMGAL_02118	APT7_00900	APT8_01598	APT9_00394
group_3608		hypothetical protein	26	26	1	1	2124				314	314	314	PNBCHNMA_00795	FLMIEJPD_01873	EGCNFADG_01691	HFKHGFNI_01800	BPJOANPD_01788	KPECLFOE_01879	BPHGHODF_01885	APT1_00398	AP10_00156	AP11_02156	AP12_00789	AP13_01402	AP14_00540	AP15_00777	AP16_01974	AP17_00641	AP18_00158	APT2_01532	APT3_00787	APT4_00585	CILBEFPL_01858	AP5b_01868	IFOCMGAL_01945	APT7_01067	APT8_01425	APT9_00226
atpD		ATP synthase subunit beta	26	26	1	1	2029				1373	1373	1373	PNBCHNMA_00716	FLMIEJPD_01794	EGCNFADG_01771	HFKHGFNI_01720	BPJOANPD_01709	KPECLFOE_01800	BPHGHODF_01807	APT1_00476	AP10_00071	AP11_02078	AP12_00710	AP13_01488	AP14_00483	AP15_00856	AP16_01890	AP17_00563	AP18_00235	APT2_01453	APT3_00866	APT4_00665	CILBEFPL_01777	AP5b_01787	IFOCMGAL_02025	APT7_00989	APT8_01504	APT9_00304
group_3610		Enolase	26	26	1	1	1708				1310	1310	1310	PNBCHNMA_00122	FLMIEJPD_01210	EGCNFADG_01157	HFKHGFNI_01138	BPJOANPD_01128	KPECLFOE_01220	BPHGHODF_01133	APT1_01075	AP10_01737	AP11_01485	AP12_00130	AP13_02092	AP14_02026	AP15_01436	AP16_01300	AP17_02185	AP18_00817	APT2_00861	APT3_01454	APT4_01269	CILBEFPL_00354	AP5b_01196	IFOCMGAL_01332	APT7_01491	APT8_02098	APT9_01877
group_3611		Protein icc	26	26	1	1	3819				827	827	827	PNBCHNMA_01049	FLMIEJPD_02116	EGCNFADG_02105	HFKHGFNI_02034	BPJOANPD_02027	KPECLFOE_02145	BPHGHODF_02136	APT1_00160	AP10_00407	AP11_00129	AP12_01039	AP13_01146	AP14_00817	AP15_00540	AP16_02217	AP17_00890	AP18_02052	APT2_01782	APT3_00545	APT4_00291	CILBEFPL_02092	AP5b_02109	IFOCMGAL_02245	APT7_00586	APT8_01170	APT9_00521
fba		Fructose-bisphosphate aldolase	26	26	1	1	680				1076	1076	1076	PNBCHNMA_00265	FLMIEJPD_01343	EGCNFADG_01290	HFKHGFNI_01269	BPJOANPD_01259	KPECLFOE_01352	BPHGHODF_01269	APT1_00932	AP10_01873	AP11_01631	AP12_00262	AP13_01946	AP14_00024	AP15_01304	AP16_01444	AP17_00110	AP18_00683	APT2_00995	APT3_01322	APT4_01135	CILBEFPL_00210	AP5b_01343	IFOCMGAL_01464	APT7_01358	APT8_01964	APT9_02022
group_3613		Protein translocase subunit secA	26	26	1	1	2827				2717	2717	2717	PNBCHNMA_01400	FLMIEJPD_00243	EGCNFADG_00243	HFKHGFNI_00247	BPJOANPD_00244	KPECLFOE_00246	BPHGHODF_00239	APT1_02072	AP10_00767	AP11_00484	AP12_01392	AP13_00796	AP14_01165	AP15_00189	AP16_00250	AP17_01246	AP18_01698	APT2_02137	APT3_00189	APT4_02232	CILBEFPL_01301	AP5b_00247	IFOCMGAL_00243	APT7_00234	APT8_00815	APT9_00876
group_3614		septal ring lytic transglycosylase RlpA family lipoprotein	26	26	1	1	1973				563	563	563	PNBCHNMA_00665	FLMIEJPD_01741	EGCNFADG_01500	HFKHGFNI_01668	BPJOANPD_01658	KPECLFOE_01749	BPHGHODF_01756	APT1_00531	AP10_00018	AP11_02026	AP12_00658	AP13_01540	AP14_00430	AP15_00909	AP16_01838	AP17_00510	AP18_00287	APT2_01397	APT3_00920	APT4_00732	CILBEFPL_01726	AP5b_01734	IFOCMGAL_02076	APT7_00936	APT8_01557	APT9_00356
napH		Ferredoxin-type protein napH	26	26	1	1	327				893	893	893	PNBCHNMA_00495	FLMIEJPD_01576	EGCNFADG_01917	HFKHGFNI_01487	BPJOANPD_01477	KPECLFOE_01582	BPHGHODF_01572	APT1_00700	AP10_02112	AP11_01860	AP12_00484	AP13_01730	AP14_00251	AP15_01087	AP16_01668	AP17_00341	AP18_00465	APT2_01230	APT3_01103	APT4_00910	CILBEFPL_01537	AP5b_01546	IFOCMGAL_01696	APT7_00758	APT8_01743	APT9_02251
ribE		Riboflavin synthase alpha chain	26	26	1	1	3038				647	647	647	PNBCHNMA_01568	FLMIEJPD_00399	EGCNFADG_00399	HFKHGFNI_00407	BPJOANPD_00398	KPECLFOE_00422	BPHGHODF_00392	APT1_01904	AP10_00936	AP11_00651	AP12_01551	AP13_00637	AP14_01312	AP15_00032	AP16_01068	AP17_01400	AP18_01539	APT2_00093	APT3_00032	APT4_02074	CILBEFPL_01148	AP5b_00401	IFOCMGAL_00411	APT7_00077	APT8_00658	APT9_01043
surA		Survival protein SurA-like protein	26	26	1	1	3056				950	950	950	PNBCHNMA_01585	FLMIEJPD_00417	EGCNFADG_00416	HFKHGFNI_00425	BPJOANPD_00416	KPECLFOE_00439	BPHGHODF_00409	APT1_01887	AP10_00953	AP11_00668	AP12_01568	AP13_00620	AP14_01329	AP15_00015	AP16_01051	AP17_01417	AP18_01522	APT2_00111	APT3_00014	APT4_02057	CILBEFPL_01131	AP5b_00418	IFOCMGAL_00428	APT7_00060	APT8_00641	APT9_01060
pgk		phosphoglycerate kinase	26	26	1	1	679				1175	1175	1175	PNBCHNMA_00266	FLMIEJPD_01344	EGCNFADG_01291	HFKHGFNI_01270	BPJOANPD_01260	KPECLFOE_01353	BPHGHODF_01270	APT1_00931	AP10_01874	AP11_01632	AP12_00263	AP13_01945	AP14_00025	AP15_01303	AP16_01445	AP17_00111	AP18_00682	APT2_00996	APT3_01321	APT4_01134	CILBEFPL_00209	AP5b_01344	IFOCMGAL_01465	APT7_01357	APT8_01963	APT9_02023
mnmG		tRNA uridine 5-carboxymethylaminomethyl modification enzyme mnmG	26	26	1	1	2038				1892	1892	1892	PNBCHNMA_00725	FLMIEJPD_01803	EGCNFADG_01762	HFKHGFNI_01729	BPJOANPD_01718	KPECLFOE_01809	BPHGHODF_01816	APT1_00467	AP10_00080	AP11_02087	AP12_00719	AP13_01479	AP14_00492	AP15_00847	AP16_01899	AP17_00572	AP18_00226	APT2_01462	APT3_00857	APT4_00656	CILBEFPL_01786	AP5b_01796	IFOCMGAL_02016	APT7_00998	APT8_01495	APT9_00295
group_3620		Peptide transport system ATP-binding protein sapD	26	26	1	1	1184				1037	1037	1037	PNBCHNMA_02012	FLMIEJPD_00833	EGCNFADG_00778	HFKHGFNI_00806	BPJOANPD_00797	KPECLFOE_00889	BPHGHODF_00802	APT1_01453	AP10_01408	AP11_01102	AP12_01969	AP13_00177	AP14_01708	AP15_01766	AP16_00504	AP17_01861	AP18_01149	APT2_00482	APT3_01789	APT4_01830	CILBEFPL_00687	AP5b_00861	IFOCMGAL_00946	APT7_01820	APT8_00171	APT9_01493
group_3621		50S ribosomal protein L23	26	26	1	1	2205				305	305	305	PNBCHNMA_00836	FLMIEJPD_01926	EGCNFADG_01637	HFKHGFNI_01841	BPJOANPD_01831	KPECLFOE_01951	BPHGHODF_01940	APT1_00358	AP10_00207	AP11_02196	AP12_00843	AP13_01346	AP14_00622	AP15_00736	AP16_02019	AP17_00692	AP18_00118	APT2_01586	APT3_00746	APT4_00543	CILBEFPL_01901	AP5b_01911	IFOCMGAL_01891	APT7_01122	APT8_01370	APT9_00186
nanA		N-acetylneuraminate lyase	26	26	1	1	2197				878	878	878	PNBCHNMA_00828	FLMIEJPD_01918	EGCNFADG_01645	HFKHGFNI_01833	BPJOANPD_01823	KPECLFOE_01943	BPHGHODF_01932	APT1_00366	AP10_00199	AP11_02188	AP12_00835	AP13_01354	AP14_00614	AP15_00744	AP16_02011	AP17_00684	AP18_00126	APT2_01577	APT3_00754	APT4_00551	CILBEFPL_01893	AP5b_01903	IFOCMGAL_01899	APT7_01114	APT8_01378	APT9_00194
group_3623		NADP-specific glutamate dehydrogenase	26	26	1	1	3093				1340	1340	1340	PNBCHNMA_01614	FLMIEJPD_00444	EGCNFADG_00443	HFKHGFNI_00456	BPJOANPD_00444	KPECLFOE_00466	BPHGHODF_00437	APT1_01858	AP10_00996	AP11_00697	AP12_01595	AP13_00591	AP14_01356	AP15_02123	AP16_01024	AP17_01446	AP18_01495	APT2_00138	APT3_02139	APT4_02030	CILBEFPL_01104	AP5b_00445	IFOCMGAL_00455	APT7_00033	APT8_00613	APT9_01089
ruvX		Holliday junction resolvase	26	26	1	1	2818				413	413	413	PNBCHNMA_01391	FLMIEJPD_00235	EGCNFADG_00235	HFKHGFNI_00239	BPJOANPD_00236	KPECLFOE_00237	BPHGHODF_00231	APT1_02081	AP10_00758	AP11_00475	AP12_01384	AP13_00804	AP14_01157	AP15_00197	AP16_00241	AP17_01238	AP18_01707	APT2_02129	APT3_00197	APT4_02240	CILBEFPL_01310	AP5b_00239	IFOCMGAL_00234	APT7_00243	APT8_00823	APT9_00867
group_3625		Menaquinone-specific isochorismate synthase	26	26	1	1	1433				1280	1280	1280	PNBCHNMA_00045	FLMIEJPD_01140	EGCNFADG_01085	HFKHGFNI_01067	BPJOANPD_01057	KPECLFOE_01144	BPHGHODF_01062	APT1_01151	AP10_01658	AP11_01408	AP12_00059	AP13_02161	AP14_01954	AP15_01504	AP16_01232	AP17_02114	AP18_00890	APT2_00791	APT3_01525	APT4_01339	CILBEFPL_00427	AP5b_01124	IFOCMGAL_01259	APT7_01565	APT8_02169	APT9_01799
group_3626		Ribonucleoside-diphosphate reductase 1 subunit alpha	26	26	1	1	1541				2270	2270	2270	PNBCHNMA_02259	FLMIEJPD_01042	EGCNFADG_00988	HFKHGFNI_01015	BPJOANPD_01005	KPECLFOE_01088	BPHGHODF_01009	APT1_01204	AP10_01602	AP11_01351	AP12_00007	AP13_02217	AP14_01901	AP15_01555	AP16_01180	AP17_02059	AP18_00946	APT2_00693	APT3_01578	APT4_01391	CILBEFPL_00478	AP5b_01072	IFOCMGAL_01207	APT7_01620	APT8_02223	APT9_01742
group_3627		Acetate kinase	26	26	1	1	955				1208	1208	1208	PNBCHNMA_01857	FLMIEJPD_00678	EGCNFADG_00622	HFKHGFNI_00639	BPJOANPD_00631	KPECLFOE_00712	BPHGHODF_00620	APT1_01610	AP10_01249	AP11_00945	AP12_01789	AP13_00334	AP14_01543	AP15_01934	AP16_00716	AP17_01700	AP18_01308	APT2_00324	APT3_01958	APT4_01666	CILBEFPL_00848	AP5b_00697	IFOCMGAL_00766	APT7_02016	APT8_00357	APT9_01337
fdnG		Formate dehydrogenase major subunit	26	26	1	1	1326				2423	2423	2423	PNBCHNMA_02118	FLMIEJPD_00936	EGCNFADG_00882	HFKHGFNI_00912	BPJOANPD_00902	KPECLFOE_00991	BPHGHODF_00904	APT1_01346	AP10_01513	AP11_01209	AP12_02073	AP13_00071	AP14_01812	AP15_01660	AP16_00398	AP17_01963	AP18_01042	APT2_00587	APT3_01682	APT4_01494	CILBEFPL_00584	AP5b_00966	IFOCMGAL_01101	APT7_01718	APT8_00066	APT9_01600
group_3629		DNA uptake protein	26	26	1	1	300				344	344	344	PNBCHNMA_00522	FLMIEJPD_01603	EGCNFADG_01890	HFKHGFNI_01460	BPJOANPD_01450	KPECLFOE_01609	BPHGHODF_01545	APT1_00672	AP10_02133	AP11_01888	AP12_00456	AP13_01757	AP14_00224	AP15_01114	AP16_01689	AP17_00368	AP18_00492	APT2_01257	APT3_01130	APT4_00937	CILBEFPL_01516	AP5b_01524	IFOCMGAL_01723	APT7_00731	APT8_01770	APT9_00015
group_3630		ATP synthase subunit a	26	26	1	1	2035				788	788	788	PNBCHNMA_00722	FLMIEJPD_01800	EGCNFADG_01765	HFKHGFNI_01726	BPJOANPD_01715	KPECLFOE_01806	BPHGHODF_01813	APT1_00470	AP10_00077	AP11_02084	AP12_00716	AP13_01482	AP14_00489	AP15_00850	AP16_01896	AP17_00569	AP18_00229	APT2_01459	APT3_00860	APT4_00659	CILBEFPL_01783	AP5b_01793	IFOCMGAL_02019	APT7_00995	APT8_01498	APT9_00298
group_3631		mechanosensitive ion channel protein	26	26	1	1	3743				911	911	911	PNBCHNMA_00985	FLMIEJPD_02052	EGCNFADG_02040	HFKHGFNI_01971	BPJOANPD_01964	KPECLFOE_02081	BPHGHODF_02071	APT1_00224	AP10_00344	AP11_00064	AP12_00976	AP13_01211	AP14_00753	AP15_00603	AP16_02153	AP17_00825	AP18_02115	APT2_01717	APT3_00608	APT4_00355	CILBEFPL_02029	AP5b_02045	IFOCMGAL_02182	APT7_00650	APT8_01234	APT9_00456
group_3632		hypothetical protein	26	26	1	1	3026				602	602	602	PNBCHNMA_01558	FLMIEJPD_00389	EGCNFADG_00389	HFKHGFNI_00396	BPJOANPD_00388	KPECLFOE_00410	BPHGHODF_00382	APT1_01915	AP10_00925	AP11_00640	AP12_01540	AP13_00648	AP14_01301	AP15_00043	AP16_01079	AP17_01389	AP18_01550	APT2_00082	APT3_00043	APT4_02085	CILBEFPL_01158	AP5b_00390	IFOCMGAL_00401	APT7_00088	APT8_00669	APT9_01032
pnp		Polyribonucleotide nucleotidyltransferase	26	26	1	1	3465				2147	2147	2147	PNBCHNMA_01790	FLMIEJPD_00614	EGCNFADG_00558	HFKHGFNI_00573	BPJOANPD_00565	KPECLFOE_00645	BPHGHODF_00554	APT1_01675	AP10_01179	AP11_00880	AP12_01722	AP13_00401	AP14_01477	AP15_02000	AP16_00651	AP17_01634	AP18_01374	APT2_00260	APT3_02024	APT4_01904	CILBEFPL_00919	AP5b_00626	IFOCMGAL_00699	APT7_02086	APT8_00422	APT9_01272
ccmB		Heme exporter protein CcmB	26	26	1	1	472				662	662	662	PNBCHNMA_00408	FLMIEJPD_01489	EGCNFADG_01439	HFKHGFNI_01415	BPJOANPD_01407	KPECLFOE_01495	BPHGHODF_01498	APT1_00789	AP10_02027	AP11_01773	AP12_00411	AP13_01804	AP14_00170	AP15_01159	AP16_01590	AP17_00253	AP18_00538	APT2_01141	APT3_01176	APT4_00986	CILBEFPL_00068	AP5b_01485	IFOCMGAL_01610	APT7_01217	APT8_01819	APT9_02165
group_3635		HipA domain protein	26	26	1	1	2121				1268	1268	1268	PNBCHNMA_00792	FLMIEJPD_01870	EGCNFADG_01694	HFKHGFNI_01797	BPJOANPD_01785	KPECLFOE_01876	BPHGHODF_01882	APT1_00401	AP10_00153	AP11_02153	AP12_00786	AP13_01406	AP14_00543	AP15_00780	AP16_01971	AP17_00638	AP18_00161	APT2_01529	APT3_00790	APT4_00588	CILBEFPL_01855	AP5b_01865	IFOCMGAL_01948	APT7_01064	APT8_01428	APT9_00229
mlaF		hypothetical protein	26	26	1	1	608				803	803	803	PNBCHNMA_00317	FLMIEJPD_01393	EGCNFADG_01341	HFKHGFNI_01320	BPJOANPD_01310	KPECLFOE_01405	BPHGHODF_01336	APT1_00880	AP10_01938	AP11_01683	AP12_00313	AP13_01894	AP14_00080	AP15_01254	AP16_01499	AP17_00163	AP18_00630	APT2_01045	APT3_01271	APT4_01082	CILBEFPL_00159	AP5b_01394	IFOCMGAL_01516	APT7_01307	APT8_01911	APT9_02074
group_3637		L-lactate permease	26	26	1	1	3126				1595	1595	1595	PNBCHNMA_01638	FLMIEJPD_00522	EGCNFADG_00466	HFKHGFNI_00480	BPJOANPD_00467	KPECLFOE_00547	BPHGHODF_00460	APT1_01834	AP10_01078	AP11_00721	AP12_01618	AP13_00568	AP14_01378	AP15_02100	AP16_00988	AP17_01532	AP18_01473	APT2_00161	APT3_02116	APT4_02006	CILBEFPL_01080	AP5b_00468	IFOCMGAL_00478	APT7_02188	APT8_00589	APT9_01113
ftsP		cell division protein FtsQ	26	26	1	1	3520				1412	1412	1412	PNBCHNMA_00536	FLMIEJPD_01637	EGCNFADG_01839	HFKHGFNI_01542	BPJOANPD_01532	KPECLFOE_01624	BPHGHODF_01626	APT1_00658	AP10_02147	AP11_01902	AP12_00537	AP13_01668	AP14_00309	AP15_01032	AP16_01713	AP17_00383	AP18_00411	APT2_01291	APT3_01048	APT4_00857	CILBEFPL_01599	AP5b_01609	IFOCMGAL_01737	APT7_00812	APT8_01689	APT9_00029
thiB		Thiamine-binding periplasmic protein	26	26	1	1	4124				965	965	965	PNBCHNMA_01330	FLMIEJPD_00179	EGCNFADG_00179	HFKHGFNI_00178	BPJOANPD_00176	KPECLFOE_00181	BPHGHODF_00175	APT1_02141	AP10_00696	AP11_00415	AP12_01327	AP13_00860	AP14_01099	AP15_00255	AP16_00185	AP17_01180	AP18_01764	APT2_02073	APT3_00257	APT4_02296	CILBEFPL_01367	AP5b_00182	IFOCMGAL_00178	APT7_00299	APT8_00879	APT9_00807
murJ		lipid II flippase MurJ	26	26	1	1	3670				1571	1571	1571	PNBCHNMA_00624	FLMIEJPD_01702	EGCNFADG_01461	HFKHGFNI_01626	BPJOANPD_01617	KPECLFOE_01709	BPHGHODF_01712	APT1_00571	AP10_02234	AP11_01986	AP12_00621	AP13_01583	AP14_00384	AP15_00949	AP16_01796	AP17_00467	AP18_00327	APT2_01358	APT3_00961	APT4_00771	CILBEFPL_01683	AP5b_01692	IFOCMGAL_02121	APT7_00897	APT8_01601	APT9_00397
pilQ		secretin	26	26	1	1	15				1298	1298	1298	PNBCHNMA_01356	FLMIEJPD_00205	EGCNFADG_00205	HFKHGFNI_00204	BPJOANPD_00202	KPECLFOE_00207	BPHGHODF_00201	APT1_02115	AP10_00722	AP11_00441	AP12_01353	AP13_00834	AP14_01125	AP15_00229	AP16_00211	AP17_01206	AP18_01738	APT2_02099	APT3_00231	APT4_02270	CILBEFPL_01341	AP5b_00208	IFOCMGAL_00204	APT7_00273	APT8_00853	APT9_00833
rluA		Pseudouridine synthase	26	26	1	1	2939				668	668	668	PNBCHNMA_01486	FLMIEJPD_00330	EGCNFADG_00330	HFKHGFNI_00337	BPJOANPD_00329	KPECLFOE_00334	BPHGHODF_00323	APT1_01987	AP10_00852	AP11_00568	AP12_01481	AP13_00708	AP14_01242	AP15_00103	AP16_00335	AP17_01330	AP18_01611	APT2_00023	APT3_00102	APT4_02144	CILBEFPL_01217	AP5b_00331	IFOCMGAL_00329	APT7_00147	APT8_00728	APT9_00960
group_3643		putative sodium-dependent transporter	26	26	1	1	446				1514	1514	1514	PNBCHNMA_00429	FLMIEJPD_01511	EGCNFADG_01982	HFKHGFNI_01437	BPJOANPD_01428	KPECLFOE_01517	BPHGHODF_01520	APT1_00765	AP10_02048	AP11_01795	AP12_00432	AP13_01783	AP14_00191	AP15_01138	AP16_01613	AP17_00275	AP18_00516	APT2_01165	APT3_01153	APT4_00962	CILBEFPL_01499	AP5b_01507	IFOCMGAL_01631	APT7_00707	APT8_01795	APT9_02186
ccmA		Cytochrome c bioproteinsis ATP-binding export protein ccmA	26	26	1	1	471				635	635	635	PNBCHNMA_00409	FLMIEJPD_01490	EGCNFADG_01440	HFKHGFNI_01416	BPJOANPD_01408	KPECLFOE_01496	BPHGHODF_01499	APT1_00788	AP10_02028	AP11_01774	AP12_00412	AP13_01803	AP14_00171	AP15_01158	AP16_01591	AP17_00254	AP18_00537	APT2_01142	APT3_01175	APT4_00985	CILBEFPL_00067	AP5b_01486	IFOCMGAL_01611	APT7_01216	APT8_01818	APT9_02166
group_3645		Outer membrane protein	26	26	1	1	3071				806	806	806	PNBCHNMA_01597	FLMIEJPD_00427	EGCNFADG_00426	HFKHGFNI_00438	BPJOANPD_00427	KPECLFOE_00449	BPHGHODF_00420	APT1_01875	AP10_00963	AP11_00680	AP12_01578	AP13_00608	AP14_01339	AP15_00004	AP16_01041	AP17_01429	AP18_01512	APT2_00121	APT3_00003	APT4_02047	CILBEFPL_01121	AP5b_00428	IFOCMGAL_00438	APT7_00050	APT8_00630	APT9_01072
ftsN		putative cell division protein	26	26	1	1	3733				923	923	923	PNBCHNMA_00976	FLMIEJPD_02043	EGCNFADG_02031	HFKHGFNI_01962	BPJOANPD_01955	KPECLFOE_02072	BPHGHODF_02062	APT1_00233	AP10_00335	AP11_00055	AP12_00967	AP13_01220	AP14_00744	AP15_00612	AP16_02144	AP17_00816	AP18_02124	APT2_01708	APT3_00617	APT4_00364	CILBEFPL_02020	AP5b_02035	IFOCMGAL_02173	APT7_00659	APT8_01243	APT9_00447
group_3647		Cytidylate kinase	26	26	1	1	1074				674	674	674	PNBCHNMA_01955	FLMIEJPD_00775	EGCNFADG_00720	HFKHGFNI_00747	BPJOANPD_00738	KPECLFOE_00812	BPHGHODF_00742	APT1_01510	AP10_01350	AP11_01045	AP12_01892	AP13_00234	AP14_01647	AP15_01826	AP16_00563	AP17_01803	AP18_01206	APT2_00424	APT3_01848	APT4_01772	CILBEFPL_00749	AP5b_00799	IFOCMGAL_00870	APT7_01912	APT8_00231	APT9_01436
rbsB		ABC-type sugar transport system, periplasmic component	26	26	1	1	2053				872	872	872	PNBCHNMA_00740	FLMIEJPD_01818	EGCNFADG_01747	HFKHGFNI_01744	BPJOANPD_01733	KPECLFOE_01824	BPHGHODF_01831	APT1_00452	AP10_00095	AP11_02102	AP12_00734	AP13_01464	AP14_00507	AP15_00832	AP16_01914	AP17_00587	AP18_00211	APT2_01477	APT3_00842	APT4_00641	CILBEFPL_01803	AP5b_01813	IFOCMGAL_02001	APT7_01013	APT8_01480	APT9_00280
glnS		Glutaminyl-tRNA synthetase	26	26	1	1	1004				1670	1670	1670	PNBCHNMA_01890	FLMIEJPD_00710	EGCNFADG_00655	HFKHGFNI_00677	BPJOANPD_00669	KPECLFOE_00745	BPHGHODF_00675	APT1_01579	AP10_01281	AP11_00977	AP12_01824	AP13_00303	AP14_01576	AP15_01896	AP16_00750	AP17_01733	AP18_01274	APT2_00356	APT3_01920	APT4_01704	CILBEFPL_00814	AP5b_00731	IFOCMGAL_00802	APT7_01983	APT8_00301	APT9_01368
group_3650		Inner membrane transport permease yadH	26	26	1	1	2860				761	761	761	PNBCHNMA_01428	FLMIEJPD_00270	EGCNFADG_00270	HFKHGFNI_00277	BPJOANPD_00272	KPECLFOE_00273	BPHGHODF_00267	APT1_02043	AP10_00795	AP11_00512	AP12_01418	AP13_00764	AP14_01192	AP15_00160	AP16_00276	AP17_01273	AP18_01671	APT2_02166	APT3_00159	APT4_02201	CILBEFPL_01274	AP5b_00274	IFOCMGAL_00271	APT7_00206	APT8_00785	APT9_00904
group_3651		Acetolactate synthase isozyme 2 large subunit	26	26	1	1	4047				1652	1652	1652	PNBCHNMA_01255	FLMIEJPD_00103	EGCNFADG_00103	HFKHGFNI_00102	BPJOANPD_00100	KPECLFOE_00102	BPHGHODF_00100	APT1_02223	AP10_00614	AP11_00334	AP12_01247	AP13_00941	AP14_01019	AP15_00336	AP16_00101	AP17_01100	AP18_01844	APT2_01992	APT3_00337	APT4_00079	CILBEFPL_01443	AP5b_00102	IFOCMGAL_00101	APT7_00381	APT8_00960	APT9_00726
hslV		ATP-dependent protease hslV	26	26	1	1	2141				521	521	521	PNBCHNMA_00807	FLMIEJPD_01885	EGCNFADG_01679	HFKHGFNI_01812	BPJOANPD_01800	KPECLFOE_01890	BPHGHODF_01900	APT1_00386	AP10_00167	AP11_02168	AP12_00801	AP13_01390	AP14_00582	AP15_00765	AP16_01989	AP17_00652	AP18_00147	APT2_01544	APT3_00775	APT4_00573	CILBEFPL_01871	AP5b_01881	IFOCMGAL_01933	APT7_01078	APT8_01410	APT9_00214
group_3653		Hypothetical protein	26	26	1	1	3933				866	866	866	PNBCHNMA_01150	FLMIEJPD_02218	EGCNFADG_02207	HFKHGFNI_02135	BPJOANPD_02128	KPECLFOE_02245	BPHGHODF_02238	APT1_00060	AP10_00508	AP11_00229	AP12_01140	AP13_01047	AP14_00916	AP15_00439	AP16_02318	AP17_00993	AP18_01951	APT2_01884	APT3_00444	APT4_00187	CILBEFPL_02195	AP5b_02212	IFOCMGAL_02347	APT7_00486	APT8_01067	APT9_00621
hlpB		lipoprotein HlpB	26	26	1	1	2979				479	479	479	PNBCHNMA_01514	FLMIEJPD_00347	EGCNFADG_00347	HFKHGFNI_00354	BPJOANPD_00346	KPECLFOE_00351	BPHGHODF_00340	APT1_01959	AP10_00882	AP11_00596	AP12_01498	AP13_00691	AP14_01259	AP15_00086	AP16_01122	AP17_01347	AP18_01594	APT2_00040	APT3_00085	APT4_02127	CILBEFPL_01200	AP5b_00348	IFOCMGAL_00359	APT7_00130	APT8_00711	APT9_00988
rnb		Exoribonuclease II	26	26	1	1	1091				1976	1976	1976	PNBCHNMA_01972	FLMIEJPD_00792	EGCNFADG_00737	HFKHGFNI_00764	BPJOANPD_00755	KPECLFOE_00830	BPHGHODF_00759	APT1_01493	AP10_01368	AP11_01062	AP12_01909	AP13_00217	AP14_01664	AP15_01808	AP16_00546	AP17_01820	AP18_01189	APT2_00441	APT3_01831	APT4_01789	CILBEFPL_00731	AP5b_00817	IFOCMGAL_00887	APT7_01895	APT8_00214	APT9_01453
group_3656		L-lactate dehydrogenase	26	26	1	1	1144				212	212	212	PNBCHNMA_02001	FLMIEJPD_00821	EGCNFADG_00766	HFKHGFNI_00793	BPJOANPD_00784	KPECLFOE_00879	BPHGHODF_00788	APT1_01464	AP10_01396	AP11_01091	AP12_01957	AP13_00189	AP14_01692	AP15_01779	AP16_00517	AP17_01849	AP18_01161	APT2_00470	APT3_01802	APT4_01818	CILBEFPL_00701	AP5b_00847	IFOCMGAL_00933	APT7_01845	APT8_00185	APT9_01482
group_3657		2-C-methyl-D-erythritol 2,4-cyclodiphosphate synthase	26	26	1	1	1193				476	476	476	PNBCHNMA_02021	FLMIEJPD_00842	EGCNFADG_00787	HFKHGFNI_00815	BPJOANPD_00806	KPECLFOE_00898	BPHGHODF_00811	APT1_01444	AP10_01417	AP11_01111	AP12_01978	AP13_00166	AP14_01717	AP15_01757	AP16_00494	AP17_01870	AP18_01140	APT2_00491	APT3_01780	APT4_01839	CILBEFPL_00677	AP5b_00871	IFOCMGAL_00955	APT7_01811	APT8_00162	APT9_01502
group_3658		Uroporphyrin-III C-methyltransferase	26	26	1	1	1515				1340	1340	1340	PNBCHNMA_00010	FLMIEJPD_01059	EGCNFADG_01005	HFKHGFNI_01033	BPJOANPD_01023	KPECLFOE_01109	BPHGHODF_01028	APT1_01186	AP10_01623	AP11_01373	AP12_00024	AP13_02196	AP14_01919	AP15_01538	AP16_01198	AP17_02080	AP18_00925	APT2_00711	APT3_01559	APT4_01374	CILBEFPL_00461	AP5b_01090	IFOCMGAL_01224	APT7_01600	APT8_02203	APT9_01764
potC		spermidine/putrescine ABC transporter permease PotC	26	26	1	1	2881				767	767	767	PNBCHNMA_01447	FLMIEJPD_00289	EGCNFADG_00289	HFKHGFNI_00297	BPJOANPD_00291	KPECLFOE_00292	BPHGHODF_00286	APT1_02024	AP10_00814	AP11_00531	AP12_01438	AP13_00745	AP14_01211	AP15_00141	AP16_00295	AP17_01292	AP18_01652	APT2_02185	APT3_00140	APT4_02182	CILBEFPL_01255	AP5b_00293	IFOCMGAL_00291	APT7_00187	APT8_00766	APT9_00923
group_3660		Transcriptional regulator YtfJ	26	26	1	1	1652				560	560	560	PNBCHNMA_00068	FLMIEJPD_01160	EGCNFADG_01106	HFKHGFNI_01088	BPJOANPD_01078	KPECLFOE_01168	BPHGHODF_01083	APT1_01129	AP10_01678	AP11_01431	AP12_00080	AP13_02140	AP14_01976	AP15_01483	AP16_01253	AP17_02135	AP18_00868	APT2_00811	APT3_01504	APT4_01318	CILBEFPL_00404	AP5b_01146	IFOCMGAL_01280	APT7_01542	APT8_02148	APT9_01823
group_3661		Acetylornithine aminotransferase	26	26	1	1	2833				1181	1181	1181	PNBCHNMA_01405	FLMIEJPD_00248	EGCNFADG_00248	HFKHGFNI_00252	BPJOANPD_00249	KPECLFOE_00251	BPHGHODF_00244	APT1_02067	AP10_00772	AP11_00489	AP12_01397	AP13_00790	AP14_01170	AP15_00183	AP16_00255	AP17_01251	AP18_01692	APT2_02142	APT3_00184	APT4_02226	CILBEFPL_01296	AP5b_00252	IFOCMGAL_00248	APT7_00229	APT8_00810	APT9_00881
group_3662		3-hydroxydecanoyl-[acyl-carrier-protein] dehydratase	26	26	1	1	3752				530	530	530	PNBCHNMA_00994	FLMIEJPD_02061	EGCNFADG_02049	HFKHGFNI_01980	BPJOANPD_01973	KPECLFOE_02090	BPHGHODF_02080	APT1_00215	AP10_00353	AP11_00074	AP12_00985	AP13_01202	AP14_00762	AP15_00594	AP16_02162	AP17_00834	AP18_02106	APT2_01726	APT3_00599	APT4_00346	CILBEFPL_02038	AP5b_02054	IFOCMGAL_02191	APT7_00641	APT8_01225	APT9_00466
pgsA		CDP-diacylglycerol--glycerol-3-phosphate 3-phosphatidyltransferase	26	26	1	1	2873				551	551	551	PNBCHNMA_01440	FLMIEJPD_00282	EGCNFADG_00282	HFKHGFNI_00290	BPJOANPD_00284	KPECLFOE_00285	BPHGHODF_00279	APT1_02031	AP10_00807	AP11_00524	AP12_01431	AP13_00752	AP14_01204	AP15_00148	AP16_00288	AP17_01285	AP18_01659	APT2_02178	APT3_00147	APT4_02189	CILBEFPL_01262	AP5b_00286	IFOCMGAL_00284	APT7_00194	APT8_00773	APT9_00916
yceD		23S rRNA accumulation protein YceD	26	26	1	1	449				524	527	524	PNBCHNMA_00426	FLMIEJPD_01508	EGCNFADG_01985	HFKHGFNI_01434	BPJOANPD_01425	KPECLFOE_01514	BPHGHODF_01517	APT1_00768	AP10_02045	AP11_01792	AP12_00429	AP13_01786	AP14_00188	AP15_01141	AP16_01609	AP17_00272	AP18_00519	APT2_01162	APT3_01156	APT4_00965	CILBEFPL_01496	AP5b_01504	IFOCMGAL_01628	APT7_00704	APT8_01798	APT9_02183
fdhD		Protein fdhD	26	26	1	1	1324				806	806	806	PNBCHNMA_02116	FLMIEJPD_00934	EGCNFADG_00880	HFKHGFNI_00910	BPJOANPD_00900	KPECLFOE_00989	BPHGHODF_00902	APT1_01349	AP10_01510	AP11_01206	AP12_02070	AP13_00074	AP14_01809	AP15_01663	AP16_00401	AP17_01960	AP18_01045	APT2_00584	APT3_01685	APT4_01497	CILBEFPL_00586	AP5b_00963	IFOCMGAL_01099	APT7_01721	APT8_00069	APT9_01597
nagZ		Beta-hexosaminidase	26	26	1	1	1706				1037	1037	1037	PNBCHNMA_00120	FLMIEJPD_01208	EGCNFADG_01155	HFKHGFNI_01136	BPJOANPD_01126	KPECLFOE_01217	BPHGHODF_01131	APT1_01077	AP10_01735	AP11_01483	AP12_00128	AP13_02094	AP14_02024	AP15_01438	AP16_01298	AP17_02183	AP18_00819	APT2_00859	APT3_01456	APT4_01271	CILBEFPL_00356	AP5b_01194	IFOCMGAL_01330	APT7_01493	APT8_02100	APT9_01875
group_3667		Ribosome recycling factor	26	26	1	1	3458				557	557	557	PNBCHNMA_01783	FLMIEJPD_00607	EGCNFADG_00551	HFKHGFNI_00566	BPJOANPD_00558	KPECLFOE_00638	BPHGHODF_00547	APT1_01682	AP10_01172	AP11_00873	AP12_01715	AP13_00408	AP14_01470	AP15_02007	AP16_00644	AP17_01627	AP18_01381	APT2_00253	APT3_02031	APT4_01911	CILBEFPL_00926	AP5b_00619	IFOCMGAL_00692	APT7_02093	APT8_00429	APT9_01265
atpC		ATP synthase epsilon chain	26	26	1	1	2028				419	419	419	PNBCHNMA_00715	FLMIEJPD_01793	EGCNFADG_01772	HFKHGFNI_01719	BPJOANPD_01708	KPECLFOE_01799	BPHGHODF_01806	APT1_00477	AP10_00070	AP11_02077	AP12_00709	AP13_01489	AP14_00482	AP15_00857	AP16_01889	AP17_00562	AP18_00236	APT2_01452	APT3_00867	APT4_00666	CILBEFPL_01776	AP5b_01786	IFOCMGAL_02026	APT7_00988	APT8_01505	APT9_00305
group_3669		Nucleoside diphosphate kinase	26	26	1	1	2999				416	416	416	PNBCHNMA_01535	FLMIEJPD_00366	EGCNFADG_00366	HFKHGFNI_00373	BPJOANPD_00365	KPECLFOE_00370	BPHGHODF_00359	APT1_01938	AP10_00902	AP11_00617	AP12_01517	AP13_00671	AP14_01278	AP15_00066	AP16_01103	AP17_01366	AP18_01573	APT2_00059	APT3_00066	APT4_02108	CILBEFPL_01181	AP5b_00367	IFOCMGAL_00378	APT7_00111	APT8_00692	APT9_01009
argC		N-acetyl-gamma-glutamyl-phosphate reductase	26	26	1	1	2831				944	953	945	PNBCHNMA_01403	FLMIEJPD_00246	EGCNFADG_00246	HFKHGFNI_00250	BPJOANPD_00247	KPECLFOE_00249	BPHGHODF_00242	APT1_02069	AP10_00770	AP11_00487	AP12_01395	AP13_00792	AP14_01168	AP15_00185	AP16_00253	AP17_01249	AP18_01694	APT2_02140	APT3_00186	APT4_02228	CILBEFPL_01298	AP5b_00250	IFOCMGAL_00246	APT7_00231	APT8_00812	APT9_00879
wecF		TDP-Fuc4NAc:lipid II Fuc4NAc transferase	26	26	1	1	3683				1070	1070	1070	PNBCHNMA_00611	FLMIEJPD_01690	EGCNFADG_01449	HFKHGFNI_01614	BPJOANPD_01605	KPECLFOE_01697	BPHGHODF_01700	APT1_00583	AP10_02221	AP11_01974	AP12_00609	AP13_01595	AP14_00372	AP15_00961	AP16_01784	AP17_00455	AP18_00339	APT2_01346	APT3_00973	APT4_00783	CILBEFPL_01670	AP5b_01680	IFOCMGAL_02133	APT7_00885	APT8_01613	APT9_00409
recA		DNA recombination/repair protein RecA	26	26	1	1	1742				1130	1130	1130	PNBCHNMA_00157	FLMIEJPD_01245	EGCNFADG_01192	HFKHGFNI_01173	BPJOANPD_01163	KPECLFOE_01255	BPHGHODF_01168	APT1_01040	AP10_01773	AP11_01522	AP12_00166	AP13_02056	AP14_02061	AP15_01400	AP16_01337	AP17_02221	AP18_00781	APT2_00897	APT3_01418	APT4_01233	CILBEFPL_00319	AP5b_01233	IFOCMGAL_01367	APT7_01455	APT8_02062	APT9_01913
group_3673		ATP-dependent helicase	26	26	1	1	1143				1922	1922	1922	PNBCHNMA_02000	FLMIEJPD_00820	EGCNFADG_00765	HFKHGFNI_00792	BPJOANPD_00783	KPECLFOE_00878	BPHGHODF_00787	APT1_01465	AP10_01395	AP11_01090	AP12_01956	AP13_00190	AP14_01691	AP15_01780	AP16_00518	AP17_01848	AP18_01162	APT2_00469	APT3_01803	APT4_01817	CILBEFPL_00702	AP5b_00846	IFOCMGAL_00932	APT7_01846	APT8_00186	APT9_01481
pdxY		Pyridoxamine kinase	26	26	1	1	3518				860	860	860	PNBCHNMA_00533	FLMIEJPD_01640	EGCNFADG_01842	HFKHGFNI_01539	BPJOANPD_01529	KPECLFOE_01621	BPHGHODF_01623	APT1_00661	AP10_02144	AP11_01899	AP12_00534	AP13_01671	AP14_00312	AP15_01035	AP16_01710	AP17_00380	AP18_00414	APT2_01294	APT3_01051	APT4_00860	CILBEFPL_01596	AP5b_01606	IFOCMGAL_01734	APT7_00809	APT8_01692	APT9_00026
group_3676		Aldehyde dehydrogenase	26	26	1	1	3896				1481	1481	1481	PNBCHNMA_01120	FLMIEJPD_02185	EGCNFADG_02174	HFKHGFNI_02104	BPJOANPD_02097	KPECLFOE_02215	BPHGHODF_02206	APT1_00090	AP10_00477	AP11_00199	AP12_01109	AP13_01078	AP14_00886	AP15_00469	AP16_02286	AP17_00961	AP18_01981	APT2_01851	APT3_00475	APT4_00219	CILBEFPL_02164	AP5b_02181	IFOCMGAL_02316	APT7_00516	APT8_01100	APT9_00591
hemW		Oxygen-independent coproporphyrinogen-III oxidase-like protein	26	26	1	1	1275				1157	1157	1157	PNBCHNMA_02070	FLMIEJPD_00889	EGCNFADG_00834	HFKHGFNI_00865	BPJOANPD_00855	KPECLFOE_00942	BPHGHODF_00858	APT1_01395	AP10_01466	AP11_01160	AP12_02026	AP13_00118	AP14_01764	AP15_01707	AP16_00446	AP17_01915	AP18_01092	APT2_00539	APT3_01730	APT4_01545	CILBEFPL_00631	AP5b_00918	IFOCMGAL_01055	APT7_01766	APT8_00113	APT9_01551
group_3678		Cystathionine beta-lyase	26	26	1	1	2945				1190	1190	1190	PNBCHNMA_01491	FLMIEJPD_00335	EGCNFADG_00335	HFKHGFNI_00342	BPJOANPD_00334	KPECLFOE_00339	BPHGHODF_00328	APT1_01982	AP10_00857	AP11_00573	AP12_01486	AP13_00703	AP14_01247	AP15_00098	AP16_01134	AP17_01335	AP18_01606	APT2_00028	APT3_00097	APT4_02139	CILBEFPL_01212	AP5b_00336	IFOCMGAL_00334	APT7_00142	APT8_00723	APT9_00965
group_3679		UDP-N-acetyl-D-mannosamine dehydrogenase	26	26	1	1	3677				1271	1271	1271	PNBCHNMA_00617	FLMIEJPD_01696	EGCNFADG_01455	HFKHGFNI_01620	BPJOANPD_01611	KPECLFOE_01703	BPHGHODF_01706	APT1_00577	AP10_02228	AP11_01980	AP12_00615	AP13_01589	AP14_00378	AP15_00955	AP16_01790	AP17_00461	AP18_00333	APT2_01352	APT3_00967	APT4_00777	CILBEFPL_01677	AP5b_01686	IFOCMGAL_02127	APT7_00891	APT8_01607	APT9_00403
group_3680		Biopolymer transport protein exbD	26	26	1	1	3656				410	410	410	PNBCHNMA_00636	FLMIEJPD_01713	EGCNFADG_01472	HFKHGFNI_01638	BPJOANPD_01629	KPECLFOE_01721	BPHGHODF_01724	APT1_00559	AP10_02246	AP11_01998	AP12_00633	AP13_01570	AP14_00396	AP15_00937	AP16_01809	AP17_00479	AP18_00314	APT2_01369	APT3_00949	APT4_00759	CILBEFPL_01697	AP5b_01705	IFOCMGAL_02108	APT7_00909	APT8_01589	APT9_00385
[truncated: 3,124 more rows]
